# Supplementary material for: Rare genetic variants impact muscle strength
Source: Nat Commun. 2023 Jun 10;14:3449. doi: 10.1038/s41467-023-39247-1 (PMC10257725; doi:10.1038/s41467-023-39247-1)
Supplement: Supplementary file 3 — Supplementary Data 1-19 [file 41467_2023_39247_MOESM3_ESM.xlsx]

## Sheet: Supplementary Data 1
Supplementary Data 1. PTV and missense-burden associations with hand grip strength aggregating LoF intolerant genes, LoF tolerant genes, and all genes.
Aggregated Genes	Aggregated exome variants	Beta	SE	P	Bonf.P
pLI>=0.9	PTV	-0.248347	0.0157319	4.05e-56	6.08e-55
pLI>=0.9	missense (CADD: 0-20)	-0.0137883	0.00428111	0.00127878	0.0191817
pLI>=0.9	missense (CADD: 20-30)	-0.0185977	0.00269138	4.85e-12	7.28e-11
pLI>=0.9	missense (CADD > 30)	-0.0348985	0.0127052	0.00601838	0.0902757
pLI>=0.9	Synonymous	0.00041016	0.00242073	0.865454	1
pLI<0.9	PTV	-0.024185	0.00420873	9.12e-09	1.37e-07
pLI<0.9	missense (CADD: 0-20)	-0.0010601	0.00164878	0.520235	1
pLI<0.9	missense (CADD: 20-30)	-0.007329	0.00130988	2.21e-08	3.31e-07
pLI<0.9	missense (CADD > 30)	-0.0263813	0.00671737	8.59e-05	0.0012887
pLI<0.9	Synonymous	-0.00171	0.00124963	0.171187	1
all	PTV	-0.037138	0.00383431	3.49e-22	5.24e-21
all	missense (CADD: 0-20)	-0.0026771	0.00142706	0.0606587	0.909881
all	missense (CADD: 20-30)	-0.0075907	0.00102831	1.57e-13	2.35e-12
all	missense (CADD > 30)	-0.0267562	0.00568604	2.53e-06	3.8e-05
all	Synonymous	-0.0007796	0.00096189	0.417636	1

## Sheet: Supplementary Data 2
Supplementary Data 2. Gene-level PTV-burden associations with hand grip strength in the UK Biobank (filtered on MAF<0.001 and number of PTV carriers >= 10)
GENE	CHR	BP	pLI	N	beta	se	P	N_carrier	Bonf	FDR	N.male	beta.male	se.male	P.male	N_carrier.male	N.female	beta.female	se.female	P.female	N_carrier.female
KDM5B	1	202729037	7.9102e-15	340319	-3.63727	0.508677	8.66605e-13	183	1.36802e-08	1.36802e-08	154778	-4.06557	0.824811	8.26995e-07	96	185541	-3.15877	0.609855	2.22671e-07	87
OBSCN	1	228211760	1.8605e-164	340319	0.692315	0.110934	4.35873e-10	3834	6.88068e-06	2.90702e-06	154778	0.893154	0.191537	3.11776e-06	1752	185541	0.526572	0.125102	2.5648e-05	2063
GIGYF1	7	100681722	3.4196e-06	340319	-3.92864	0.633283	5.52455e-10	115	8.72106e-06	2.90702e-06	154778	-4.6591	0.9726	1.66636e-06	69	185541	-2.91133	0.812379	0.000338827	45
TTN	2	178527014	2.5582e-96	340319	-0.606388	0.109085	2.71716e-08	3925	0.000428931	0.000107233	154778	-0.651714	0.191845	0.000681246	1742	185541	-0.569403	0.121144	2.60052e-06	2150
RB1CC1	8	52623784	1	340319	-4.71523	0.94479	6.01694e-07	50	0.00949834	0.00189967	154778	-6.23577	1.50001	3.22421e-05	25	185541	-2.88123	1.16058	0.0130444	24
EIF3J	15	44537196	0.85657	340319	-8.49546	1.77569	1.71632e-06	15	0.0270939	0.00451565	154778	-8.57287	2.55405	0.000789311	10	185541	-8.28398	2.54236	0.00112067	5
RBM12	20	35652524	0.0021086	340319	-5.11521	1.11562	4.53988e-06	38	0.0716665	0.0101911	154778	-6.48453	1.80598	0.000330035	20	185541	-3.64123	1.33999	0.0065813	18
NCOR1	17	16032301	1	340319	-3.74718	0.822099	5.16461e-06	70	0.0815285	0.0101911	154778	-5.47791	1.52654	0.000332756	28	185541	-2.54597	0.877357	0.00370997	42
MAP1A	15	43517698	1	340319	-3.89355	0.880624	9.81171e-06	61	0.154888	0.0172097	154778	-4.0467	1.68419	0.016273	23	185541	-3.77076	0.922324	4.34672e-05	38
EP400	12	131960624	1	340319	-1.98985	0.457702	1.37752e-05	223	0.217455	0.0217455	154778	-2.83754	0.80017	0.000390994	102	185541	-1.29048	0.510762	0.0115189	120
PPP4R1	18	9547789	0.99958	340319	-3.6871	0.866459	2.08769e-05	60	0.329563	0.0299602	154778	-4.96436	1.55436	0.00140425	27	185541	-2.7465	0.947522	0.00374865	32
MYBPC1	12	101595073	4.835e-05	340319	-3.66771	0.866659	2.31678e-05	63	0.365727	0.0304773	154778	-3.06431	1.42816	0.0319042	32	185541	-4.29434	1.02124	2.61165e-05	31
SLC1A1	9	4490684	8.6876e-06	340319	-4.16151	1.01414	4.07086e-05	46	0.642626	0.0494328	154778	-5.20384	1.95919	0.00790548	17	185541	-3.55963	1.05584	0.000748077	29
CAPN15	16	533938	0.96857	340319	-2.96797	0.733244	5.17276e-05	88	0.816572	0.0554175	154778	-4.11769	1.21784	0.000722032	44	185541	-1.83648	0.857215	0.032164	44
XRN2	20	21303400	0.34851	340319	-3.25485	0.804948	5.26582e-05	73	0.831262	0.0554175	154778	-3.77814	1.40606	0.00720973	33	185541	-2.81408	0.898895	0.00174481	40
NSD3	8	38275646		340319	-6.31271	1.57792	6.31822e-05	19	0.997394	0.0586651	154778	-8.145	2.43554	0.000825322	11	185541	-3.83813	2.01013	0.0562125	8
GUCY1B1	4	155759143		340319	-2.83254	0.709486	6.54256e-05	94	1	0.0586651	154778	-2.18244	1.10967	0.0492144	53	185541	-3.65278	0.888016	3.90006e-05	41
TCF12	15	56919886	0.67602	340319	-4.18182	1.04883	6.68929e-05	43	1	0.0586651	154778	-4.21153	1.68419	0.0123985	23	185541	-4.15835	1.27128	0.00107194	20
CNP	17	41966889	0.98405	340319	-6.58765	1.66811	7.84362e-05	17	1	0.0651681	154778	-5.73517	2.55433	0.0247516	10	185541	-7.84479	2.14887	0.000261642	7
MAP2	2	209653134	1	340319	-6.93462	1.77638	9.47178e-05	15	1	0.0747608	154778	-7.91728	2.55498	0.00194369	10	185541	-4.99214	2.5435	0.0496818	5
SEC62	3	169966826	0.98295	340319	-6.65815	1.71963	0.000108032	16	1	0.0812095	154778	-11.114	3.05338	0.00027283	7	185541	-3.20848	1.8953	0.0904826	9
ZDHHC17	12	76764237	0.99989	340319	-3.83129	0.992883	0.00011399	48	1	0.0815546	154778	-3.68503	1.85337	0.0467823	19	185541	-3.88671	1.05593	0.000232531	29
KIR3DL1	19	54816501	8.3578e-14	340319	1.18642	0.308273	0.000118824	279	1	0.0815546	154778	1.59202	0.517243	0.00208501	96	185541	0.803401	0.356801	0.0243438	110
TNXB	6	32041353	0.018547	340319	-0.603919	0.162217	0.000196967	943	1	0.124744	154778	-1.13564	0.283338	6.12453e-05	299	185541	-0.168079	0.181156	0.353504	359
SNAP23	15	42511826	0.92412	340319	-4.75192	1.27712	0.000198621	26	1	0.124744	154778	-8.1708	2.5542	0.00137949	10	185541	-2.96768	1.30427	0.0228857	15
CNOT9	2	218568958		340319	-6.01983	1.62161	0.000205458	18	1	0.124744	154778	-7.27299	2.85668	0.0108989	8	185541	-4.98065	1.79846	0.00561647	10
RRM2	2	10122623	0.74515	340319	5.01385	1.37601	0.000268728	25	1	0.149362	154778	6.5746	2.01996	0.00113488	16	185541	2.25721	1.89579	0.233794	9
CHD3	17	7884839	1	340319	-3.73311	1.02535	0.000271818	45	1	0.149362	154778	-4.37249	1.61556	0.00680064	25	185541	-2.94457	1.2714	0.0205591	20
RPA2	1	27892170	0.50461	340319	-3.86257	1.06162	0.000274388	42	1	0.149362	154778	-6.20714	1.64932	0.000167646	24	185541	-0.692608	1.34055	0.605395	18
ARHGEF7	13	111115527	0.99995	340319	-4.40734	1.21576	0.000288806	32	1	0.150933	154778	-4.73711	2.43527	0.051752	11	185541	-4.19446	1.24057	0.000722165	21
CTU1	19	51098601	0.067155	340319	-5.70477	1.57769	0.000299348	19	1	0.150933	154778	-8.70518	3.05253	0.00434792	7	185541	-3.91009	1.6411	0.0171915	12
RBP3	10	47348489	0.00010889	340319	2.22136	0.615294	0.000305959	125	1	0.150933	154778	3.17637	1.06085	0.0027523	58	185541	1.39004	0.694716	0.0454065	67
HOXD11	2	176107356	0.0011418	340319	-2.75057	0.764518	0.000320992	81	1	0.153551	154778	-3.88437	1.27769	0.00236494	40	185541	-1.62805	0.88829	0.0668354	41
ZBTB10	8	80485883	0.99067	340319	-5.10075	1.4342	0.000375873	23	1	0.174516	154778	-4.92899	2.43567	0.0430061	11	185541	-5.36532	1.64131	0.00107974	12
ZNF675	19	23653237	0.12265	340319	1.02641	0.290888	0.00041793	560	1	0.188498	154778	1.14456	0.51438	0.0260748	247	185541	0.925043	0.321644	0.00402823	313
UBE2O	17	76390945	1	340319	-6.05431	1.71947	0.000429924	16	1	0.188522	154778	-8.74407	2.69245	0.00116399	9	185541	-2.67199	2.14899	0.213733	7
FAXDC2	5	154820316	1.7164e-08	340319	-1.87774	0.537314	0.000474694	164	1	0.202528	154778	-1.59443	0.892354	0.073976	82	185541	-2.17785	0.628188	0.000526671	82
IRS1	2	226794982	0.023645	340319	-2.27517	0.653188	0.00049556	111	1	0.205866	154778	-2.89042	1.16648	0.0132169	48	185541	-1.80818	0.716751	0.011645	63
CUL3	2	224474254	0.9996	340319	-5.33188	1.53841	0.000528657	20	1	0.213984	154778	-8.54934	2.24091	0.000136173	13	185541	0.547904	2.14961	0.798812	7
PKD1	16	2089733	1	340319	-1.52286	0.444108	0.000605793	240	1	0.234387	154778	-2.05542	0.750224	0.00614934	116	185541	-1.01375	0.51074	0.0471611	124
KCTD20	6	36470045	0.00094347	340319	2.11674	0.617852	0.000612678	124	1	0.234387	154778	3.18833	1.09951	0.0037348	54	185541	1.27966	0.679802	0.0597831	70
URM1	9	128371381	0.031327	340319	-5.70569	1.66819	0.000625615	17	1	0.234387	154778	-6.54658	2.43555	0.0071904	11	185541	-3.9984	2.32118	0.0849673	6
CMC1	3	28241796	0.1073	340319	-3.28931	0.963262	0.000638455	51	1	0.234387	154778	-6.2759	1.68456	0.000194966	23	185541	-0.842405	1.07464	0.433102	28
ACOT7	1	6264601	0.75926	340319	-1.21459	0.356413	0.000654943	367	1	0.234976	154778	-1.37493	0.618199	0.0261435	167	185541	-1.10923	0.400378	0.00559829	198
ZNF536	19	30443553	0.99958	340319	-3.51126	1.03681	0.000707695	44	1	0.24614	154778	-8.00109	1.76249	5.63901e-06	21	185541	0.612357	1.18542	0.605454	23
ANKRD12	18	9182436	1	340319	-1.59833	0.472468	0.000717247	212	1	0.24614	154778	-1.69486	0.796077	0.0332543	103	185541	-1.49325	0.544662	0.00611441	109
TMEM176A	7	150800834	0.0093723	340319	-2.24716	0.668177	0.000770732	106	1	0.257769	154778	-2.9597	1.1661	0.0111461	48	185541	-1.6594	0.74671	0.0262659	58
SUGT1	13	52652922	0.45272	340319	-6.39719	1.90737	0.000796823	13	1	0.257769	154778	-5.20504	3.29734	0.11444	6	185541	-7.50208	2.14871	0.000480555	7
MYCBP2	13	77045381	1	340319	-2.12054	0.633176	0.000810988	118	1	0.257769	154778	-2.26509	1.13111	0.0452284	51	185541	-2.01946	0.694617	0.0036461	67
HECTD3	1	45003495	0.088789	340319	-1.86758	0.558125	0.000819456	131	1	0.257769	154778	-2.31009	0.881725	0.00879486	64	185541	-1.32048	0.689789	0.0555796	60
ZNF335	20	45948955	6.8885e-07	340319	-0.699732	0.209394	0.000832778	513	1	0.257769	154778	-1.05174	0.356472	0.00317384	146	185541	-0.393079	0.239101	0.100181	182
PSMC2	7	103347715	0.99985	340319	-5.55775	1.66829	0.000864156	17	1	0.262338	154778	-5.7849	2.55448	0.023538	10	185541	-5.16442	2.14925	0.0162668	7
KDM1A	1	23019605	0.99667	340319	2.46065	0.741951	0.000911758	86	1	0.271504	154778	3.40043	1.19142	0.0043165	46	185541	1.42101	0.899366	0.114106	40
ADAM8	10	133263159	2.1983e-14	340319	0.625273	0.18883	0.00092875	1329	1	0.271504	154778	0.954296	0.325588	0.00337934	618	185541	0.340224	0.213193	0.110523	710
ZSCAN21	7	100056908	3.4774e-12	340319	1.18984	0.361733	0.00100458	362	1	0.287902	154778	1.57539	0.614548	0.0103635	173	185541	0.84001	0.413828	0.0423731	189
UBE3B	12	109483527	4.1871e-08	340319	0.913978	0.278521	0.00103251	611	1	0.287902	154778	1.17534	0.487573	0.015928	275	185541	0.695881	0.310471	0.0250032	336
MACO1	1	25431110		340319	-6.25793	1.90812	0.00103955	13	1	0.287902	154778	-7.37971	3.29858	0.0252723	6	185541	-5.2617	2.1496	0.0143759	7
RYR1	19	38433836	1.5944e-29	340319	-0.626313	0.191474	0.00107175	1292	1	0.291702	154778	-0.743429	0.333436	0.0257755	589	185541	-0.529494	0.214362	0.0135088	702
COL11A1	1	102878022	1	340319	-1.69387	0.518707	0.00109258	158	1	0.292329	154778	-1.57339	0.939464	0.0939795	70	185541	-1.7843	0.563246	0.00153574	82
HBP1	7	107169184	0.0042407	340319	-3.24781	1.00336	0.00120838	47	1	0.313811	154778	-4.71539	1.68441	0.00511992	23	185541	-1.84161	1.16073	0.112605	24
SLC11A1	2	218382373	1.5485e-19	340319	-1.93088	0.5967	0.00121262	133	1	0.313811	154778	-1.66332	1.03475	0.107953	61	185541	-2.15634	0.670386	0.00129756	72
C1orf105	1	172420887	1.1007e-05	340319	-3.43044	1.06165	0.00123264	42	1	0.313846	154778	-5.01622	1.85367	0.00680856	19	185541	-2.09784	1.18599	0.0769209	23
DDX60	4	168216937	5.2091e-16	340319	-0.814936	0.253165	0.00128655	740	1	0.318174	154778	-1.25831	0.42807	0.00328805	357	185541	-0.39926	0.290891	0.169896	383
CENPM	22	41939057	0.01501	340319	-3.19456	0.992645	0.00128995	48	1	0.318174	154778	-2.95129	1.68411	0.0797014	23	185541	-3.41576	1.137	0.0026633	25
FBN2	5	128259460	1	340319	-2.06281	0.644319	0.00136709	111	1	0.328248	154778	-2.43655	1.19118	0.0408083	42	185541	-1.80631	0.689638	0.00881412	68
NPHP1	2	110123800	1.241e-17	340319	-1.73998	0.544064	0.00138339	160	1	0.328248	154778	-2.93333	0.959133	0.00222626	71	185541	-0.792604	0.603042	0.188732	89
RDH12	14	67722644	2.2626e-09	340319	-1.12825	0.35301	0.00139317	380	1	0.328248	154778	-1.25172	0.591028	0.0341874	187	185541	-1.01935	0.409445	0.0127897	193
TNRC6B	22	40178136	1	340319	-2.72159	0.853043	0.00142064	65	1	0.329798	154778	-4.30325	1.52637	0.00481408	28	185541	-1.50665	0.934647	0.106965	37
SOX17	8	54458140	0.88495	340319	-2.40481	0.755039	0.00144762	83	1	0.331191	154778	-4.27399	1.26166	0.000705255	41	185541	-0.572646	0.877395	0.513973	42
G3BP2	4	75645433	0.99954	340319	-3.12201	0.982596	0.00148661	49	1	0.335252	154778	-4.47642	1.68436	0.00786975	23	185541	-1.88756	1.11511	0.0905125	26
OTUD7A	15	31483295	0.95249	340319	-4.76064	1.50078	0.00151346	21	1	0.3365	154778	-6.13164	2.33165	0.00854578	12	185541	-3.02303	1.89504	0.110661	9
PKD2	4	88007735	0.00017271	340319	-2.45244	0.77884	0.00163932	78	1	0.355664	154778	-2.60098	1.61561	0.10742	25	185541	-2.38626	0.781047	0.00224934	53
SHPRH	6	145886704	1.7017e-06	340319	-1.42782	0.453719	0.00165008	230	1	0.355664	154778	-2.66744	0.770481	0.000536236	110	185541	-0.28803	0.51926	0.579105	120
LRRC57	15	42544086	0.0013041	340319	4.32455	1.37554	0.00166725	25	1	0.355664	154778	3.46561	2.01933	0.0861241	16	185541	5.91247	1.89509	0.00180944	9
PLCB4	20	9307815	3.0437e-06	340319	1.86921	0.596407	0.00172385	133	1	0.362837	154778	3.94128	1.02587	0.000122141	62	185541	0.050652	0.674767	0.940162	71
MXD3	5	177307585	0.0030954	340319	2.04412	0.653078	0.00174834	111	1	0.363148	154778	1.99615	1.06104	0.0599304	58	185541	2.08419	0.781289	0.00763955	53
DHRS11	17	36592010	2.2434e-06	340319	-2.32826	0.746091	0.00180488	85	1	0.368498	154778	-2.82176	1.32805	0.0336096	37	185541	-1.96024	0.820751	0.0169251	48
ARID1B	6	156777931	1	340319	-1.16654	0.374336	0.0018316	335	1	0.368498	154778	-1.51163	0.640968	0.0183575	155	185541	-0.872564	0.425218	0.0401672	179
PRM2	16	11275830	0.024644	340319	2.35161	0.755108	0.00184412	83	1	0.368498	154778	3.32876	1.26179	0.00833726	41	185541	1.42618	0.877489	0.104102	42
SLX1A	16	30194732	0.12268	340319	5.18006	1.6681	0.00190065	17	1	0.375046	154778	4.75014	2.55436	0.0629415	10	185541	5.75559	2.14879	0.00739551	7
S1PR3	9	89001205	0.046945	340319	4.24397	1.37567	0.00203547	25	1	0.385551	154778	6.54369	2.69264	0.015091	9	185541	2.93061	1.42149	0.0392426	16
SLC22A15	1	115976628	2.516e-09	340319	1.55567	0.504597	0.00204939	183	1	0.385551	154778	2.26118	0.897977	0.0118008	77	185541	1.01181	0.55518	0.0683832	105
UBN2	7	139231485	0.99993	340319	-3.0255	0.982684	0.00207843	49	1	0.385551	154778	-4.90534	1.76283	0.00539233	21	185541	-1.65868	1.07466	0.122723	28
F10	13	113122859	2.3473e-06	340319	-3.63105	1.17944	0.00207972	34	1	0.385551	154778	-4.16084	2.15855	0.053905	14	185541	-3.27206	1.27119	0.0100536	20
TMEM161A	19	19119940	1.1047e-06	340319	1.94348	0.633177	0.00214499	118	1	0.385551	154778	1.92302	1.05172	0.0674822	59	185541	1.94995	0.740165	0.00842746	59
ZCCHC14	16	87411508	0.97852	340319	-6.66119	2.17489	0.00219321	10	1	0.385551	154778	-6.08006	3.29748	0.0652069	6	185541	-7.63652	2.84265	0.00722307	4
RGS5	1	163147344	0.00053488	340319	-3.98032	1.30022	0.00220416	28	1	0.385551	154778	-6.62559	2.15943	0.00215382	14	185541	-1.38856	1.52012	0.361005	14
ZNF765	19	53398016	8.6566e-06	340319	1.09168	0.357231	0.00224375	368	1	0.385551	154778	0.870644	0.617986	0.158884	171	185541	1.27411	0.402182	0.00153524	196
HIVEP2	6	142753111	1	340319	-3.20357	1.04904	0.0022597	43	1	0.385551	154778	-4.7039	1.85338	0.0111495	19	185541	-2.05755	1.16075	0.0762959	24
DDR2	1	162719031	0.5503	340319	-3.32021	1.08792	0.00227433	40	1	0.385551	154778	-3.86757	1.7228	0.024774	22	185541	-2.63639	1.34064	0.0492409	18
LAMB1	7	107923953	5.0687e-22	340319	-1.15775	0.379396	0.00227664	329	1	0.385551	154778	-1.79336	0.659869	0.00657354	150	185541	-0.638654	0.425231	0.133124	179
SLC9A1	1	27100312	0.79049	340319	-2.54591	0.83441	0.00227985	68	1	0.385551	154778	-3.7505	1.38583	0.00680408	34	185541	-1.33735	0.975496	0.170393	34
ATP2A1	16	28878672	1.5354e-14	340319	0.94671	0.310295	0.002281	492	1	0.385551	154778	1.11479	0.542525	0.0398978	222	185541	0.79937	0.346242	0.0209611	270
ANKRD13B	17	29593626	0.36217	340319	-2.90833	0.953846	0.00229582	52	1	0.385551	154778	-4.01195	1.80623	0.0263402	20	185541	-2.18561	1.00514	0.029673	32
RALGAPB	20	38488399	1	340319	-3.30589	1.08741	0.00236487	40	1	0.392966	154778	-4.17105	1.58411	0.00846285	26	185541	-1.71255	1.51936	0.259679	14
DNAJA1	9	33026471	0.090813	340319	3.29305	1.08756	0.00246269	40	1	0.40419	154778	3.6711	1.85328	0.0476078	19	185541	2.92336	1.24078	0.0184709	21
SH3BP5L	1	248811905	0.04569	340319	4.00404	1.32406	0.00249421	27	1	0.40419	154778	5.44706	2.69322	0.0431256	9	185541	3.31197	1.34055	0.0134894	18
TTLL10	1	1179181	1.2286e-11	340319	-0.90418	0.299174	0.00250923	530	1	0.40419	154778	-1.46013	0.545291	0.00741368	220	185541	-0.50024	0.323394	0.121902	310
RDH16	12	56952031	4.3901e-07	340319	-2.67783	0.888094	0.00256786	57	1	0.409457	154778	-6.81504	1.8534	0.000236035	19	185541	-0.725481	0.888094	0.413988	37
TMEM245	9	109020460	3.6257e-06	340319	-1.43197	0.475902	0.00262171	209	1	0.413863	154778	-1.96508	0.833364	0.0183746	94	185541	-1.00294	0.53035	0.0586127	115
CDS2	20	5127094	6.8645e-07	340319	-2.21215	0.737393	0.00270038	87	1	0.422062	154778	-3.43703	1.17826	0.00353413	47	185541	-0.754917	0.898938	0.401028	40
E2F6	2	11446477	0.10158	340319	3.00592	1.0036	0.00274332	41	1	0.424569	154778	2.25982	1.85381	0.222841	19	185541	3.46549	1.07482	0.00126327	20
IL1RN	2	113118021	0.030914	340319	3.03023	1.01444	0.00281673	46	1	0.431698	154778	2.548	1.85385	0.169309	19	185541	3.40973	1.09455	0.00183852	27
ALK	2	29193225	3.2299e-06	340319	-1.62267	0.544052	0.00285859	160	1	0.4339	154778	-1.80669	0.994795	0.0693502	66	185541	-1.47021	0.586769	0.0122251	94
LDLRAD4	18	13387727	0.62011	340319	-3.08548	1.0368	0.00292079	44	1	0.438515	154778	-4.44917	1.80601	0.0137587	20	185541	-1.92462	1.16044	0.0972127	24
CHRNA2	8	27461630	6.4532e-10	340319	2.39347	0.805103	0.00295041	73	1	0.438515	154778	3.59506	1.34641	0.00758347	36	185541	1.21637	0.934831	0.193203	37
XYLB	3	38346871	1.3597e-22	340319	1.15734	0.389596	0.00297232	303	1	0.438515	154778	1.61265	0.666592	0.0155539	139	185541	0.768944	0.442851	0.082504	161
CCNL2	1	1387232	0.16094	340319	2.94054	0.993067	0.00306592	48	1	0.447825	154778	3.22339	1.80674	0.0744109	20	185541	2.75145	1.07486	0.0104738	28
AGPAT3	21	43959630	0.99933	340319	-6.13392	2.07336	0.00309216	11	1	0.447825	154778	-9.98047	3.05237	0.00107669	7	185541	0.607943	2.84214	0.830623	4
ZNF440	19	11814448	0.014464	340319	-0.622287	0.21073	0.00314717	960	1	0.448802	154778	-0.617191	0.362109	0.088302	435	185541	-0.642185	0.238634	0.00712257	489
TCAP	17	39665360	0.18939	340319	3.64632	1.23532	0.00316023	28	1	0.448802	154778	5.31716	2.24031	0.017626	13	185541	2.46163	1.34011	0.0662279	14
SLC39A6	18	36109593	4.9368e-07	340319	1.75249	0.594187	0.0031842	131	1	0.448802	154778	2.56509	0.903157	0.00451002	76	185541	0.520678	0.773691	0.500961	54
ZBTB8B	1	32470634	0.0012501	340319	-2.21302	0.755253	0.00338794	83	1	0.46791	154778	-3.05548	1.38571	0.0274561	34	185541	-1.62908	0.812625	0.0449948	49
TYRP1	9	12693905	6.557e-25	340319	-1.27721	0.436042	0.00339967	246	1	0.46791	154778	-1.80221	0.756843	0.0172567	114	185541	-0.847263	0.489531	0.0834957	131
HMMR	5	163460693	5.5222e-21	340319	-0.844856	0.289119	0.00347622	567	1	0.46791	154778	-1.5283	0.512363	0.00285625	249	185541	-0.304052	0.319146	0.34074	318
NPDC1	9	137040358	0.02958	340319	-5.572	1.90761	0.00349006	13	1	0.46791	154778	-8.99816	3.29761	0.00635933	6	185541	-2.62181	2.14903	0.222467	7
CYB5R1	1	202962527	4.3643e-09	340319	-2.70456	0.927739	0.00355462	55	1	0.46791	154778	-5.70519	1.52697	0.000186835	28	185541	0.416286	1.09459	0.703715	27
ADAMTS3	4	72283137	1.0278e-10	340319	2.28468	0.783908	0.00356304	77	1	0.46791	154778	3.86874	1.40628	0.00594104	33	185541	1.11281	0.857252	0.194251	44
XKR6	8	10897952	0.99934	340319	-4.09	1.40401	0.00357911	24	1	0.46791	154778	-3.18207	2.33184	0.172375	12	185541	-4.95049	1.64133	0.00256046	12
COX20	1	244835715	0.020118	340319	-2.60854	0.895752	0.00359	59	1	0.46791	154778	-6.76627	1.7631	0.000124242	21	185541	-0.320437	0.922711	0.728383	38
LHX2	9	124012354	0.98812	340319	-6.02259	2.07385	0.00368374	11	1	0.46791	154778	-6.66658	3.61246	0.0649757	5	185541	-5.49385	2.32127	0.0179466	6
FAF2	5	176448411	0.99911	340319	-4.84169	1.66831	0.0037064	11	1	0.46791	154778	-7.58336	2.43555	0.00184846	7	185541	0.175257	2.32156	0.939824	2
SLC44A4	6	31863642	1.0036e-14	340319	0.896943	0.309071	0.00370742	454	1	0.46791	154778	0.733652	0.543799	0.1773	197	185541	1.02985	0.343112	0.00268675	243
FARS2	6	5368542	9.2964e-09	340319	-1.20171	0.414218	0.00371803	276	1	0.46791	154778	-1.63702	0.714356	0.0219296	128	185541	-0.813424	0.467581	0.0819235	148
TMED6	16	69343412	8.6323e-05	340319	-1.42885	0.492661	0.00372874	195	1	0.46791	154778	-2.72015	0.846927	0.00131937	91	185541	-0.296925	0.55767	0.594423	104
ARMC6	19	19034124	1.8352e-10	340319	-1.8361	0.633189	0.00373474	118	1	0.46791	154778	-3.23153	1.10954	0.00358607	53	185541	-0.702049	0.705238	0.319505	65
PGPEP1	19	18340683	0.0084969	340319	2.99034	1.0368	0.00392417	44	1	0.480641	154778	4.79705	1.76249	0.00649441	21	185541	1.34594	1.18542	0.256203	23
PEX11B	1	145912166	0.00013346	340319	-1.31661	0.456781	0.00394722	227	1	0.480641	154778	-1.15705	0.760367	0.128087	113	185541	-1.47683	0.532812	0.00557594	114
MAMDC4	9	136852417	1.3953e-51	340319	-0.517884	0.179726	0.00395793	1465	1	0.480641	154778	-0.815779	0.311828	0.00889438	666	185541	-0.272886	0.201838	0.176376	797
SCRN2	17	47837847	5.7373e-12	340319	1.96261	0.681107	0.00395815	102	1	0.480641	154778	2.24002	1.13126	0.0476917	51	185541	1.64034	0.796241	0.0393898	51
SULT1B1	4	69727092	3.2594e-08	340319	-1.4185	0.492718	0.00399054	192	1	0.480875	154778	-1.24829	0.851777	0.142783	90	185541	-1.55495	0.555064	0.00508896	101
ATF3	1	212615024	0.089296	340319	-3.80591	1.32408	0.00404845	27	1	0.484158	154778	-3.47066	1.95971	0.0765611	17	185541	-4.40853	1.79853	0.0142398	10
ADAMTS8	11	130405560	1.1981e-10	340319	1.00155	0.34985	0.00419935	387	1	0.498428	154778	1.1907	0.610966	0.0513116	175	185541	0.838228	0.390762	0.0319454	212
SUPT16H	14	21352682	1	340319	-3.46936	1.21585	0.00432502	29	1	0.505851	154778	-4.19277	1.8531	0.0236634	15	185541	-2.38236	1.57687	0.130837	13
TRIM37	17	58999378	9.7042e-12	340319	1.22907	0.430867	0.00433741	255	1	0.505851	154778	1.15508	0.73158	0.114363	122	185541	1.3156	0.49317	0.0076392	133
CACNA1B	9	137877934	0.99998	340319	-1.55481	0.545582	0.00437462	159	1	0.505851	154778	-3.64696	0.932897	9.26098e-05	75	185541	0.321377	0.620485	0.604497	84
ZNF506	19	19794553	1.6558e-09	340319	-1.35978	0.478135	0.00445641	207	1	0.505851	154778	-1.28688	0.803941	0.109442	101	185541	-1.41598	0.552304	0.010355	106
SLTM	15	58880002	0.99785	340319	-1.3817	0.486436	0.0045052	197	1	0.505851	154778	-2.28218	0.846901	0.00704491	91	185541	-0.627728	0.544683	0.249131	105
TRPC6	11	101452957	3.0274e-07	340319	-1.5689	0.55259	0.00452318	155	1	0.505851	154778	-1.71074	0.958834	0.0743953	71	185541	-1.43767	0.620539	0.0205149	84
KCNQ1	11	2445100	4.5453e-08	340319	0.854378	0.301029	0.00453726	523	1	0.505851	154778	1.48898	0.525146	0.00457807	237	185541	0.338541	0.33653	0.314428	286
CLUH	17	2690592	0.99474	340319	-1.73814	0.612828	0.00456475	126	1	0.505851	154778	-2.17075	1.06084	0.0407329	58	185541	-1.38262	0.689566	0.0449585	68
ZNF22	10	45003273	0.0020997	340319	-3.04579	1.07416	0.00457549	41	1	0.505851	154778	-2.61545	2.0194	0.195266	16	185541	-3.29836	1.1371	0.00372398	25
PTX3	3	157436935	6.9827e-05	340319	2.3478	0.828139	0.00458233	69	1	0.505851	154778	3.7081	1.38551	0.00744404	34	185541	1.03336	0.961182	0.282336	35
TUBG2	17	42659505	1.2102e-05	340319	-1.42506	0.503169	0.00462374	187	1	0.506878	154778	-1.26523	0.903476	0.161395	80	185541	-1.53089	0.54986	0.00536759	107
NTN5	19	48661682	3.7923e-15	340319	-1.0441	0.37043	0.00482356	345	1	0.521853	154778	-1.61478	0.636842	0.0112264	161	185541	-0.530052	0.419291	0.206173	184
CAND2	3	12796721	4.326e-16	340319	-1.04975	0.372677	0.00485114	341	1	0.521853	154778	-0.764594	0.664379	0.2498	148	185541	-1.26354	0.409484	0.00203108	193
FKBP9	7	32957578	1.0584e-05	340319	1.47064	0.523079	0.00493131	170	1	0.521853	154778	1.21866	0.92076	0.185657	77	185541	1.66552	0.580469	0.00411469	92
RGL1	1	183742118	0.95608	340319	-3.47399	1.23568	0.0049328	31	1	0.521853	154778	-6.21178	2.15938	0.0040197	14	185541	-1.23426	1.37943	0.370917	17
COL12A1	6	75086548	0.97361	340319	-1.54211	0.54912	0.0049803	157	1	0.521853	154778	-1.08621	0.952351	0.254059	72	185541	-1.95801	0.616885	0.00150361	85
PCDH1	5	141854044	0.99838	340319	-3.36009	1.19743	0.00501494	33	1	0.521853	154778	-4.63329	2.01959	0.021782	16	185541	-2.18272	1.37914	0.113501	17
ADCK5	8	144374102	0.0043693	340319	2.17082	0.773892	0.00503082	61	1	0.521853	154778	1.66868	1.23195	0.175578	27	185541	2.75711	0.947626	0.0036206	28
C1QTNF5	11	119339334	0.83565	340319	-1.45406	0.518601	0.00505062	176	1	0.521853	154778	-1.42563	0.914884	0.119173	78	185541	-1.45822	0.574529	0.0111459	98
KDM4B	19	5032858	1	340319	-3.35503	1.19717	0.00507143	33	1	0.521853	154778	0.283556	2.33146	0.903199	12	185541	-5.41492	1.24052	1.27163e-05	21
ZER1	9	128731337	0.99992	340319	-3.30381	1.17966	0.00510022	34	1	0.521853	154778	-6.3088	2.08582	0.00248989	15	185541	-0.902848	1.30452	0.48888	19
MAN2B1	19	12647481	4.7921e-22	340319	-0.934361	0.333801	0.00512398	425	1	0.521853	154778	-0.85464	0.614414	0.164232	173	185541	-0.990755	0.35835	0.00569694	252
NACA	12	56712538	4.7299e-05	340319	0.916616	0.327721	0.00515922	389	1	0.522073	154778	1.63646	0.553844	0.00312995	184	185541	0.255932	0.376754	0.496943	191
LOC101927322	18	58671545		340319	-3.00049	1.07407	0.00521326	41	1	0.522089	154778	-3.07019	1.85299	0.0975455	19	185541	-2.88844	1.21205	0.0171684	22
DRICH1	22	23608767		340319	1.8559	0.66498	0.00525641	104	1	0.522089	154778	2.82544	1.13116	0.0124969	47	185541	0.99945	0.759848	0.188402	56
CRCT1	1	152515355	0.0019397	340319	-6.0709	2.17559	0.00526364	10	1	0.522089	154778	-8.03772	3.61337	0.0261202	5	185541	-4.18427	2.54339	0.0999402	5
FICD	12	108516908	0.010193	340319	-1.91876	0.68832	0.00531032	100	1	0.522089	154778	-2.33614	1.08042	0.0306008	56	185541	-1.3404	0.857628	0.118074	44
POTEM	14	18967486	0.00031637	340319	1.30943	0.470294	0.00536505	211	1	0.522089	154778	1.80317	0.816184	0.0271572	94	185541	0.887545	0.528042	0.0927991	116
CTNNA1	5	138781917	0.96962	340319	2.5358	0.911135	0.00538418	57	1	0.522089	154778	3.17252	1.50014	0.0344466	29	185541	1.85407	1.07467	0.0844852	28
SELENOS	15	101272759		340319	-1.33391	0.479357	0.00539088	203	1	0.522089	154778	-2.10619	0.781182	0.00701523	103	185541	-0.482869	0.571552	0.398202	99
PROKR1	2	68645824	1.1631e-07	340319	-1.93337	0.698655	0.00565315	94	1	0.529585	154778	-3.49576	1.21822	0.00411098	40	185541	-0.616155	0.78135	0.43036	53
RSPO2	8	107901076	0.024608	340319	-2.47796	0.895502	0.00565576	59	1	0.529585	154778	-3.34517	1.42803	0.0191563	32	185541	-1.44294	1.09426	0.187292	27
IRS2	13	109782034	0.99032	340319	-3.41734	1.23521	0.00566451	31	1	0.529585	154778	-5.33972	2.2402	0.0171459	13	185541	-2.02761	1.33996	0.130232	18
LCN6	9	136744667	1.9255e-05	340319	0.982892	0.355337	0.00567369	373	1	0.529585	154778	0.893913	0.606539	0.140539	174	185541	1.05191	0.404773	0.00935695	198
LHB	19	49016068	0.0022475	340319	3.17031	1.14643	0.00568612	36	1	0.529585	154778	5.85807	1.8067	0.00118549	20	185541	-0.0992676	1.42134	0.944321	16
TRIL	7	28955616		340319	-2.12492	0.769108	0.0057304	80	1	0.529585	154778	-2.66782	1.2043	0.0267449	45	185541	-1.42661	0.96121	0.137763	35
C10orf120	10	122697737	3.5549e-05	340319	2.80067	1.01415	0.00575217	46	1	0.529585	154778	5.04883	1.64886	0.00219886	24	185541	0.343522	1.21223	0.776885	22
ZNF479	7	57119837	9.0123e-05	340319	2.46821	0.895617	0.00585386	59	1	0.529585	154778	5.11191	1.5844	0.00125387	26	185541	0.359608	0.990017	0.716431	33
PSMA6	14	35292481	0.98619	340319	-4.46379	1.62114	0.00589661	18	1	0.529585	154778	-7.98031	2.85581	0.00520009	8	185541	-1.63345	1.7979	0.3636	10
XPOT	12	64409955	0.99711	340319	-2.38504	0.866664	0.00592402	63	1	0.529585	154778	-4.34489	1.4281	0.0023472	32	185541	-0.378875	1.02129	0.710657	31
CEP95	17	64507098	1.4612e-19	340319	0.642605	0.23352	0.00592677	867	1	0.529585	154778	0.743407	0.395666	0.0602637	414	185541	0.558136	0.267807	0.0371527	452
LRRCC1	8	85107296	7.2293e-21	340319	0.851805	0.309674	0.00594801	494	1	0.529585	154778	1.3646	0.541293	0.0117031	223	185541	0.428285	0.345621	0.215283	271
MACF1	1	39084227	1	340319	-1.04047	0.37833	0.00595712	331	1	0.529585	154778	-1.60342	0.63908	0.0121102	160	185541	-0.508429	0.435119	0.242613	171
PIK3AP1	10	96595578	1	340319	4.12648	1.5009	0.00597197	21	1	0.529585	154778	7.28595	3.29758	0.0271425	6	185541	2.91276	1.46803	0.0472427	15
CLRN3	10	127878163	0.039218	340319	-2.42084	0.880699	0.00598219	61	1	0.529585	154778	-2.20427	1.38547	0.111616	34	185541	-2.65222	1.09421	0.0153569	27
GORASP1	3	39098239	0.019543	340319	2.67289	0.972836	0.00600505	50	1	0.529585	154778	2.40233	1.7629	0.172974	21	185541	2.85777	1.05596	0.00680376	29
ZNF681	19	23743617	0.0036792	340319	0.727646	0.265193	0.00607291	674	1	0.532165	154778	1.18944	0.454857	0.00892432	316	185541	0.326714	0.30079	0.277399	358
APC	5	112737922	1	340319	-2.23749	0.816405	0.00613185	71	1	0.532165	154778	-3.03981	1.34652	0.0239764	36	185541	-1.37368	0.961229	0.152982	35
ZBTB14	18	5290861	0.26111	340319	-4.71156	1.71925	0.00613544	16	1	0.532165	154778	-5.23373	2.55398	0.04044	10	185541	-3.87777	2.32082	0.0947497	6
CCL4	17	36103906	0.24134	340319	2.16075	0.789065	0.00617472	76	1	0.532645	154778	2.89768	1.34644	0.0313912	36	185541	1.5175	0.899087	0.091447	40
DNMT3B	20	32780311	0.19964	340319	-2.42472	0.887891	0.0063169	60	1	0.537639	154778	-2.55333	1.58408	0.106991	26	185541	-2.35718	0.975024	0.0156261	34
ELAVL3	19	11454527	0.77072	340319	-4.42352	1.62092	0.0063527	18	1	0.537639	154778	-5.6429	2.69212	0.0360769	9	185541	-3.21524	1.89491	0.0897406	9
PRUNE1	1	151008635		340319	-2.62702	0.963407	0.00639543	51	1	0.537639	154778	-2.78831	1.72262	0.105525	22	185541	-2.50861	1.05614	0.0175378	29
B4GALT1	9	33113454	0.037435	340319	-4.09015	1.50096	0.00643003	21	1	0.537639	154778	-4.03294	2.08573	0.0531664	15	185541	-4.22413	2.32118	0.0687877	6
LBX1	10	101227276	0.67886	340319	5.92318	2.17492	0.00646174	10	1	0.537639	154778	10.6493	3.29741	0.00123992	6	185541	-1.00536	2.84276	0.723597	4
PHC2	1	33324870	0.54641	340319	1.91196	0.702249	0.00647695	93	1	0.537639	154778	3.17973	1.29389	0.013992	35	185541	1.04255	0.753399	0.166423	57
KALRN	3	124094843	1	340319	-2.08042	0.764366	0.00649374	81	1	0.537639	154778	-2.86693	1.26176	0.0230773	41	185541	-1.24416	0.899141	0.166447	40
UGT1A10	2	233636524	4.5886e-19	340319	-0.732813	0.269299	0.00650507	648	1	0.537639	154778	-0.724356	0.474936	0.127219	286	185541	-0.733228	0.298399	0.0140032	360
TNNI1	1	201410319	7.0162e-05	340319	3.90082	1.43457	0.00654535	23	1	0.53815	154778	3.83861	2.555	0.132997	10	185541	3.95659	1.57741	0.0121327	13
KCNJ16	17	70130873	8.8743e-12	340319	1.05611	0.388938	0.00662049	313	1	0.53881	154778	1.31454	0.714238	0.0657007	128	185541	0.899747	0.418222	0.0314488	185
ZSWIM8	10	73785879	1	340319	-3.59147	1.32367	0.00666276	27	1	0.53881	154778	-5.7284	2.15881	0.00796685	14	185541	-1.29922	1.57695	0.410009	13
KIF5C	2	148875619	1	340319	-3.11054	1.14671	0.00667643	36	1	0.53881	154778	-3.71331	2.02007	0.066034	16	185541	-2.63208	1.27176	0.0384887	20
CCSER2	10	84371006	0.66698	340319	1.48427	0.547313	0.0066899	158	1	0.53881	154778	1.62296	0.939188	0.0839829	74	185541	1.38151	0.620531	0.0259925	84
BRAP	12	111644203	3.7512e-06	340319	1.44275	0.532403	0.00673109	167	1	0.539323	154778	2.53086	0.958943	0.00831046	71	185541	0.638604	0.580459	0.27126	96
SCN9A	2	166198676	4.7524e-19	340319	-0.853722	0.315232	0.0067646	477	1	0.539323	154778	-1.11406	0.54888	0.0423882	217	185541	-0.638705	0.352963	0.0703672	260
GPRC5C	17	74432042	0.00047422	340319	-1.83194	0.67779	0.0068758	103	1	0.545434	154778	-2.01559	1.17836	0.0871733	47	185541	-1.72151	0.759876	0.0234824	56
NCOA2	8	70113633	1	340319	-4.047	1.50096	0.00701222	21	1	0.553475	154778	-5.6976	2.24044	0.0109892	13	185541	-1.35369	2.01019	0.500685	8
MAPKAP1	9	125438892	0.99991	340319	-3.86272	1.43417	0.00707435	23	1	0.555601	154778	-7.87159	2.69256	0.00346217	9	185541	-1.29381	1.51959	0.39454	14
BMP10	2	68865635	0.90838	340319	-4.62891	1.72003	0.00712031	16	1	0.556442	154778	-5.65262	2.69335	0.0358424	9	185541	-3.23613	2.14965	0.132216	7
GOLIM4	3	168010278	3.9661e-11	340319	-1.53131	0.569397	0.00715934	146	1	0.556736	154778	-1.44051	1.05194	0.170882	59	185541	-1.60342	0.609729	0.00854589	87
SPATA24	5	139396803	0.0026214	340319	1.666	0.62031	0.00723702	117	1	0.556739	154778	2.06599	1.04305	0.0476248	56	185541	1.3004	0.716497	0.0695338	59
RARB	3	25428732	0.99983	340319	-3.77007	1.40412	0.00725305	24	1	0.556739	154778	-5.43414	2.24059	0.0152959	13	185541	-1.77455	1.71444	0.300642	11
TTC17	11	43358959	0.99996	340319	-1.83746	0.684501	0.00726674	98	1	0.556739	154778	-1.96036	1.01786	0.0541123	59	185541	-1.60691	0.922469	0.0815153	38
MTMR3	22	29970968	0.99937	340319	1.69149	0.630486	0.00730045	119	1	0.556739	154778	2.45969	1.14231	0.0313006	50	185541	1.13604	0.684447	0.0969588	69
VPS4B	18	63390977	0.23026	340319	-2.63085	0.982503	0.00741323	49	1	0.562621	154778	-2.96183	1.72212	0.0854586	22	185541	-2.36892	1.09409	0.0303737	27
TP53	17	7669613	0.53235	340319	-3.20257	1.19733	0.0074787	33	1	0.564874	154778	-5.03896	1.80625	0.00527564	20	185541	-0.45018	1.57693	0.775277	13
BORA	13	72728006	0.00032563	340319	-1.48886	0.557929	0.00761843	152	1	0.572688	154778	-0.830308	0.986961	0.400194	67	185541	-1.9864	0.616715	0.00127792	85
GPR108	19	6730314	1.8227e-13	340319	-0.898728	0.337425	0.00773387	416	1	0.57861	154778	-1.3078	0.565907	0.0208356	204	185541	-0.508078	0.390707	0.193463	212
PAPPA2	1	176556322	7.7879e-08	340319	-1.20447	0.452825	0.00781696	231	1	0.581085	154778	-1.36532	0.781389	0.0805878	107	185541	-1.07292	0.510922	0.0357326	124
NSUN2	5	6599930	0.00025826	340319	1.48381	0.558058	0.00784057	152	1	0.581085	154778	1.91626	1.00219	0.055868	65	185541	1.15639	0.609777	0.0579067	87
ESPN	1	6424956	2.8667e-09	340319	1.23735	0.466104	0.00793909	218	1	0.585638	154778	2.23143	0.838031	0.00775228	93	185541	0.498933	0.508875	0.326859	125
RIPOR3	20	50587233		340319	-0.732688	0.276434	0.00803771	608	1	0.590155	154778	-0.984324	0.47473	0.0381331	286	185541	-0.50919	0.313196	0.103997	318
REEP4	8	22138489	0.027532	340319	-0.733894	0.277148	0.00809687	617	1	0.591746	154778	-0.949113	0.479758	0.0478948	284	185541	-0.552397	0.311845	0.0764987	333
CPXM1	20	2794191	3.7553e-12	340319	1.43878	0.543819	0.00815263	160	1	0.593076	154778	1.93202	0.96553	0.0453947	70	185541	1.06955	0.599393	0.0743634	90
SLC16A13	17	7036387	3.5696e-11	340319	1.74936	0.66191	0.00822027	108	1	0.595253	154778	1.86652	1.19107	0.117094	46	185541	1.64155	0.722173	0.023023	62
ATP13A1	19	19645423	0.98939	340319	-1.6632	0.630525	0.00834489	119	1	0.601046	154778	-3.89319	1.23181	0.00157508	43	185541	-0.408931	0.652206	0.530663	76
ADAM19	5	157480949	6.8e-05	340319	-1.12947	0.428394	0.00837642	255	1	0.601046	154778	-1.22999	0.685458	0.0727506	135	185541	-1.02553	0.521422	0.0492092	119
CHST9	18	26916264	6.9512e-09	340319	-1.53661	0.583428	0.00844512	139	1	0.603234	154778	-2.92722	0.952058	0.00210806	72	185541	-0.047333	0.694632	0.945673	67
FAT4	4	125316413	1	340319	-1.47318	0.559848	0.00850394	148	1	0.604699	154778	-1.91924	0.994455	0.0536154	66	185541	-1.15534	0.616863	0.0610788	81
LARGE1	22	33274427		340319	-2.31507	0.88056	0.00856188	61	1	0.605291	154778	-2.76411	1.47467	0.0608775	30	185541	-1.84882	1.02107	0.0701933	31
RAD18	3	8881357	1.5787e-08	340319	-1.2326	0.469273	0.00862402	215	1	0.605291	154778	-2.32915	0.816286	0.00432665	98	185541	-0.283795	0.525861	0.58942	117
NPHS1	19	35826517	2.5376e-14	340319	-0.592576	0.225615	0.00862729	932	1	0.605291	154778	-1.04906	0.383471	0.00622563	445	185541	-0.175057	0.257989	0.497428	487
PPFIA3	19	49127854	1	340319	-4.03286	1.53778	0.00872864	20	1	0.609691	154778	-6.51603	2.85553	0.0224964	8	185541	-2.40139	1.6411	0.143393	12
QTRT2	3	114056852		340319	0.810072	0.309382	0.00883582	408	1	0.61446	154778	0.68672	0.533	0.197607	166	185541	0.925801	0.349563	0.00808677	213
STRN4	19	46720530	0.99376	340319	-3.46165	1.3235	0.00890936	27	1	0.616214	154778	-3.5624	2.43514	0.143494	11	185541	-3.41073	1.42122	0.0164024	16
MX2	21	41376836	6.4792e-09	340319	-1.1538	0.441326	0.00893912	243	1	0.616214	154778	-0.812637	0.753439	0.280781	115	185541	-1.46237	0.502637	0.0036218	128
GPRIN1	5	176596813	0.97001	340319	-4.01768	1.53806	0.00899739	17	1	0.617534	154778	-6.18019	3.61261	0.0871332	5	185541	-3.30744	1.46812	0.0242707	11
RCE1	11	66843456	0.15955	340319	-3.82455	1.46646	0.00910717	22	1	0.622172	154778	-4.28088	2.69275	0.111887	9	185541	-3.50845	1.57709	0.0261069	13
MAST4	5	66596656	0.00011694	340319	-0.815661	0.313272	0.00922309	483	1	0.622172	154778	-0.665966	0.521943	0.20198	240	185541	-0.966548	0.365101	0.00811337	243
ACTC1	15	34790415	0.73668	340319	2.82839	1.08757	0.00930517	40	1	0.622172	154778	3.48196	2.24029	0.120127	13	185541	2.56897	1.09433	0.0188994	27
MAPK8IP2	22	50600824	0.99997	340319	-2.27016	0.873453	0.00934831	62	1	0.622172	154778	-3.23686	1.52647	0.0339665	28	185541	-1.45149	0.975017	0.136574	34
ARID3A	19	929530	0.99065	340319	3.80981	1.46622	0.00936656	22	1	0.622172	154778	5.56062	2.43521	0.0224067	11	185541	2.07978	1.71403	0.224983	11
UFC1	1	161154000	0.0036155	340319	-2.07739	0.79984	0.00939736	74	1	0.622172	154778	-3.10146	1.36581	0.0231619	35	185541	-1.15638	0.910784	0.204208	39
SIGLEC5	19	51629829	2.1234e-06	340319	-2.78908	1.07406	0.00941144	41	1	0.622172	154778	-2.84355	1.68418	0.0913378	23	185541	-2.72211	1.33995	0.0422054	18
TMEM184A	7	1546953	3.66e-11	340319	-1.83257	0.705785	0.00941826	95	1	0.622172	154778	-1.19069	1.29363	0.357353	39	185541	-2.27077	0.759914	0.00280669	56
CACYBP	1	175000181	0.91984	340319	-2.32579	0.895757	0.00941969	59	1	0.622172	154778	-2.35014	1.50048	0.11729	29	185541	-2.27671	1.03844	0.028349	30
SLCO1B7	12	21015696	3.8127e-26	340319	-1.04702	0.404099	0.0095705	290	1	0.6295	154778	-1.20608	0.690481	0.080687	137	185541	-0.918049	0.459884	0.045907	153
FAM71B	5	157162451	0.0021732	340319	-4.93946	1.90775	0.00962168	13	1	0.63024	154778	-7.74704	3.05321	0.0111706	7	185541	-1.6797	2.32137	0.469325	6
MAP3K1	5	56815575	0.99998	340319	-2.68194	1.03703	0.00970497	44	1	0.631457	154778	-3.64569	1.85331	0.0491702	19	185541	-1.96142	1.1373	0.084597	25
FYB2	1	56719673		340319	0.844608	0.326715	0.00973395	444	1	0.631457	154778	1.96003	0.58804	0.00085887	189	185541	0.00535196	0.356409	0.988019	255
SLC25A41	19	6426391	6.8621e-12	340319	-1.50757	0.583422	0.00976637	136	1	0.631457	154778	-2.32933	0.926687	0.0119513	72	185541	-0.479374	0.716322	0.503359	63
CARMIL3	14	24052159		340319	0.760701	0.294584	0.00981517	546	1	0.631457	154778	1.13297	0.529613	0.0324172	233	185541	0.48471	0.321627	0.131798	313
GALC	14	87934734	5.2142e-15	340319	1.07779	0.417976	0.00992051	271	1	0.631457	154778	2.35789	0.725621	0.00115643	124	185541	-0.0093618	0.469154	0.98408	147
WIPF3	7	29834661	0.002355	340319	-1.01757	0.394691	0.00993402	301	1	0.631457	154778	-1.76022	0.67345	0.0089568	140	185541	-0.350602	0.449771	0.435679	160
LRP10	14	22872304	4.9806e-08	340319	1.77151	0.687883	0.0100155	100	1	0.631457	154778	2.42138	1.13124	0.0323185	51	185541	1.09279	0.812322	0.178539	49
HUS1B	6	656111		340319	5.34129	2.07408	0.010017	11	1	0.631457	154778	4.31134	4.03961	0.285854	4	185541	5.95913	2.14922	0.00556	7
AFDN	6	167827137		340319	-1.97779	0.769179	0.0101323	80	1	0.631457	154778	-3.37087	1.24672	0.00685602	42	185541	-0.505887	0.922578	0.583459	38
IL3	5	132060707	2.5874e-09	340319	5.1046	1.98566	0.0101486	12	1	0.631457	154778	5.97546	4.03905	0.139029	4	185541	4.58051	2.01034	0.0226998	8
LCN9	9	135663326	0.0016951	340319	2.66563	1.03697	0.0101532	44	1	0.631457	154778	3.03835	1.90405	0.110551	18	185541	2.38228	1.11512	0.0326524	26
SHISA6	17	11241424	0.85318	340319	2.86795	1.11575	0.010158	35	1	0.631457	154778	6.80497	2.08557	0.00110312	15	185541	0.301237	1.18554	0.799425	19
ZSCAN1	19	58037839	4.3802e-07	340319	-0.653158	0.25415	0.0101711	731	1	0.631457	154778	-0.699333	0.460696	0.129018	308	185541	-0.630199	0.275812	0.0223208	422
ZSCAN30	18	35253445	6.9946e-13	340319	-1.18343	0.460662	0.0102003	220	1	0.631457	154778	-2.13553	0.753379	0.00458889	111	185541	-0.183947	0.547176	0.736738	108
COL2A1	12	47973412	1	340319	-4.15732	1.62131	0.0103427	18	1	0.637772	154778	-2.72675	2.69269	0.31123	9	185541	-5.48222	1.89542	0.00382413	9
LIMCH1	4	41538350	0.94734	340319	-0.719808	0.281032	0.0104285	594	1	0.638964	154778	-0.893054	0.489287	0.0679707	265	185541	-0.579706	0.314693	0.0654573	327
DSCAM	21	40013037	1	340319	-2.41905	0.944638	0.010443	53	1	0.638964	154778	-3.73782	1.58396	0.0182866	26	185541	-1.18268	1.09403	0.279685	27
C9orf50	9	129612350	1.8577e-08	340319	-2.31037	0.903231	0.0105313	58	1	0.641406	154778	-6.40317	1.85315	0.000549842	19	185541	-0.354714	0.910607	0.69688	39
PSTPIP2	18	45988694	0.0028024	340319	-1.69219	0.661837	0.0105642	105	1	0.641406	154778	-2.86483	1.0794	0.00795289	56	185541	-0.42499	0.788442	0.589871	48
TXNIP	1	145993854	0.15918	340319	-1.6378	0.641651	0.0106964	115	1	0.646945	154778	-1.43446	1.0799	0.184073	56	185541	-1.83899	0.740524	0.0130155	59
SPPL2C	17	45844903	0.00018192	340319	-1.79039	0.702065	0.0107672	96	1	0.648746	154778	-2.81426	1.166	0.0157974	48	185541	-0.754795	0.820782	0.35778	48
TBC1D29	17	30559718	0.0006788	340319	4.51632	1.77589	0.0109869	15	1	0.650904	154778	11.2889	4.0386	0.00518646	4	185541	2.07686	1.71432	0.225715	11
EIF5A	17	7307051	0.73709	340319	-3.36628	1.32378	0.0109933	24	1	0.650904	154778	-4.86188	1.95929	0.013086	13	185541	-0.806381	1.79804	0.653809	10
INTS7	1	211941830	1.2557e-05	340319	1.83333	0.7213	0.0110318	91	1	0.650904	154778	2.00494	1.21829	0.0998275	44	185541	1.66672	0.829692	0.0445552	47
BRINP3	1	190098019	0.14554	340319	-3.90946	1.53838	0.0110448	20	1	0.650904	154778	-4.05287	2.55499	0.112684	10	185541	-3.75463	1.79851	0.0368318	10
C19orf81	19	50649445	1.233e-05	340319	2.35647	0.927351	0.0110517	55	1	0.650904	154778	3.42662	1.64874	0.0376806	24	185541	1.5451	1.0211	0.130238	31
HSDL2	9	112380164	5.1377e-05	340319	-2.00501	0.789047	0.0110522	76	1	0.650904	154778	-4.08916	1.47485	0.00556181	30	185541	-0.642722	0.838405	0.44332	46
KCNB2	8	72567635	0.99613	340319	-3.5659	1.404	0.0110917	24	1	0.650904	154778	-4.60287	2.15897	0.0330104	14	185541	-2.06698	1.798	0.250309	10
DTYMK	2	241676131	6.1537e-05	340319	-1.28748	0.507419	0.0111711	184	1	0.651028	154778	-2.33352	0.856837	0.00646185	89	185541	-0.31162	0.583746	0.593461	95
DCC	18	52340791	0.99448	340319	-1.67799	0.661832	0.0112333	108	1	0.651028	154778	-3.01919	1.17822	0.0103933	47	185541	-0.649647	0.727965	0.372171	61
FHIT	3	59752214	0.0057055	340319	-3.42	1.34901	0.0112388	26	1	0.651028	154778	-7.90803	2.69281	0.00331753	9	185541	-1.09065	1.3791	0.429035	17
AIRE	21	44286007	4.0468e-12	340319	0.766393	0.302375	0.0112587	512	1	0.651028	154778	1.2828	0.549879	0.0196561	212	185541	0.400732	0.327372	0.220921	298
ACBD7	10	15078534	0.11605	340319	3.80058	1.50092	0.0113363	21	1	0.652299	154778	3.91781	2.15892	0.0695703	14	185541	3.52353	2.14894	0.101078	7
CUX1	7	101816036	1	340319	-0.77129	0.304806	0.0113926	510	1	0.652299	154778	-1.54236	0.552554	0.0052499	214	185541	-0.225388	0.330761	0.495605	296
TGM2	20	38130220	6.8118e-18	340319	0.820729	0.324395	0.0114056	447	1	0.652299	154778	1.15326	0.55638	0.0381937	211	185541	0.523	0.36794	0.155195	235
GPR161	1	168085531	0.00034935	340319	-1.17293	0.464002	0.0114765	220	1	0.652299	154778	-2.07713	0.808213	0.01017	100	185541	-0.43271	0.519386	0.40478	120
OLFM4	13	53028838	2.7754e-06	340319	-1.56126	0.617701	0.0114873	124	1	0.652299	154778	-2.83872	1.08922	0.00915649	55	185541	-0.530466	0.68454	0.438386	69
CD80	3	119527727	0.010898	340319	4.63765	1.83836	0.011646	14	1	0.658936	154778	7.99896	3.05331	0.00879988	7	185541	1.3308	2.14913	0.535768	7
MAP2K2	19	4090603	0.96673	340319	-2.42439	0.963019	0.0118198	51	1	0.664165	154778	-3.1676	1.85293	0.0873586	19	185541	-1.98608	1.005	0.0481342	32
C19orf44	19	16500786	3.8831e-09	340319	-0.642786	0.255336	0.0118225	727	1	0.664165	154778	-0.975326	0.425	0.0217409	362	185541	-0.316938	0.297854	0.287298	365
CELF3	1	151705027	0.76757	340319	-3.60922	1.43457	0.011874	23	1	0.664508	154778	-2.17839	2.55502	0.393888	10	185541	-4.70837	1.57744	0.00283777	13
MALT1	18	58671647	0.98651	340319	-1.56596	0.622715	0.0119128	119	1	0.664508	154778	-2.52444	1.17821	0.0321466	47	185541	-0.962868	0.656544	0.142494	71
MITF	3	69739598	0.98119	340319	3.10369	1.23546	0.0119993	31	1	0.665127	154778	1.31276	2.43569	0.589908	11	185541	4.07748	1.27147	0.00134194	20
TJP1	15	29701589	1	340319	-1.6852	0.671319	0.0120642	105	1	0.665127	154778	-3.84254	1.15408	0.000870149	49	185541	0.227618	0.759887	0.764527	56
SPCS1	3	52706047	0.013927	340319	-2.1753	0.866661	0.0120742	60	1	0.665127	154778	-2.90751	1.36557	0.0332426	31	185541	-1.26441	1.07459	0.239339	28
HSPA1B	6	31827954	0.0053464	340319	-1.71789	0.684567	0.0120925	101	1	0.665127	154778	-1.1912	1.24669	0.339331	42	185541	-2.07805	0.740394	0.00500596	59
HAVCR1	5	157029589	8.5105e-07	340319	-0.652808	0.260327	0.0121544	697	1	0.666137	154778	-0.713883	0.457988	0.119061	308	185541	-0.596791	0.289038	0.0389479	388
DEDD	1	161122150	0.95912	340319	-4.97799	1.98607	0.0121952	12	1	0.666137	154778	-5.12375	2.69323	0.0571133	9	185541	-4.44752	3.28358	0.175587	3
IFNK	9	27524337	9.0615e-10	340319	-0.942091	0.376534	0.0123495	316	1	0.670402	154778	-0.948118	0.647057	0.142847	144	185541	-0.934248	0.42636	0.0284373	166
ARPC3	12	110435157	0.21578	340319	-4.77275	1.90776	0.0123582	13	1	0.670402	154778	-4.33822	3.29787	0.188356	6	185541	-5.11754	2.14909	0.0172546	7
IFT81	12	110127352	9.0878e-12	340319	0.701772	0.28107	0.0125329	600	1	0.677549	154778	0.401338	0.488491	0.411314	274	185541	0.949102	0.315189	0.00260238	326
RNFT2	12	116740500	1.2018e-05	340319	-2.2508	0.903248	0.012707	58	1	0.684615	154778	-2.84286	1.58441	0.072773	26	185541	-1.79005	1.00521	0.0749495	32
SIRT1	10	67884722	0.087326	340319	-3.07395	1.23531	0.0128323	31	1	0.689017	154778	-3.31964	2.24033	0.138405	13	185541	-2.85844	1.34008	0.0329224	18
ESF1	20	13714877	0.017818	340319	-1.15536	0.464844	0.0129382	204	1	0.689985	154778	-1.34036	0.734472	0.068013	105	185541	-0.969522	0.574409	0.0914395	94
CEACAM21	19	41576275	1.2439e-12	340319	1.26313	0.50849	0.0129895	180	1	0.689985	154778	1.15925	0.908897	0.202151	75	185541	1.34466	0.557581	0.0158842	104
DISP2	15	40358326	0.19897	340319	-1.3994	0.563549	0.0130214	149	1	0.689985	154778	-3.54868	0.986957	0.000323771	67	185541	0.364298	0.627964	0.56183	82
WTAP	6	159727331	0.99966	340319	-4.26601	1.71972	0.013115	16	1	0.689985	154778	-4.50779	3.05342	0.139863	7	185541	-4.02822	1.89546	0.0335718	9
FAM160A2	11	6211510	0.99023	340319	-2.54275	1.0254	0.0131473	45	1	0.689985	154778	-3.85093	1.68437	0.0222394	23	185541	-1.16036	1.21233	0.338502	22
DCAF4L1	4	41981798	0.31806	340319	-4.13487	1.66815	0.0131861	17	1	0.689985	154778	-5.00005	2.55438	0.0502971	10	185541	-2.79705	2.149	0.193069	7
NEURL2	20	45888761	0.00013395	340319	-2.31806	0.935913	0.0132574	54	1	0.689985	154778	-3.72996	1.5544	0.0164135	27	185541	-0.933322	1.09411	0.393638	27
ABHD12	20	25294974	1.9476e-05	340319	1.31299	0.530691	0.0133573	168	1	0.689985	154778	1.74053	0.903193	0.0539708	80	185541	0.896417	0.606125	0.13916	88
FBH1	10	5894492		340319	-1.92628	0.778854	0.0133905	78	1	0.689985	154778	-0.63371	1.32821	0.63328	37	185541	-3.11252	0.887971	0.000456363	41
KXD1	19	18562032	0.034926	340319	-3.71125	1.50072	0.0133995	21	1	0.689985	154778	-4.46324	2.69229	0.0973628	9	185541	-3.16307	1.64105	0.0539232	12
CCDC114	19	48296983	6.6333e-09	340319	1.8656	0.75493	0.0134655	83	1	0.689985	154778	3.77	1.31032	0.00401311	38	185541	0.280656	0.847536	0.740537	45
ABCC4	13	95021580	1.0674e-07	340319	-0.721082	0.2919	0.0135001	556	1	0.689985	154778	-1.08903	0.470684	0.0206849	295	185541	-0.305508	0.35213	0.385615	261
DEPDC1B	5	60597752	4.4233e-10	340319	-1.53778	0.622862	0.0135538	116	1	0.689985	154778	-1.57281	1.07969	0.145195	52	185541	-1.49743	0.700031	0.0324295	62
CTAGE15	7	143571819		340319	-1.5977	0.647201	0.0135636	110	1	0.689985	154778	-2.37526	1.07015	0.0264507	57	185541	-0.788558	0.76001	0.299475	52
PRDM14	8	70052079	0.019397	340319	2.24568	0.911083	0.0137075	57	1	0.689985	154778	2.20926	1.72229	0.199582	22	185541	2.26981	0.961124	0.0181962	35
MATN2	8	97888072	6.249e-14	340319	0.791111	0.321273	0.0138005	459	1	0.689985	154778	0.812503	0.541347	0.133385	223	185541	0.770535	0.370349	0.0374752	236
CACNA1G	17	50561465	1	340319	1.43129	0.581408	0.0138263	140	1	0.689985	154778	0.964644	0.945635	0.307682	73	185541	1.96026	0.694693	0.00477646	67
HHEX	10	92689990	0.54289	340319	4.88666	1.9855	0.0138487	12	1	0.689985	154778	20.2584	5.7116	0.000389921	2	185541	1.79688	1.79796	0.317602	10
CSN1S1	4	69932540	1.4185e-16	340319	1.23136	0.500448	0.0138745	186	1	0.689985	154778	1.46329	0.851686	0.0857784	86	185541	1.01613	0.571602	0.0754579	99
MROH7	1	54653002	4.8111e-24	340319	0.875337	0.355961	0.0139297	371	1	0.689985	154778	1.38237	0.605938	0.0225282	174	185541	0.413754	0.406486	0.308737	196
MAGI2	7	78019315	0.99943	340319	-2.0654	0.840402	0.0139861	67	1	0.689985	154778	-2.64142	1.52669	0.0836036	28	185541	-1.63781	0.91061	0.0720866	39
DAGLB	7	6409838	2.6256e-12	340319	1.05897	0.430896	0.0139877	255	1	0.689985	154778	1.23619	0.750283	0.0994306	116	185541	0.894224	0.482459	0.0638164	139
VPS35L	16	19555463		340319	-1.06053	0.431704	0.0140259	251	1	0.689985	154778	-2.19679	0.743851	0.00314481	114	185541	-0.0790537	0.487688	0.871228	136
MATN1	1	30713583	0.0025559	340319	-2.08053	0.846938	0.014029	66	1	0.689985	154778	-2.79711	1.40662	0.0467542	33	185541	-1.30078	0.990154	0.188945	33
POLR3A	10	77977480	1.2821e-23	340319	0.820014	0.33423	0.0141501	421	1	0.689985	154778	0.820879	0.571542	0.150933	196	185541	0.819188	0.380111	0.0311531	224
LMO7	13	75636658	0.00024661	340319	-0.649182	0.264602	0.0141507	671	1	0.689985	154778	-1.13819	0.469138	0.0152615	297	185541	-0.265838	0.291963	0.36255	372
LCORL	4	17883723	0.92374	340319	-2.63533	1.07421	0.0141565	38	1	0.689985	154778	-3.55267	1.58419	0.0249251	22	185541	-1.03134	1.46808	0.482363	15
DTNA	18	34755975	0.63459	340319	-1.98803	0.810526	0.0141769	69	1	0.689985	154778	-3.68495	1.40605	0.00877369	33	185541	-0.583623	0.910362	0.521466	35
PSG9	19	43258194	3.8689e-22	340319	0.715704	0.29187	0.0142016	523	1	0.689985	154778	0.832179	0.49464	0.0924948	243	185541	0.608965	0.334652	0.0688072	269
GPR18	13	99254879	5.3465e-10	340319	-2.19381	0.895392	0.0142817	59	1	0.689985	154778	-2.81194	1.45071	0.0525868	31	185541	-1.47645	1.07441	0.169381	28
STOX2	4	183906791	0.48409	340319	-3.86537	1.57791	0.0142992	19	1	0.689985	154778	-7.44863	3.05287	0.0146932	7	185541	-1.77818	1.64136	0.278653	12
DENND5A	11	9139679	0.057546	340319	-1.83717	0.750568	0.0143775	84	1	0.689985	154778	-2.04819	1.27736	0.108835	40	185541	-1.6834	0.857329	0.0495845	44
TTYH1	19	54415557	0.99539	340319	-2.48098	1.014	0.0144164	46	1	0.689985	154778	-3.79073	1.76252	0.0314975	21	185541	-1.37918	1.13697	0.225121	25
SLC2A13	12	39760032	0.83307	340319	-3.50638	1.43431	0.0145	23	1	0.689985	154778	-2.15881	2.24065	0.335311	13	185541	-5.21414	1.79806	0.00373364	10
ARHGAP30	1	161047722	0.9999	340319	2.05403	0.840567	0.014541	67	1	0.689985	154778	3.88951	1.47517	0.00837366	30	185541	0.567312	0.935063	0.544044	37
HSD17B1	17	42552938	0.00013421	340319	3.29537	1.3489	0.0145656	26	1	0.689985	154778	7.53693	2.24028	0.000767624	13	185541	-0.9244	1.57691	0.557736	13
CEACAM1	19	42509111	0.00078816	340319	1.74983	0.717055	0.0146758	92	1	0.689985	154778	1.88495	1.32791	0.155758	37	185541	1.66417	0.766633	0.0299511	55
MED13	17	61946469	1	340319	-4.19547	1.71947	0.0146886	16	1	0.689985	154778	-5.9753	3.05301	0.0503275	7	185541	-2.89508	1.89525	0.126628	9
ADPRM	17	10704903	0.00039545	340319	-1.60024	0.655875	0.0146934	110	1	0.689985	154778	-1.46002	1.13123	0.196828	51	185541	-1.70813	0.740296	0.021036	59
CFHR1	1	196819862	2.6297e-08	340319	-1.16955	0.479422	0.0147079	125	1	0.689985	154778	-1.68788	0.792408	0.0331678	44	185541	-0.619539	0.563222	0.271337	54
ACOT6	14	73617075	0.0035327	340319	2.87597	1.17957	0.0147634	34	1	0.689985	154778	7.34322	2.15883	0.000670377	14	185541	-0.230033	1.27138	0.856422	20
ATP13A2	1	16986221	8.9582e-09	340319	1.00232	0.411312	0.0148146	277	1	0.689985	154778	1.05802	0.711657	0.137096	125	185541	0.959828	0.463003	0.0381691	151
TRERF1	6	42228348	1	340319	-3.05853	1.25593	0.0148811	30	1	0.689985	154778	-2.10553	2.24056	0.347356	13	185541	-3.78581	1.37921	0.00605312	17
IL13	5	132658187	0.014426	340319	-4.82826	1.98565	0.0150336	12	1	0.689985	154778	-5.05108	4.03899	0.21109	4	185541	-4.76995	2.01034	0.0176593	8
OPLAH	8	144051330	6.9736e-17	340319	0.709787	0.291932	0.0150433	550	1	0.689985	154778	1.09257	0.52072	0.0358893	237	185541	0.421224	0.320623	0.188926	311
MAP9	4	155347784	2.5444e-15	340319	1.18212	0.486472	0.0151003	200	1	0.689985	154778	1.40771	0.846969	0.0965043	91	185541	0.990028	0.544737	0.0691509	109
KCNN1	19	17973800	0.85412	340319	3.21499	1.32351	0.0151354	27	1	0.689985	154778	5.90795	2.15857	0.00620131	14	185541	0.328617	1.5767	0.834901	13
PLA2G2F	1	20139437	2.7094e-06	340319	-3.40953	1.40438	0.0151916	24	1	0.689985	154778	-5.76864	2.69319	0.0322001	9	185541	-1.97085	1.46854	0.179582	15
LRP8	1	53247022	0.99983	340319	-1.98063	0.81656	0.0152847	71	1	0.689985	154778	-4.37247	1.36579	0.00136781	35	185541	0.327709	0.947971	0.729572	36
SMKR1	7	129502825	0.43635	340319	-2.4597	1.01421	0.0152982	46	1	0.689985	154778	-3.78483	1.85325	0.0411266	19	185541	-1.53805	1.09435	0.159889	27
TPP2	13	102597039	0.99912	340319	1.80909	0.746003	0.0153068	85	1	0.689985	154778	3.89267	1.47473	0.00830172	30	185541	0.644807	0.766641	0.400304	55
PGM3	6	83169237	1.4641e-05	340319	-1.05963	0.436954	0.0153076	248	1	0.689985	154778	-1.05852	0.760212	0.163805	113	185541	-1.05262	0.489568	0.0315482	135
WASHC2C	10	45727319		340319	0.487965	0.201254	0.0153246	1172	1	0.689985	154778	0.828418	0.341055	0.0151421	563	185541	0.177488	0.230769	0.441825	609
PCLO	7	82758577	1	340319	-0.686619	0.283277	0.0153577	269	1	0.689985	154778	-1.16002	0.485521	0.0168849	77	185541	-0.259128	0.321512	0.420263	85
SNORC	2	232870277		340319	2.70253	1.11615	0.0154656	38	1	0.689985	154778	5.22841	2.02009	0.00964846	16	185541	0.88814	1.21262	0.463917	22
FILIP1	6	75308696	2.5711e-10	340319	-0.835346	0.345023	0.0154728	398	1	0.689985	154778	-1.51513	0.589589	0.0101763	188	185541	-0.239969	0.392618	0.541067	210
FZD7	2	202034652	0.08835	340319	-2.77615	1.14671	0.0154795	36	1	0.689985	154778	-6.44478	1.90441	0.000714199	18	185541	0.907305	1.34059	0.498537	18
EDEM3	1	184694065	0.0024686	340319	-1.61717	0.668332	0.0155335	106	1	0.689985	154778	-1.53405	1.12066	0.171038	52	185541	-1.70463	0.774042	0.027649	54
CMTR2	16	71283608	5.3475e-10	340319	1.17705	0.486462	0.0155373	200	1	0.689985	154778	0.852251	0.792311	0.282085	104	185541	1.50926	0.5804	0.00931256	96
DCHS2	4	154234541	7.4152e-47	340319	0.474133	0.195965	0.0155434	1141	1	0.689985	154778	0.525278	0.337122	0.119206	515	185541	0.431728	0.221687	0.0514801	596
IPO9	1	201829211	0.9999	340319	-3.39744	1.4044	0.0155574	24	1	0.689985	154778	-6.40207	2.55502	0.0122224	10	185541	-1.2767	1.5201	0.400978	14
ZFHX3	16	72787167	1	340319	-1.92135	0.794249	0.0155603	75	1	0.689985	154778	-5.77431	1.38539	3.07433e-05	34	185541	1.27502	0.88798	0.151043	41
DMAC2	19	41432237		340319	1.84752	0.764193	0.0156231	81	1	0.690832	154778	2.26792	1.3462	0.0920526	36	185541	1.52827	0.847528	0.0713571	45
CPNE9	3	9703998	3.4898e-08	340319	-1.22786	0.508605	0.0157712	183	1	0.693419	154778	-2.68761	0.866297	0.00191988	87	185541	0.0740466	0.580474	0.898495	96
GCNT7	20	56491558	0.087274	340319	-0.922726	0.382241	0.0157793	324	1	0.693419	154778	-1.32498	0.642846	0.0392933	158	185541	-0.533377	0.441437	0.226944	166
GYS1	19	48969288	0.0002914	340319	-1.0872	0.45068	0.01585	230	1	0.693419	154778	-0.755771	0.728527	0.299553	119	185541	-1.47318	0.542165	0.00658406	110
SYS1	20	45363555	0.070915	340319	4.43356	1.83798	0.0158573	14	1	0.693419	154778	7.32464	3.05278	0.0164259	7	185541	1.5581	2.14865	0.468359	7
ATP11AUN	13	112679382		340319	-2.52832	1.04891	0.0159341	43	1	0.694272	154778	-2.36032	1.80605	0.19125	20	185541	-2.70557	1.18568	0.0224983	23
IL9	5	135892393	8.1087e-07	340319	3.13251	1.29994	0.0159648	28	1	0.694272	154778	5.34854	2.332	0.0218181	12	185541	1.45374	1.42157	0.306482	16
PCDHGA7	5	141382901	1.2273e-12	340319	-1.00849	0.41962	0.0162471	269	1	0.703783	154778	-2.27463	0.717229	0.00151729	127	185541	0.129015	0.477424	0.786983	142
BPIFB6	20	33031654	2.8058e-13	340319	1.70453	0.709408	0.0162727	94	1	0.703783	154778	1.91735	1.19106	0.107449	46	185541	1.53438	0.82062	0.0615165	48
RTN1	14	59596750	0.98593	340319	-4.126	1.71942	0.0164113	16	1	0.705174	154778	-8.66899	3.05294	0.00451826	7	185541	-0.657959	1.89517	0.728458	9
GSC	14	94768501	0.013852	340319	-3.99606	1.66811	0.0165955	17	1	0.705174	154778	-5.24761	2.69244	0.051295	9	185541	-2.60665	2.01016	0.194724	8
KIF2A	5	62306478	0.99998	340319	2.26275	0.944909	0.0166354	53	1	0.705174	154778	1.70357	1.90414	0.370967	18	185541	2.55209	0.961216	0.00793005	35
ASPHD2	22	26433616	0.45902	340319	-4.56663	1.90729	0.0166525	13	1	0.705174	154778	-6.13173	3.29722	0.0629344	6	185541	-3.29328	2.14856	0.125332	7
ACP4	19	50790419		340319	0.941628	0.393315	0.0166627	306	1	0.705174	154778	1.39899	0.692873	0.0434774	136	185541	0.575042	0.436207	0.187413	170
ATXN1	6	16306340	0.97498	340319	-4.96381	2.07402	0.0166966	11	1	0.705174	154778	-4.65077	3.29802	0.158491	6	185541	-5.33543	2.5429	0.0358916	5
LRRC10B	11	61509000	0.044884	340319	-4.96274	2.07384	0.0167107	11	1	0.705174	154778	-10.1087	3.61224	0.0051353	5	185541	-0.665531	2.32133	0.774341	6
DUSP14	17	37512174	0.12114	340319	3.77307	1.57789	0.0167932	19	1	0.705174	154778	6.46325	2.55426	0.011395	10	185541	0.767823	1.89518	0.685372	9
PAX1	20	21705717	0.70019	340319	0.841839	0.352061	0.0167952	376	1	0.705174	154778	1.06647	0.563088	0.0582306	202	185541	0.573264	0.428704	0.181158	172
IGF1R	15	98649583	0.96799	340319	-1.63593	0.684468	0.0168455	101	1	0.705174	154778	-2.65328	1.24651	0.0332916	42	185541	-0.886617	0.740314	0.231065	59
SVIL	10	29458250	0.00086302	340319	0.805361	0.337017	0.0168637	417	1	0.705174	154778	1.12361	0.584813	0.0546931	191	185541	0.54025	0.37843	0.153406	226
NEK6	9	124258083	0.038901	340319	-2.06988	0.86662	0.0169201	63	1	0.705174	154778	-2.75941	1.52664	0.0706855	28	185541	-1.52494	0.961124	0.112601	35
SUPT20H	13	37009680	2.7313e-14	340319	0.989057	0.414101	0.0169203	252	1	0.705174	154778	0.891824	0.711347	0.209948	117	185541	1.05228	0.469046	0.0248688	127
PSMD13	11	237054	0.99901	340319	-4.74208	1.9856	0.0169303	12	1	0.705174	154778	-6.86156	3.29775	0.0374649	6	185541	-2.52622	2.32141	0.276496	6
TECR	19	14529697	0.10845	340319	-2.99541	1.25559	0.0170491	30	1	0.708256	154778	-4.01587	1.95888	0.040358	17	185541	-1.67744	1.57669	0.287378	13
ACTN2	1	236686674	0.99968	340319	-2.17208	0.911325	0.0171526	57	1	0.709099	154778	-2.92987	1.47523	0.0470312	30	185541	-1.32358	1.09459	0.226585	27
LILRA4	19	54333581	6.8978e-16	340319	1.1767	0.493853	0.0171865	176	1	0.709099	154778	1.69987	0.856277	0.0471262	69	185541	0.72883	0.55493	0.189059	101
MDM1	12	68295257	4.7231e-12	340319	0.663258	0.278519	0.0172488	569	1	0.709099	154778	0.916805	0.484896	0.0586628	242	185541	0.450876	0.311884	0.148277	313
OR10H5	19	15794030	0.071847	340319	-3.75713	1.57772	0.0172491	19	1	0.709099	154778	-8.13806	3.61183	0.0242502	5	185541	-2.21712	1.51937	0.144502	14
PYGM	11	64746662	2.033e-13	340319	-0.936167	0.393375	0.0173208	300	1	0.709629	154778	-1.22013	0.700714	0.0816393	129	185541	-0.720522	0.432501	0.0957266	169
AHCY	20	34281037	0.035922	340319	2.14854	0.903062	0.0173519	58	1	0.709629	154778	3.16348	1.55451	0.0418491	27	185541	1.27174	1.02107	0.212952	31
OTOA	16	21678503	3.0274e-10	340319	0.817047	0.343654	0.0174296	392	1	0.710968	154778	1.54947	0.618012	0.0121705	171	185541	0.290234	0.375115	0.439098	218
MADCAM1	19	496501	0.53462	340319	-1.14986	0.484016	0.0175177	202	1	0.710977	154778	-1.44641	0.866149	0.0949342	87	185541	-0.921633	0.530297	0.0822203	115
KMT5B	11	68157689		340319	-4.71552	1.98556	0.0175539	12	1	0.710977	154778	-6.08863	2.85587	0.0330109	8	185541	-1.84296	2.84297	0.516824	4
CST7	20	24949507	1.2199e-07	340319	-1.00547	0.423416	0.017565	264	1	0.710977	154778	-1.18844	0.70063	0.0898412	133	185541	-0.834429	0.496855	0.0930713	131
PDE4DIP	1	148889792	2.6099e-37	340319	-0.455712	0.192212	0.0177466	1274	1	0.71265	154778	-0.54894	0.330772	0.0970024	595	185541	-0.374964	0.21739	0.0845565	675
AKNAD1	1	108816177	3.6153e-23	340319	1.31034	0.55273	0.0177562	155	1	0.71265	154778	1.39824	1.04327	0.180167	60	185541	1.25415	0.583657	0.0316539	95
SCIN	7	12570788	1.718e-36	340319	0.679353	0.2866	0.01777	574	1	0.71265	154778	1.03028	0.495716	0.0376771	262	185541	0.377209	0.32272	0.242469	311
SLC35E2A	1	1725415		340319	0.58068	0.245197	0.0178744	735	1	0.71265	154778	1.05867	0.422796	0.0122817	330	185541	0.171551	0.276822	0.535445	387
COL6A1	21	45981853	0.99995	340319	-1.14592	0.483985	0.0179005	202	1	0.71265	154778	-0.777119	0.796025	0.328943	103	185541	-1.53256	0.571472	0.00732379	99
ANKRD11	16	89268482	1	340319	-3.39477	1.43415	0.0179292	23	1	0.71265	154778	-2.92787	2.43551	0.229305	11	185541	-3.83574	1.64122	0.0194339	12
TARSL2	15	101654589	3.7422e-15	340319	0.959499	0.405424	0.0179503	288	1	0.71265	154778	1.12975	0.763457	0.138935	112	185541	0.838295	0.428749	0.0505597	176
TRIM68	11	4600277	8.0709e-19	340319	-0.816563	0.34508	0.0179675	398	1	0.71265	154778	-1.28686	0.567433	0.0233386	203	185541	-0.333988	0.407552	0.412504	195
KNOP1	16	19706914	2.3895e-07	340319	1.22563	0.518557	0.0181023	176	1	0.716196	154778	2.31695	0.965598	0.0164186	70	185541	0.505033	0.552374	0.360563	106
CDH13	16	82627058	0.0007058	340319	-1.9839	0.840318	0.0182319	67	1	0.717865	154778	-1.72939	1.45086	0.233271	31	185541	-2.22733	0.947638	0.0187541	36
JPH2	20	44114774	4.5187e-05	340319	-1.9136	0.810568	0.0182354	72	1	0.717865	154778	-2.49813	1.24639	0.0450409	42	185541	-1.07248	1.03801	0.301507	30
NRIP2	12	2827209	1.6264e-10	340319	-0.884012	0.374894	0.0183728	337	1	0.719006	154778	-1.21888	0.633112	0.0542031	163	185541	-0.569156	0.431273	0.186933	174
ZNF37A	10	38096633	1.3004e-09	340319	-3.82262	1.62118	0.0183781	18	1	0.719006	154778	-7.61592	3.2976	0.0209151	6	185541	-1.85996	1.64134	0.257135	12
FBXL22	15	63597392	0.0014582	340319	-1.30594	0.554323	0.0184775	154	1	0.719006	154778	-1.75273	1.0429	0.0928381	60	185541	-1.00675	0.586519	0.0860741	94
ASCL3	11	8937618	0.013684	340319	-2.70089	1.14652	0.0184872	36	1	0.719006	154778	-3.99411	1.95939	0.0415069	17	185541	-1.60505	1.30474	0.218634	19
FAM120B	6	170317361	7.4692e-11	340319	0.74005	0.314187	0.018501	480	1	0.719006	154778	1.10913	0.548787	0.0432752	217	185541	0.442146	0.350867	0.207616	263
DMRTA2	1	50418669	0.91608	340319	-5.12158	2.17562	0.0185696	10	1	0.719006	154778	-6.2438	2.85663	0.0288374	8	185541	-0.267612	4.02168	0.946946	2
GBA3	4	22693017		340319	-0.838749	0.356339	0.0185832	373	1	0.719006	154778	-1.83072	0.653361	0.00507917	153	185541	-0.145935	0.383581	0.703608	220
LINC00452	13	113915788		340319	-2.73348	1.1625	0.0187044	32	1	0.719548	154778	-4.78472	2.01927	0.0178121	16	185541	-0.967806	1.30431	0.458084	15
ADRA1B	5	159916912	0.13541	340319	-2.52575	1.07431	0.0187217	41	1	0.719548	154778	-4.11719	1.64908	0.0125383	24	185541	-0.276086	1.37916	0.841337	17
NDE1	16	15664729	0.0066921	340319	-1.79628	0.764285	0.0187599	81	1	0.719548	154778	-2.63763	1.232	0.0322818	43	185541	-0.888115	0.92238	0.335623	38
RNF148	7	122701834	2.5966e-06	340319	-1.48825	0.633329	0.0187795	118	1	0.719548	154778	-2.76568	1.07017	0.00975768	57	185541	-0.283379	0.728176	0.697156	61
MTMR14	3	9649584	1.3607e-07	340319	-0.806864	0.343711	0.0189	401	1	0.72241	154778	-1.17735	0.631212	0.0621523	164	185541	-0.550237	0.369582	0.136539	237
AKR1B10	7	134527912	7.5723e-09	340319	-1.16819	0.497877	0.0189599	191	1	0.722947	154778	-1.93535	0.871336	0.0263439	86	185541	-0.545168	0.555133	0.326077	105
MRPL27	17	50368092	0.50212	340319	3.43836	1.46642	0.0190411	22	1	0.724296	154778	6.13404	2.43546	0.0117819	11	185541	0.835751	1.71437	0.625907	11
TEX47	7	88794182		340319	2.15293	0.91923	0.0191758	56	1	0.726056	154778	3.19623	1.55471	0.0397994	27	185541	1.21083	1.05597	0.251526	29
FKBP6	7	73328430	1.3955e-06	340319	1.55763	0.665076	0.0191794	107	1	0.726056	154778	2.59982	1.15421	0.0242947	49	185541	0.67572	0.74674	0.365524	58
C8A	1	56854915	6.5536e-16	340319	-0.925511	0.395413	0.0192525	303	1	0.727082	154778	-0.864455	0.700896	0.217444	133	185541	-0.959714	0.436402	0.0278684	170
COBLL1	2	164685946	0.046671	340319	-1.09482	0.468335	0.0194038	216	1	0.731048	154778	-1.7895	0.808407	0.0268566	100	185541	-0.466658	0.528283	0.377049	116
TMC4	19	54160313	1.7195e-13	340319	-0.948402	0.406103	0.0195246	287	1	0.732463	154778	-1.4188	0.7285	0.0514686	123	185541	-0.602924	0.444097	0.174579	164
CSNK2A3	11	11351945	2.1007e-10	340319	0.609373	0.260985	0.0195494	666	1	0.732463	154778	1.28548	0.459243	0.00512466	286	185541	0.0608583	0.289712	0.833617	370
RNASEH1	2	3545786	0.011173	340319	-2.18561	0.9363	0.0195806	54	1	0.732463	154778	-4.89064	1.72267	0.00452616	22	185541	-0.300368	1.00548	0.765144	32
NAV3	12	77831465	1	340319	-1.37102	0.587775	0.0196721	131	1	0.733779	154778	-1.65684	0.972696	0.0885053	69	185541	-1.07864	0.689627	0.117796	60
TRPA1	8	72022908	7.2309e-35	340319	0.421691	0.180839	0.0197088	1444	1	0.733779	154778	0.826998	0.320222	0.00980746	627	185541	0.101728	0.199742	0.610546	814
CRACR2B	11	828608		340319	1.13589	0.487719	0.0198601	199	1	0.737675	154778	1.40721	0.833387	0.0913091	94	185541	0.922415	0.555056	0.0965462	105
FBXL2	3	33277513	0.0075282	340319	2.35964	1.01424	0.0199922	46	1	0.738506	154778	2.10743	1.7629	0.23192	21	185541	2.58877	1.13727	0.0228284	25
TGM4	3	44874680	3.796e-20	340319	0.726336	0.312252	0.0200128	480	1	0.738506	154778	0.928592	0.541366	0.0862967	223	185541	0.545839	0.35088	0.119798	255
TCTEX1D4	1	44806006	0.011783	340319	1.57629	0.677992	0.0200757	103	1	0.738506	154778	1.97438	1.16636	0.0905004	48	185541	1.24081	0.767009	0.105722	55
BAG6	6	31639134	1	340319	-2.41028	1.03706	0.0201186	44	1	0.738506	154778	-2.44323	1.7225	0.15607	22	185541	-2.40232	1.21235	0.0475315	22
SPTBN2	11	66685877	9.9268e-05	340319	-1.20859	0.520072	0.020132	175	1	0.738506	154778	-1.86443	1.00205	0.0628017	65	185541	-0.824745	0.542316	0.128316	110
YTHDC1	4	68314109	1	340319	-4.4313	1.90758	0.0201801	13	1	0.738506	154778	-4.33002	2.69248	0.107796	9	185541	-4.49174	2.84279	0.114098	4
IL36B	2	113022675	0.0032983	340319	0.842394	0.362857	0.0202573	360	1	0.738506	154778	1.7698	0.649391	0.00642448	155	185541	0.141843	0.397526	0.721231	205
EFEMP1	2	55867076	0.99992	340319	-3.99027	1.72006	0.0203501	16	1	0.738506	154778	-3.72898	2.85671	0.191779	8	185541	-4.24818	2.01093	0.0346409	8
HSPD1	2	197487047	0.99257	340319	-0.703614	0.303398	0.0203893	515	1	0.738506	154778	-0.698508	0.52417	0.182666	238	185541	-0.702917	0.341965	0.0398299	277
ACSM1	16	20623490	2.2841e-15	340319	0.503423	0.217135	0.0204241	1007	1	0.738506	154778	0.655285	0.370542	0.0769877	477	185541	0.369289	0.247395	0.135515	530
ADIG	20	38581251		340319	-4.8052	2.07349	0.0204801	11	1	0.738506	154778	-0.78956	4.66305	0.865543	3	185541	-6.30966	2.00983	0.00169319	8
SRR	17	2315555	0.0057964	340319	-1.44917	0.625395	0.0204929	121	1	0.738506	154778	-2.58639	1.10976	0.019777	53	185541	-0.548039	0.689625	0.426793	68
CSNK2A1	20	483961	0.98711	340319	-1.5859	0.6844	0.0204929	101	1	0.738506	154778	-2.69738	1.1311	0.0170921	51	185541	-0.442435	0.804081	0.582158	50
COL5A3	19	9960413	3.3468e-20	340319	0.790027	0.341077	0.0205441	407	1	0.738506	154778	1.26779	0.59254	0.0323893	186	185541	0.392163	0.382616	0.305388	221
DNAJC6	1	65309747	0.99986	340319	-1.9041	0.822398	0.0205969	70	1	0.738506	154778	-2.89016	1.50054	0.0540959	29	185541	-1.22843	0.888327	0.16671	41
NUDT16L1	16	4693727	0.00012536	340319	3.55711	1.5379	0.0207249	20	1	0.738506	154778	4.79072	2.33165	0.0399153	12	185541	1.69469	2.01009	0.399178	8
CASC1	12	25108554	3.8887e-14	340319	0.5555	0.240199	0.0207415	819	1	0.738506	154778	0.758867	0.423327	0.0730343	365	185541	0.382563	0.2663	0.150838	453
RGCC	13	41457708	0.0048149	340319	-2.2265	0.963054	0.0207828	51	1	0.738506	154778	-2.55709	1.72208	0.137577	22	185541	-1.97226	1.05572	0.0617418	29
CASD1	7	94510087	0.044844	340319	-1.55182	0.671377	0.0208112	105	1	0.738506	154778	-2.44923	1.07967	0.0233	56	185541	-0.483718	0.812424	0.551576	49
DHCR24	1	54852235	0.031029	340319	-3.06027	1.32406	0.0208181	27	1	0.738506	154778	-4.12243	2.24097	0.0658331	13	185541	-2.00871	1.52008	0.186353	14
ARID2	12	45729848	1	340319	-3.24266	1.40409	0.0209203	24	1	0.740262	154778	-5.66879	2.01962	0.00500344	16	185541	1.60982	2.01028	0.42325	8
UGT8	4	114622872	0.027986	340319	-4.78758	2.07372	0.0209614	11	1	0.740262	154778	-10.9002	4.03859	0.00695541	4	185541	-1.28504	2.14895	0.549851	7
MROH9	1	170945519	5.0853e-16	340319	0.771344	0.334326	0.0210463	421	1	0.740703	154778	0.972368	0.567425	0.086595	199	185541	0.581065	0.382821	0.129053	221
SARS2	19	38921600	9.77e-10	340319	-4.57944	1.98521	0.0210678	12	1	0.740703	154778	-4.51192	3.61188	0.211598	5	185541	-4.55253	2.14859	0.0341045	7
TMED3	15	79311250	0.022622	340319	-0.799058	0.346688	0.0211766	394	1	0.74177	154778	-1.07611	0.594184	0.0701311	185	185541	-0.555518	0.393486	0.158015	209
ALKBH2	12	109088209	0.0032745	340319	-2.71851	1.17967	0.0211975	28	1	0.74177	154778	-3.75909	1.76285	0.0329761	13	185541	-1.08333	1.57703	0.492118	13
SLC2A8	9	127397231	8.0241e-07	340319	-0.660995	0.28709	0.0213135	575	1	0.74177	154778	-0.955707	0.49114	0.0516693	271	185541	-0.401613	0.326374	0.2185	304
KCNC4	1	110211501	0.0044543	340319	2.07876	0.903481	0.0214018	58	1	0.74177	154778	3.23996	1.45134	0.0255904	31	185541	0.771187	1.09465	0.48112	27
WIF1	12	65051353	1.3249e-09	340319	3.16511	1.37572	0.0214094	25	1	0.74177	154778	4.93076	2.33197	0.0344816	12	185541	1.4844	1.57703	0.346571	13
C15orf48	15	45430798	5.5498e-05	340319	2.98892	1.29974	0.0214703	28	1	0.74177	154778	2.62469	1.90386	0.168015	18	185541	3.64765	1.79779	0.0424638	10
HIRA	22	19331446	1	340319	-3.72665	1.62091	0.0214993	18	1	0.74177	154778	-5.30713	2.43512	0.0293028	11	185541	-1.31087	2.14859	0.541791	7
MTDH	8	97644508	0.32924	340319	2.43976	1.06134	0.0215201	42	1	0.74177	154778	2.42282	1.90401	0.203204	18	185541	2.46601	1.16061	0.0336085	24
ZPLD1	3	102435115	4.448e-08	340319	1.13265	0.492727	0.021521	195	1	0.74177	154778	1.50448	0.816269	0.0653145	98	185541	0.756839	0.577498	0.190012	97
GCN1	12	120127849		340319	-1.38018	0.601083	0.0216675	131	1	0.743762	154778	-2.03167	1.00997	0.0442615	64	185541	-0.778378	0.69478	0.262578	67
MAT1A	10	80273781	0.00080978	340319	2.43685	1.06132	0.021673	42	1	0.743762	154778	3.03642	1.95912	0.12117	17	185541	2.05266	1.13716	0.0710641	25
HCN4	15	73322481	0.99867	340319	1.34321	0.58555	0.0217951	135	1	0.74633	154778	1.91557	1.07	0.0734145	57	185541	0.94188	0.631803	0.136021	77
PRDM10	11	129902329	0.15304	340319	-1.64451	0.717192	0.0218497	92	1	0.746577	154778	-2.46551	1.24656	0.0479465	42	185541	-0.959905	0.804241	0.232654	50
TRAPPC10	21	44012498	0.99999	340319	-3.03341	1.32345	0.021904	24	1	0.746818	154778	-4.80586	2.33146	0.0392752	12	185541	-1.67544	1.46777	0.25367	11
MYH2	17	10521280	3.6703e-23	340319	-0.762437	0.333021	0.0220537	390	1	0.748089	154778	-0.553317	0.602378	0.35833	164	185541	-0.91653	0.36195	0.0113357	217
SLC16A9	10	59652774	0.007078	340319	1.79412	0.783883	0.022094	77	1	0.748089	154778	2.36759	1.4062	0.0922461	33	185541	1.3533	0.857215	0.114402	44
OR4S2	11	55650865	4.7442e-10	340319	0.957907	0.418688	0.0221452	156	1	0.748089	154778	0.929366	0.697981	0.183025	58	185541	0.982651	0.487668	0.0439061	60
PLEK	2	68365359	0.001067	340319	-2.10169	0.919438	0.0222642	56	1	0.748089	154778	-1.10753	1.6494	0.501922	24	185541	-2.8708	1.00549	0.00430248	32
SLC16A3	17	82235976	0.00029385	340319	1.18542	0.518644	0.0222774	176	1	0.748089	154778	1.81823	0.861389	0.0347902	88	185541	0.541506	0.606334	0.371814	88
S100A4	1	153543761	0.0061838	340319	-2.77936	1.21622	0.0222996	32	1	0.748089	154778	-4.25619	2.08621	0.041336	15	185541	-1.54568	1.37944	0.262499	17
CBFA2T2	20	33490271	0.99585	340319	-1.67568	0.733278	0.0223022	88	1	0.748089	154778	-2.14504	1.27741	0.0931118	40	185541	-1.26162	0.820685	0.124228	48
PIGT	20	45416158	7.2959e-10	340319	-0.77652	0.339851	0.0223204	407	1	0.748089	154778	-0.99615	0.577275	0.08442	196	185541	-0.571712	0.388837	0.141479	210
AP5S1	20	3822118	9.0339e-05	340319	1.7562	0.768966	0.0223808	80	1	0.748523	154778	3.02844	1.34623	0.0244778	36	185541	0.740169	0.85713	0.38784	44
TANC1	2	159065889	2.1625e-05	340319	-1.53169	0.671515	0.0225525	105	1	0.752673	154778	-2.42058	1.21825	0.0469308	44	185541	-0.899264	0.728329	0.216946	61
AP2B1	17	35594000	0.9983	340319	3.59382	1.57793	0.0227533	19	1	0.753925	154778	4.75113	2.33184	0.0416013	12	185541	1.41069	2.14898	0.511539	7
RPGRIP1L	16	53602078	4.083e-31	340319	-0.788357	0.346261	0.0228005	392	1	0.753925	154778	-0.81383	0.604084	0.177914	179	185541	-0.773835	0.387064	0.0455835	212
ADAM9	8	38997065	0.029431	340319	-0.878175	0.385875	0.0228585	318	1	0.753925	154778	-0.935848	0.708736	0.186688	130	185541	-0.846626	0.414874	0.0412838	188
TMEM132B	12	125326628	0.99876	340319	-1.95544	0.859879	0.0229615	64	1	0.753925	154778	-3.31036	1.50025	0.0273475	29	185541	-0.853642	0.961167	0.374472	35
SPC24	19	11147185	0.00014316	340319	-2.21169	0.972607	0.022968	50	1	0.753925	154778	-2.4478	1.64868	0.137624	24	185541	-2.015	1.11494	0.0707219	26
JPH4	14	23569637	0.99948	340319	-1.89639	0.834114	0.0229947	68	1	0.753925	154778	-2.18827	1.36548	0.109033	35	185541	-1.60968	0.989744	0.103874	33
DGAT1	8	144316555	1.4082e-17	340319	-1.02909	0.45269	0.02301	231	1	0.753925	154778	-1.21927	0.792324	0.123841	104	185541	-0.89019	0.504687	0.0777596	127
BMPR2	2	202377478	0.99998	340319	-2.90375	1.27763	0.0230416	29	1	0.753925	154778	-3.5239	1.95977	0.0721603	17	185541	-2.06846	1.64185	0.207732	12
FNDC3B	3	172112445	1	340319	-2.60551	1.14647	0.0230493	36	1	0.753925	154778	-2.93369	2.1591	0.174226	14	185541	-2.40862	1.21233	0.0469493	22
TRPC4	13	37636907	0.48205	340319	2.03434	0.895415	0.0230901	59	1	0.753925	154778	2.07843	1.36535	0.127943	35	185541	1.98426	1.16049	0.0872968	24
PCDHGC4	5	141485178	0.98025	340319	-3.40844	1.50102	0.0231626	21	1	0.753925	154778	-6.62856	2.33199	0.00447753	12	185541	0.907923	1.89538	0.631926	9
PRDM11	11	45181753	0.97355	340319	-2.85157	1.25582	0.0231664	30	1	0.753925	154778	-5.93504	2.15886	0.00597569	14	185541	-0.167357	1.42157	0.906284	16
INPP5B	1	37862318	5.0487e-16	340319	0.677635	0.298523	0.0232109	532	1	0.753925	154778	0.598733	0.5355	0.263534	228	185541	0.724375	0.326481	0.026506	304
TVP23A	16	10769108	1.6882e-07	340319	-1.55287	0.684451	0.0232821	101	1	0.754593	154778	-3.11492	1.19107	0.00891765	46	185541	-0.238039	0.766716	0.756207	55
NYNRIN	14	24399222	1.4848e-09	340319	1.12574	0.496504	0.0233704	192	1	0.754593	154778	2.06067	0.812043	0.0111613	99	185541	0.108558	0.58971	0.853945	93
TTPA	8	63061254	0.0014409	340319	0.897576	0.395959	0.0234004	302	1	0.754593	154778	1.34765	0.67816	0.0469002	142	185541	0.515686	0.449678	0.25147	160
UACA	15	70657059	3.2462e-29	340319	0.701841	0.309661	0.0234227	491	1	0.754593	154778	1.42215	0.526179	0.00687689	236	185541	0.0349927	0.354184	0.921299	254
HDAC5	17	44078381	1	340319	-1.22814	0.542167	0.0234987	149	1	0.754991	154778	-1.22162	0.939201	0.193364	70	185541	-1.23166	0.609688	0.0433695	75
ZNF7	8	144827609	2.1025e-07	340319	-4.92594	2.17508	0.0235307	10	1	0.754991	154778	-6.74175	3.61252	0.062013	5	185541	-3.1447	2.54273	0.216185	5
PAWR	12	79594321	0.089515	340319	-2.75211	1.21602	0.0236231	32	1	0.75642	154778	-4.6385	2.33211	0.0467058	12	185541	-1.63328	1.27148	0.198954	20
ADH4	4	99124443	8.0684e-07	340319	-1.70825	0.755048	0.0236712	77	1	0.756424	154778	-1.06543	1.26162	0.398392	33	185541	-2.34418	0.877434	0.00754913	42
SOX12	20	325926	0.85589	340319	-4.68568	2.07349	0.0238341	11	1	0.760092	154778	-7.41722	3.05261	0.0151085	7	185541	0.0371413	2.84233	0.989574	4
CYP4V2	4	186191824	2.1975e-10	340319	-1.13044	0.500429	0.0238882	189	1	0.760279	154778	-1.36043	0.886853	0.125032	83	185541	-0.937539	0.552394	0.0896553	106
ANKUB1	3	149761490	1.1953e-08	340319	-0.908611	0.402648	0.0240344	212	1	0.760386	154778	-1.9321	0.781162	0.0133857	89	185541	-0.313799	0.418161	0.453	113
ATCAY	19	3885722	0.62076	340319	4.47694	1.98523	0.0241259	12	1	0.760386	154778	9.05095	4.03822	0.0250068	4	185541	2.19016	2.00987	0.275845	8
C11orf88	11	111514785	0.00031184	340319	1.98554	0.880767	0.0241763	61	1	0.760386	154778	2.20377	1.36555	0.106565	35	185541	1.72058	1.11524	0.122884	26
SLC4A8	12	51424992	0.99849	340319	-1.82728	0.810712	0.0242016	72	1	0.760386	154778	-3.44153	1.34654	0.0105945	36	185541	-0.296289	0.947764	0.75457	36
SMIM39	2	131035097		340319	1.5063	0.668405	0.0242239	106	1	0.760386	154778	3.96893	1.23245	0.00128056	43	185541	-0.157557	0.716716	0.826003	63
DLC1	8	13085815	0.99948	340319	-1.67041	0.741776	0.0243285	86	1	0.760386	154778	-0.985036	1.24661	0.42943	42	185541	-2.30289	0.857275	0.00722567	44
GAS1	9	86945745	0.81915	340319	-2.92651	1.29986	0.0243601	28	1	0.760386	154778	-2.7894	2.43556	0.252093	11	185541	-2.97848	1.37905	0.0307892	17
CLPSL2	6	35776619	0.1858	340319	-3.75284	1.66835	0.0244858	17	1	0.760386	154778	-3.76213	2.33211	0.106707	12	185541	-3.74886	2.54288	0.140413	5
LRIF1	1	110947961	0.00043397	340319	-1.58768	0.705953	0.0245134	92	1	0.760386	154778	-1.07098	1.29401	0.407872	39	185541	-1.922	0.760093	0.0114514	52
MNAT1	14	60734863	1.3117e-12	340319	-1.87552	0.834139	0.0245481	68	1	0.760386	154778	-3.12099	1.34642	0.0204508	36	185541	-0.431675	1.00514	0.667583	32
KCNQ4	1	40784095	0.46799	340319	2.23165	0.993079	0.024628	48	1	0.760386	154778	4.32219	1.64936	0.00878019	24	185541	0.114995	1.161	0.9211	24
KLC4	6	43059684	0.0011939	340319	-1.21374	0.540567	0.0247494	162	1	0.760386	154778	-2.40634	0.965747	0.0127147	70	185541	-0.294393	0.592991	0.619574	92
RPA1	17	1830094	0.08777	340319	1.65483	0.737486	0.0248405	87	1	0.760386	154778	2.2752	1.19114	0.0561217	46	185541	0.972005	0.88803	0.273709	41
LRRC73	6	43507243	0.048718	340319	-3.74209	1.66835	0.0248983	17	1	0.760386	154778	-11.0092	3.61278	0.00230946	5	185541	-0.75558	1.64152	0.645306	12
MAPK12	22	50253406	5.8734e-07	340319	0.911824	0.406822	0.0250051	286	1	0.760386	154778	0.833597	0.703289	0.235907	132	185541	0.987861	0.458277	0.0311164	154
TPST2	22	26528211	0.27109	340319	2.29721	1.02519	0.0250423	45	1	0.760386	154778	5.04255	2.1585	0.0194851	14	185541	1.05502	1.02106	0.301481	31
COL24A1	1	85730552	4.9779e-44	340319	-0.631709	0.282068	0.0251199	593	1	0.760386	154778	-0.419815	0.490359	0.391923	272	185541	-0.81143	0.316242	0.010293	320
ZFP2	5	178912579	1.6618e-17	340319	-0.931449	0.416478	0.0253202	273	1	0.760386	154778	-1.64695	0.750312	0.0281638	116	185541	-0.404617	0.454016	0.372825	157
PRAG1	8	8318154		340319	0.508318	0.227307	0.0253356	915	1	0.760386	154778	0.560678	0.387828	0.148267	431	185541	0.457063	0.259029	0.0776458	483
DCBLD1	6	117482784	6.325e-08	340319	-1.01004	0.451788	0.0253756	232	1	0.760386	154778	-1.17857	0.82054	0.150909	97	185541	-0.891671	0.489582	0.0685646	135
MPRIP	17	17042754	0.98078	340319	-1.05136	0.470298	0.0253834	211	1	0.760386	154778	-1.42297	0.760094	0.0611944	109	185541	-0.627792	0.565874	0.26725	101
CLIP1	12	122272877	0.68088	340319	0.746978	0.334228	0.0254222	388	1	0.760386	154778	0.802363	0.58638	0.17121	170	185541	0.680769	0.371906	0.0671792	206
RPL7L1	6	42879913	0.00015563	340319	2.76089	1.23553	0.0254459	31	1	0.760386	154778	6.36811	2.33222	0.00632469	12	185541	0.499488	1.30458	0.701815	19
CD8A	2	86785919	1.6806e-05	340319	-2.09163	0.936311	0.0254898	51	1	0.760386	154778	-4.23371	1.6849	0.0119809	23	185541	-0.510927	1.02153	0.616965	27
MSLN	16	762664	5.8751e-25	340319	-0.868194	0.388944	0.0256035	313	1	0.760386	154778	-0.717344	0.638948	0.261568	160	185541	-1.00796	0.459839	0.0283816	153
ZYG11A	1	52842884	1.2573e-11	340319	0.82825	0.371135	0.0256376	344	1	0.760386	154778	1.7198	0.655696	0.00872041	152	185541	0.124212	0.410662	0.762297	192
OPTN	10	13109023	5.91e-18	340319	-1.19122	0.53395	0.0256841	166	1	0.760386	154778	-2.92096	0.965629	0.0024873	70	185541	0.0524513	0.580417	0.927995	96
CYP4A11	1	46930117	1.087e-24	340319	-0.817252	0.366383	0.0257087	353	1	0.760386	154778	-1.52572	0.647225	0.0184082	156	185541	-0.257001	0.405448	0.526168	197
RWDD2B	21	29006417	1.2057e-07	340319	0.758823	0.340258	0.025739	406	1	0.760386	154778	0.847156	0.589405	0.150633	184	185541	0.683312	0.382633	0.0741312	221
TXK	4	48067637	8.5733e-09	340319	1.35571	0.608077	0.0257811	128	1	0.760386	154778	2.10371	1.13129	0.0629474	51	185541	0.834218	0.648143	0.198064	77
BICDL2	16	3028106		340319	0.533841	0.239459	0.0257907	827	1	0.760386	154778	1.11669	0.419864	0.0078232	371	185541	0.0644054	0.26658	0.809091	456
GIT1	17	29574710	0.99978	340319	-3.12688	1.40397	0.0259365	24	1	0.760386	154778	-3.54409	2.24037	0.11367	13	185541	-2.60814	1.71427	0.128154	11
EPHX4	1	92030079	1.2908e-05	340319	1.14222	0.51294	0.0259602	180	1	0.760386	154778	2.04647	0.903535	0.0235167	80	185541	0.412508	0.568927	0.468414	100
NEMF	14	49784637	0.00035788	340319	-1.0567	0.474751	0.0260289	210	1	0.760386	154778	-1.9952	0.903281	0.0271875	80	185541	-0.477181	0.498815	0.338755	130
NDUFS7	19	1383928	0.9142	340319	-2.39058	1.0742	0.026051	41	1	0.760386	154778	-4.71962	1.9038	0.0131743	18	185541	-0.545296	1.18565	0.645579	23
CPSF6	12	69239655	0.99982	340319	-3.82531	1.71964	0.026117	13	1	0.760386	154778	-5.70602	2.85615	0.0457398	8	185541	-1.90922	2.01031	0.34226	4
DCTN1	2	74361622	0.084251	340319	-1.56215	0.702284	0.0261237	96	1	0.760386	154778	-1.85254	1.23232	0.132764	43	185541	-1.32824	0.781328	0.0891369	53
TDG	12	103966038	0.00056268	340319	-0.808909	0.363728	0.0261531	358	1	0.760386	154778	-0.868374	0.6236	0.163768	168	185541	-0.746277	0.412706	0.0705685	190
DMRT2	9	1051564	0.0096606	340319	-1.55321	0.698474	0.0261677	97	1	0.760386	154778	-1.24803	1.14259	0.274709	50	185541	-1.8834	0.829443	0.0231677	47
RPL10A	6	35468435	0.85357	340319	2.99958	1.34907	0.0261862	26	1	0.760386	154778	3.97357	2.15909	0.0657122	14	185541	1.81692	1.64152	0.268357	12
GRIN3A	9	101573177	0.45327	340319	-1.42603	0.641501	0.0262194	109	1	0.760386	154778	-2.20243	1.02608	0.0318385	62	185541	-0.503134	0.781105	0.519491	45
FAM118A	22	45322364	6.3156e-05	340319	-0.984468	0.44313	0.0263093	241	1	0.760386	154778	-0.961917	0.79992	0.229165	102	185541	-1.01031	0.482339	0.0362081	139
COPG1	3	129249720	0.17472	340319	-1.94084	0.873633	0.0263129	62	1	0.760386	154778	-1.61203	1.72233	0.349294	22	185541	-2.11579	0.899117	0.0186143	40
SNX22	15	64151776	0.0047609	340319	1.49762	0.67459	0.026416	104	1	0.760386	154778	0.557843	1.218	0.646953	44	185541	2.19076	0.734173	0.0028456	60
SIX3	2	44942115	0.94714	340319	1.11987	0.50459	0.0264623	186	1	0.760386	154778	2.35679	0.897965	0.00867607	81	185541	0.167605	0.555169	0.762729	105
KCP	7	128877047		340319	-0.349339	0.157424	0.0264804	1899	1	0.760386	154778	-0.363345	0.269008	0.176799	887	185541	-0.33657	0.17915	0.0602867	1005
CHD5	1	6106227	1	340319	-1.60944	0.725273	0.0264816	87	1	0.760386	154778	-2.75482	1.31081	0.0355887	38	185541	-0.768658	0.788786	0.329818	48
TCOF1	5	150357752	0.9541	340319	-2.83261	1.27732	0.0265809	23	1	0.760386	154778	-5.3062	2.33194	0.0228805	12	185541	-1.06251	1.37911	0.441046	9
LCE1B	1	152812448	0.03004	340319	3.11401	1.40439	0.026601	24	1	0.760386	154778	4.33938	2.55513	0.0894537	10	185541	2.23702	1.52006	0.141112	14
CDC73	1	193122213	0.99995	340319	-2.78528	1.25615	0.0266021	30	1	0.760386	154778	-4.97748	2.01999	0.0137366	16	185541	-0.318951	1.52007	0.833803	14
SLC4A3	2	219627897	1.227e-05	340319	-1.06758	0.481836	0.0267159	204	1	0.760386	154778	-1.0662	0.824897	0.196177	96	185541	-1.07673	0.547428	0.0491982	108
CCR3	3	46264382	0.00012636	340319	4.59477	2.07446	0.0267659	11	1	0.760386	154778	3.44679	3.61323	0.340117	5	185541	5.56078	2.32213	0.0166353	6
TNFRSF6B	20	63696768	3.874e-06	340319	2.6923	1.21573	0.0267919	32	1	0.760386	154778	0.820191	2.43521	0.736265	11	185541	3.69581	1.24054	0.00289039	21
ADGRF1	6	47000223		340319	0.734633	0.331929	0.0268828	430	1	0.760386	154778	1.40554	0.599141	0.0189807	182	185541	0.244167	0.361325	0.499198	248
HERC1	15	63609093	1	340319	-1.09297	0.49391	0.0269051	194	1	0.760386	154778	-0.877607	0.846949	0.300112	91	185541	-1.30642	0.560316	0.0197243	103
IFT74	9	26961941	5.7205e-13	340319	0.550508	0.248812	0.0269296	766	1	0.760386	154778	0.691134	0.448555	0.123368	325	185541	0.455822	0.271097	0.092688	441
ZNF470	19	56568030	1.676e-19	340319	2.21933	1.00321	0.0269516	47	1	0.760386	154778	4.03936	2.01936	0.0454673	16	185541	1.288	1.0211	0.207175	31
REV3L	6	111300019	1	340319	-1.69035	0.76439	0.0270113	81	1	0.760386	154778	-2.00896	1.16622	0.0849587	48	185541	-1.20626	0.989898	0.223011	33
TDGF1	3	46577970	9.1591e-11	340319	3.68785	1.66838	0.0270755	17	1	0.760386	154778	2.0219	2.55475	0.428696	10	185541	6.02996	2.14914	0.00502035	7
EPAS1	2	46297918	0.5961	340319	-3.24234	1.46687	0.0270792	22	1	0.760386	154778	-3.60285	2.08625	0.084179	15	185541	-2.46151	2.14966	0.252183	7
HSD17B6	12	56773826	0.34807	340319	-1.22517	0.554407	0.0271146	154	1	0.760386	154778	-0.0165877	0.932992	0.985815	75	185541	-2.36749	0.639832	0.000215515	79
PCDHGB3	5	141370396	1.7899e-07	340319	-0.577373	0.26137	0.0271738	691	1	0.760386	154778	-1.20001	0.464526	0.00978676	299	185541	-0.10025	0.287858	0.727644	391
SMARCA2	9	2028981	1	340319	-1.69885	0.76907	0.027178	80	1	0.760386	154778	-2.19963	1.50009	0.142559	29	185541	-1.43934	0.796245	0.0706606	51
HIST3H2BB	1	228458130	5.1581e-05	340319	-0.807087	0.365414	0.0271969	355	1	0.760386	154778	-1.1043	0.62384	0.0767015	168	185541	-0.541889	0.416189	0.192909	187
GPR61	1	109543027	0.77771	340319	-3.79836	1.72	0.0272203	16	1	0.760386	154778	-2.8036	3.05384	0.358591	7	185541	-4.65762	1.89586	0.0140215	9
ADAMTSL1	9	18474239	3.1241e-12	340319	-1.04339	0.472535	0.0272396	209	1	0.760386	154778	-1.41833	0.820422	0.0838494	97	185541	-0.727011	0.530355	0.170439	111
DPEP2	16	67987506	3.2234e-10	340319	1.36376	0.61774	0.0272685	124	1	0.760386	154778	1.90201	1.13123	0.0926934	51	185541	1.00507	0.665543	0.131006	73
MAP3K13	3	185363367	0.80051	340319	-1.59182	0.721163	0.0272939	91	1	0.760386	154778	-3.13446	1.32819	0.0182791	37	185541	-0.527862	0.773881	0.495179	54
TNKS	8	9555942	0.011406	340319	-1.75266	0.79428	0.0273428	75	1	0.760386	154778	-3.28792	1.32809	0.0132994	37	185541	-0.246994	0.922428	0.78888	38
GALNT18	11	11271148	0.00030345	340319	-2.14604	0.972796	0.0273812	50	1	0.760386	154778	-4.99898	1.95915	0.0107236	17	185541	-0.666365	0.989927	0.500856	33
NAA15	4	139301778	0.99578	340319	-2.26034	1.02535	0.0274925	45	1	0.760386	154778	-4.78309	1.72214	0.00548012	22	185541	0.100559	1.18562	0.932408	23
KIF5B	10	32015511	0.99427	340319	-1.46539	0.66503	0.0275602	107	1	0.760386	154778	-3.07913	1.16607	0.0082766	48	185541	-0.174198	0.740342	0.813981	59
WFDC5	20	45110011	0.033893	340319	2.36562	1.07407	0.0276313	41	1	0.760386	154778	3.27197	1.80609	0.0700451	20	185541	1.54542	1.24056	0.212859	21
WDR17	4	176096456	9.6547e-25	340319	0.566553	0.257308	0.0276769	716	1	0.760386	154778	0.860399	0.446455	0.0539592	328	185541	0.324972	0.288954	0.260739	388
REG3G	2	79026094	1.2831e-07	340319	0.820742	0.37278	0.0276885	341	1	0.760386	154778	1.30895	0.621899	0.0353133	169	185541	0.333225	0.433892	0.442494	172
RAD54B	8	94407670	8.1173e-13	340319	1.93887	0.880716	0.0277037	61	1	0.760386	154778	3.7266	1.58431	0.0186643	26	185541	0.595913	0.961123	0.535247	35
TNNT1	19	55132918	7.0202e-14	340319	-1.80966	0.822036	0.0277063	70	1	0.760386	154778	-3.35079	1.42789	0.0189432	32	185541	-0.544644	0.922263	0.554821	38
RIMBP3	22	18606897	9.0005e-09	340319	0.477227	0.216813	0.0277301	988	1	0.760386	154778	0.925595	0.373094	0.0131075	462	185541	0.0907564	0.245213	0.711299	519
CCDC150	2	196639767	7.9451e-37	340319	-0.704818	0.320305	0.0277749	459	1	0.760386	154778	-0.456604	0.554013	0.40984	213	185541	-0.925521	0.36066	0.0102831	245
GLIPR1	12	75480881	2.072e-14	340319	-1.68138	0.764352	0.027826	81	1	0.760386	154778	-2.2458	1.218	0.0652082	44	185541	-1.00042	0.934824	0.284546	37
SYT15	10	46579173	2.4168e-15	340319	-0.603556	0.274452	0.0278692	506	1	0.760386	154778	-0.747663	0.477164	0.117143	219	185541	-0.482087	0.307684	0.117158	246
RPS6KA2	6	166412766	0.0094073	340319	-2.11816	0.963252	0.027881	51	1	0.760386	154778	-3.23106	1.95937	0.0991437	17	185541	-1.59367	0.975221	0.102227	34
NAB1	2	190659151	0.021949	340319	-2.52114	1.14671	0.027908	36	1	0.760386	154778	-3.90813	2.08625	0.0610319	15	185541	-1.5079	1.24114	0.224392	21
ATF1	12	50780132	0.63426	340319	-2.80775	1.27731	0.0279377	29	1	0.760386	154778	-5.64741	2.43572	0.0204189	11	185541	-1.08693	1.34022	0.417362	18
KDR	4	55079945	0.99982	340319	-1.70039	0.7739	0.0280092	79	1	0.760628	154778	-2.53685	1.34638	0.0595401	36	185541	-0.987924	0.867157	0.254593	43
SIVA1	14	104753202	0.025729	340319	4.03784	1.83814	0.0280429	14	1	0.760628	154778	7.26715	2.85571	0.0109356	8	185541	-0.332934	2.32106	0.885942	6
CHRAC1	8	140511501	0.06952	340319	4.5539	2.07384	0.0281015	11	1	0.760909	154778	5.99426	3.61249	0.0970541	5	185541	3.36597	2.32117	0.147026	6
CROCC	1	16922019	1.2656e-24	340319	-0.399153	0.181939	0.0282445	1427	1	0.763472	154778	-0.876238	0.311666	0.00493221	671	185541	0.0222167	0.206592	0.914362	753
MREG	2	215944874	1.7187e-07	340319	-1.9467	0.888282	0.0284139	60	1	0.765016	154778	-2.75259	1.50055	0.0665979	29	185541	-1.16576	1.02157	0.253808	31
SAYSD1	6	39105432	3.7399e-05	340319	-0.814282	0.371668	0.0284607	340	1	0.765016	154778	-1.39743	0.627483	0.0259463	166	185541	-0.271065	0.427663	0.526193	173
CALML4	15	68194015	5.9205e-05	340319	-1.96166	0.895436	0.028472	59	1	0.765016	154778	-3.52879	1.55453	0.0232086	27	185541	-0.641066	1.00508	0.523588	32
C17orf98	17	38835190	0.0088152	340319	3.1404	1.43432	0.0285638	23	1	0.765016	154778	3.30708	2.01998	0.101593	16	185541	2.8922	2.149	0.178358	7
ZNF316	7	6642374		340319	-2.47589	1.13085	0.0285682	34	1	0.765016	154778	-2.58353	2.33192	0.267906	12	185541	-2.44442	1.13731	0.0316118	21
SIRT3	11	216701	0.00016261	340319	0.814396	0.37212	0.0286318	342	1	0.765016	154778	1.26206	0.659838	0.0557903	150	185541	0.456777	0.410575	0.265912	192
ECHDC2	1	52896524	1.55e-10	340319	-0.901659	0.41208	0.0286655	273	1	0.765016	154778	-1.26285	0.744089	0.0896642	110	185541	-0.6364	0.448458	0.155876	161
BCL2L13	22	17638695	0.0024411	340319	1.60368	0.73319	0.0287238	88	1	0.765016	154778	1.84606	1.29348	0.153523	39	185541	1.4192	0.812196	0.0805766	49
PWWP2A	5	160092384	0.98292	340319	-2.61821	1.19741	0.0287756	33	1	0.765016	154778	-2.59716	2.15903	0.229006	14	185541	-2.66414	1.3045	0.041127	19
SMPD4	2	130152557	1.7125e-19	340319	0.897654	0.410584	0.0287955	269	1	0.765016	154778	1.58564	0.714439	0.0264593	116	185541	0.312293	0.459973	0.497179	149
JADE1	4	128831733	0.99885	340319	-4.16954	1.9076	0.0288347	13	1	0.765016	154778	-7.74319	3.29754	0.018867	6	185541	-1.03596	2.14905	0.629768	7
S100A2	1	153561443	5.8403e-05	340319	-0.775579	0.354989	0.0289044	368	1	0.765578	154778	-1.13779	0.633175	0.0723438	163	185541	-0.501009	0.389895	0.198799	204
CST2	20	23824020	8.0628e-08	340319	2.14512	0.982511	0.0290142	49	1	0.767198	154778	3.24504	1.8062	0.0723989	20	185541	1.38593	1.05568	0.189242	29
TMEM219	16	29963099	8.1671e-05	340319	1.98695	0.911073	0.0291925	57	1	0.770623	154778	2.55709	1.64895	0.120967	24	185541	1.57758	0.989831	0.110986	33
GABRR3	3	97986683		340319	-0.538559	0.24706	0.0292677	777	1	0.77132	154778	-0.339037	0.433549	0.434213	348	185541	-0.701107	0.274855	0.0107477	429
NPEPPS	17	47531302	1	340319	-2.09844	0.963172	0.0293563	48	1	0.772243	154778	-3.94025	1.58424	0.0128781	26	185541	-0.17606	1.13717	0.876962	21
CASP8AP2	6	89846554		340319	1.09567	0.503157	0.0294368	187	1	0.772243	154778	1.23551	0.881673	0.161121	84	185541	0.976531	0.560418	0.0814218	103
CCL28	5	43381859	0.051599	340319	-2.23257	1.02546	0.0294703	42	1	0.772243	154778	-1.42971	1.64909	0.38596	20	185541	-3.16985	1.24089	0.0106353	21
ZNF532	18	58918273	0.98896	340319	-2.49278	1.14622	0.0296469	36	1	0.772243	154778	-3.38688	2.15859	0.116644	14	185541	-1.92974	1.21208	0.111366	22
GLCCI1	7	7969351	0.05903	340319	-1.55096	0.71336	0.0296936	93	1	0.772243	154778	-2.7252	1.15416	0.0182172	49	185541	-0.203433	0.857323	0.812433	44
GPX5	6	28526014	0.00055229	340319	1.2551	0.577366	0.0297174	142	1	0.772243	154778	1.3273	1.01	0.188797	64	185541	1.19807	0.643982	0.0628285	78
COG4	16	70481012	3.9748e-09	340319	-1.11771	0.514199	0.0297291	179	1	0.772243	154778	-0.552639	0.886846	0.533186	83	185541	-1.61464	0.580405	0.0054045	96
HADH	4	107989933	6.5638e-05	340319	2.0331	0.936032	0.029853	54	1	0.772243	154778	2.15644	1.40623	0.125157	33	185541	1.87636	1.24076	0.130468	21
MAP3K20	2	173076000		340319	1.8979	0.873836	0.0298626	62	1	0.772243	154778	3.10452	1.50059	0.0385607	29	185541	0.818158	0.990139	0.408631	33
TJAP1	6	43498970	1.7649e-05	340319	-0.933883	0.430076	0.0298988	256	1	0.772243	154778	-0.990273	0.737759	0.17951	120	185541	-0.873174	0.487756	0.0734259	136
NBPF7	1	119834765		340319	0.628426	0.28943	0.0299125	563	1	0.772243	154778	0.592086	0.511415	0.246972	246	185541	0.656272	0.320224	0.0404227	316
FNDC11	20	63555647		340319	-1.58253	0.729102	0.029968	89	1	0.772243	154778	-0.854145	1.15404	0.459219	49	185541	-2.40853	0.898992	0.00738164	40
ZBTB48	1	6580535	0.00011507	340319	1.9609	0.903437	0.0299704	58	1	0.772243	154778	2.25506	1.64942	0.171572	24	185541	1.80233	0.975442	0.0646461	34
PSMA8	18	26133970	5.4953e-05	340319	-1.01114	0.465908	0.0299876	218	1	0.772243	154778	-1.42255	0.803879	0.076795	101	185541	-0.669071	0.525724	0.203138	117
APBB2	4	40816097	0.065197	340319	0.945674	0.436032	0.0300971	249	1	0.772431	154778	1.4291	0.760168	0.0601124	113	185541	0.555739	0.487731	0.254523	136
ANK3	10	60042666	1	340319	-1.53851	0.709479	0.0301206	91	1	0.772431	154778	-3.19113	1.21782	0.00878461	40	185541	-0.0945928	0.804145	0.90636	50
TPSAB1	16	1240931	1.2733e-13	340319	0.932371	0.430014	0.0301417	256	1	0.772431	154778	0.911664	0.773912	0.238801	109	185541	0.959516	0.46911	0.0408173	147
SF3A2	19	2243374	0.88315	340319	-3.10236	1.43398	0.0305061	23	1	0.773721	154778	-2.08923	3.29724	0.526324	6	185541	-3.41726	1.37878	0.0131956	17
PLEKHA4	19	48837292	1.7952e-12	340319	-0.757651	0.350239	0.0305233	386	1	0.773721	154778	-0.645141	0.640882	0.314107	159	185541	-0.840611	0.377542	0.0259793	227
MYO1B	2	191276881	7.2357e-05	340319	-1.50339	0.695089	0.0305513	98	1	0.773721	154778	-1.21302	1.20473	0.313993	45	185541	-1.74451	0.78131	0.0255631	53
HGFAC	4	3442008	1.9843e-08	340319	-0.855028	0.395321	0.0305521	300	1	0.773721	154778	-1.51887	0.653355	0.0200877	153	185541	-0.182729	0.464446	0.693999	146
GNAQ	9	77721347	0.98069	340319	-3.97498	1.83825	0.0305904	14	1	0.773721	154778	-1.51904	3.0532	0.618819	7	185541	-6.50789	2.14899	0.00245929	7
ELOA	1	23743432		340319	-1.18704	0.549206	0.0306667	157	1	0.773721	154778	-1.55401	0.92703	0.0936747	76	185541	-0.827376	0.632072	0.190539	81
PDE3A	12	20369286	0.00019291	340319	-1.04602	0.48409	0.0307121	196	1	0.773721	154778	-1.24796	0.83789	0.136383	93	185541	-0.899699	0.544757	0.0986263	101
KLHL7	7	23106029	4.559e-05	340319	-1.6513	0.764358	0.0307448	81	1	0.773721	154778	-1.63785	1.26171	0.19425	41	185541	-1.66209	0.899141	0.0645263	40
ADNP2	18	80117522	0.69573	340319	-4.47543	2.07353	0.0309003	11	1	0.773721	154778	-8.67316	3.2972	0.00852765	6	185541	0.607489	2.54234	0.811146	5
CREB3	9	35732778	1.8489e-05	340319	-1.24541	0.577332	0.0309924	139	1	0.773721	154778	-1.12075	0.987071	0.256199	67	185541	-1.36666	0.656693	0.0374243	71
HCAR2	12	122702192	0.00018933	340319	-1.81268	0.84043	0.0310178	67	1	0.773721	154778	-1.97003	1.55487	0.205157	27	185541	-1.74554	0.899136	0.0522165	40
RRAGA	9	19049660	0.3557	340319	2.90924	1.34891	0.0310272	26	1	0.773721	154778	3.32282	2.15896	0.123787	14	185541	2.51532	1.64131	0.125399	12
CHD8	14	21385614	1	340319	-1.89889	0.880686	0.0310728	61	1	0.773721	154778	-1.53504	1.85327	0.407509	19	185541	-2.08292	0.877336	0.017591	42
TIMP3	22	32802007	0.63037	340319	-4.11167	1.90732	0.0311052	13	1	0.773721	154778	-4.9291	4.03828	0.222242	4	185541	-3.7079	1.89485	0.0503683	9
TIPARP	3	156677649	0.99991	340319	-2.58122	1.19747	0.0311191	33	1	0.773721	154778	-2.99908	2.08598	0.150513	15	185541	-2.27511	1.34031	0.0896145	18
SPON1	11	13962909		340319	-0.806676	0.374309	0.0311541	338	1	0.773721	154778	-1.58548	0.659833	0.0162693	150	185541	-0.181322	0.414907	0.662099	188
MMEL1	1	2590996	1.2441e-22	340319	-0.578104	0.268296	0.0311838	653	1	0.773721	154778	-0.750175	0.474916	0.114202	286	185541	-0.443316	0.296428	0.134778	365
BUD13	11	116748491	2.0613e-06	340319	-1.67666	0.778889	0.0313487	78	1	0.773721	154778	-1.68569	1.27737	0.186952	40	185541	-1.70825	0.922479	0.0640553	38
RDH8	19	10013437	0.0011708	340319	-3.30923	1.53776	0.0313991	20	1	0.773721	154778	-4.96825	2.85541	0.0818706	8	185541	-2.19584	1.64109	0.180887	12
NAPRT	8	143574839		340319	0.513582	0.238664	0.031406	833	1	0.773721	154778	0.640439	0.415531	0.123257	379	185541	0.410175	0.26724	0.124822	454
CALD1	7	134867686	0.99879	340319	-1.9269	0.895551	0.0314272	59	1	0.773721	154778	-2.68154	1.52671	0.0790185	28	185541	-1.27263	1.02133	0.212748	31
LHX3	9	136197329	0.010863	340319	1.22938	0.571377	0.0314291	145	1	0.773721	154778	0.902871	1.03452	0.382802	61	185541	1.47128	0.620586	0.0177507	84
YLPM1	14	74763493	0.99965	340319	-1.14878	0.53393	0.0314328	163	1	0.773721	154778	-2.38197	0.952074	0.012355	68	185541	-0.212188	0.586545	0.717532	94
MAPK8	10	48401605	0.99823	340319	-2.61468	1.21592	0.0315267	32	1	0.773721	154778	-3.9002	2.08565	0.061483	15	185541	-1.46217	1.37907	0.289029	17
ABCD2	12	39553915	4.7079e-06	340319	-1.47159	0.684513	0.0315688	98	1	0.773721	154778	-1.11329	1.17848	0.344822	43	185541	-1.80104	0.773841	0.0199446	54
C3orf20	3	14682714	2.381e-21	340319	0.643429	0.299304	0.0315755	529	1	0.773721	154778	0.962668	0.515462	0.0618224	246	185541	0.356801	0.338267	0.291522	283
TBC1D22A	22	46762787	0.41937	340319	1.52458	0.70938	0.0316217	94	1	0.773721	154778	2.43878	1.17821	0.0384635	47	185541	0.632782	0.829263	0.445426	47
PSPH	7	56011762	0.00096703	340319	-3.3914	1.57802	0.0316236	19	1	0.773721	154778	-10.6764	3.61245	0.00312271	5	185541	-0.779525	1.51971	0.607992	14
LMNTD1	12	25503733		340319	1.0669	0.496546	0.0316642	192	1	0.773721	154778	1.76394	0.837899	0.0352765	93	185541	0.405535	0.571633	0.478057	99
ZNF862	7	149838612	6.7801e-12	340319	-0.86479	0.402709	0.0317596	292	1	0.773721	154778	-1.29668	0.692984	0.0613255	136	185541	-0.495341	0.455461	0.276791	156
TRIM27	6	28904074	0.99685	340319	-3.69231	1.71972	0.0317907	16	1	0.773721	154778	-4.41046	2.85628	0.122559	8	185541	-3.04868	2.01041	0.129408	8
GPR75	2	53853134	1.5813e-05	340319	1.36001	0.633495	0.0318067	118	1	0.773721	154778	1.04224	1.05217	0.3219	59	185541	1.67226	0.740572	0.0239427	59
P3H1	1	42746700		340319	1.21851	0.567591	0.0318095	147	1	0.773721	154778	1.35307	1.04337	0.194693	60	185541	1.13446	0.609907	0.0628789	87
KCNG4	16	84222219	4.2136e-16	340319	-1.12492	0.524562	0.0319933	166	1	0.775135	154778	-1.36719	0.897737	0.127778	81	185541	-0.893558	0.596131	0.133894	83
UTP6	17	31863362	3.113e-08	340319	0.927549	0.432579	0.0320149	253	1	0.775135	154778	0.805674	0.719868	0.263058	126	185541	1.04186	0.504719	0.0389973	127
PSMA4	15	78541904	0.59959	340319	-3.47587	1.62103	0.032015	18	1	0.775135	154778	-3.06926	2.85566	0.282465	8	185541	-3.86111	1.79781	0.031741	10
SP5	2	170715514	0.51846	340319	-2.69206	1.25615	0.0321051	30	1	0.776127	154778	-4.95423	1.95973	0.011472	17	185541	0.285694	1.5774	0.856276	13
FIBCD1	9	130904068	1.9395e-14	340319	-0.975717	0.455663	0.0322496	228	1	0.777126	154778	-1.84184	0.820419	0.0247694	97	185541	-0.35117	0.496934	0.47977	131
FBP2	9	94558939	0.00022129	340319	1.61594	0.755048	0.0323409	83	1	0.777126	154778	2.25189	1.2936	0.0817226	39	185541	1.05096	0.857249	0.220213	44
PQLC2L	3	157553222		340319	-3.37696	1.5781	0.0323644	19	1	0.777126	154778	-5.49179	2.55463	0.0315775	10	185541	-1.03334	1.89545	0.58564	9
OR6C4	12	55551202	5.633e-09	340319	2.14656	1.0034	0.0324135	47	1	0.777126	154778	2.78379	1.72242	0.106051	22	185541	1.58481	1.13726	0.163461	25
CYB5R3	22	42619773	0.00019204	340319	-1.12857	0.527576	0.0324237	170	1	0.777126	154778	-2.09705	0.86617	0.0154764	87	185541	-0.127354	0.624104	0.838308	83
DNAJC24	11	31370708	5.0103e-07	340319	-2.38599	1.11584	0.0324936	38	1	0.777126	154778	-5.11248	1.85327	0.00580517	19	185541	0.258567	1.30455	0.842885	19
METTL25	12	82358567	9.188e-13	340319	-1.14157	0.533997	0.0325352	166	1	0.777126	154778	-2.57669	0.952237	0.006812	72	185541	-0.0471476	0.586622	0.935942	94
ABCA2	9	137007930	1	340319	-1.72103	0.80508	0.0325402	67	1	0.777126	154778	-0.872476	1.58426	0.58183	22	185541	-2.15528	0.829413	0.00936227	43
RNF126	19	648131	0.95379	340319	-4.23723	1.98519	0.0328091	12	1	0.781529	154778	-3.97205	3.05259	0.19319	7	185541	-4.62293	2.54225	0.0689984	5
FZD10	12	130162944	0.00052847	340319	-1.82103	0.853246	0.0328236	65	1	0.781529	154778	-2.57843	1.47498	0.0804471	30	185541	-1.1588	0.961223	0.227993	35
ITLN1	1	160876665	3.4119e-06	340319	1.43162	0.671504	0.033011	105	1	0.782759	154778	0.928347	1.19145	0.435877	46	185541	1.83119	0.740531	0.0134064	59
RASGEF1A	10	43196248	0.97444	340319	-2.51356	1.1796	0.0331012	34	1	0.782759	154778	-2.04352	2.08567	0.327192	15	185541	-2.89958	1.30441	0.0262236	19
C16orf47	16	73127361	0.44753	340319	-2.76857	1.2998	0.0331726	28	1	0.782759	154778	-1.90731	2.15886	0.376979	14	185541	-3.56617	1.5195	0.018929	14
MSMB	10	46033425	0.016199	340319	4.63172	2.17499	0.0332102	10	1	0.782759	154778	4.67648	3.05302	0.125585	7	185541	4.43797	3.28248	0.176371	3
ELOVL1	1	43363917	0.67897	340319	-3.27539	1.53842	0.0332494	20	1	0.782759	154778	-1.32637	2.43616	0.586134	11	185541	-5.73258	1.89581	0.00249639	9
NUCB2	11	17295325	2.0028e-10	340319	1.57792	0.74178	0.0334037	86	1	0.782759	154778	2.34346	1.20429	0.0516651	45	185541	0.746153	0.88813	0.400831	41
MZF1	19	58562072	1.0667e-10	340319	-1.97239	0.927347	0.0334277	55	1	0.782759	154778	-1.57102	1.55443	0.312174	27	185541	-2.3898	1.07436	0.0261232	28
PIGP	21	37065583	0.0018935	340319	1.50842	0.709357	0.0334658	94	1	0.782759	154778	2.50916	1.26139	0.0466814	41	185541	0.740403	0.780925	0.343074	53
SERPINB6	6	2948301	0.00011009	340319	-2.98523	1.40415	0.033504	24	1	0.782759	154778	-4.72789	2.01974	0.0192416	16	185541	0.658595	2.01038	0.743217	8
PIAS3	1	145849452	0.98499	340319	-1.84254	0.866849	0.0335404	63	1	0.782759	154778	-3.51955	1.50049	0.018998	29	185541	-0.400912	0.975467	0.681077	34
FAM129B	9	127506852	0.016975	340319	-1.26232	0.594295	0.0336658	134	1	0.782759	154778	-2.35229	1.03441	0.0229648	61	185541	-0.35288	0.665634	0.596014	73
SULF1	8	69563908	0.0013751	340319	-2.30874	1.08758	0.0337695	40	1	0.782759	154778	-2.13674	1.61564	0.185992	25	185541	-2.62418	1.46811	0.0738661	15
ESD	13	46771418	5.3945e-07	340319	0.766734	0.361189	0.0337709	360	1	0.782759	154778	1.32437	0.633005	0.0364231	163	185541	0.316853	0.402246	0.430868	196
TRAK2	2	201380549	1.9123e-14	340319	0.654732	0.308542	0.0338369	495	1	0.782759	154778	0.820039	0.539085	0.128219	221	185541	0.521158	0.344485	0.130317	273
C9orf135	9	69820880	4.4172e-08	340319	1.1991	0.565498	0.0339703	148	1	0.782759	154778	1.05004	0.994489	0.291035	66	185541	1.31008	0.628012	0.0369732	82
LMNTD2	11	554980		340319	-0.636373	0.300138	0.0339842	523	1	0.782759	154778	-0.700485	0.523995	0.181285	238	185541	-0.58977	0.335332	0.0786197	284
TEX52	12	2849232		340319	-1.63062	0.769112	0.033996	80	1	0.782759	154778	-0.685202	1.36563	0.615847	35	185541	-2.34433	0.847689	0.00568311	45
LLGL2	17	75543392	2.8797e-12	340319	0.812878	0.383484	0.0340303	319	1	0.782759	154778	1.16888	0.662064	0.0774802	145	185541	0.499128	0.432482	0.24846	173
SPA17	11	124675237	0.0066161	340319	-1.59125	0.750739	0.0340427	84	1	0.782759	154778	-1.04461	1.24722	0.402287	42	185541	-2.12887	0.877524	0.0152673	42
GNB4	3	179401216	0.0023672	340319	-1.71836	0.81073	0.0340471	60	1	0.782759	154778	-1.89496	1.64909	0.250518	20	185541	-1.62962	0.820801	0.047101	36
DDX10	11	108665154	9.4565e-17	340319	0.843342	0.397952	0.0340737	299	1	0.782759	154778	1.62203	0.671117	0.0156539	145	185541	0.128805	0.458396	0.778717	154
SSH1	12	108787995	0.00033003	340319	-1.42878	0.674594	0.0341766	98	1	0.782759	154778	-3.76426	1.21805	0.00199923	40	185541	0.30996	0.73417	0.672886	56
PCDHGB1	5	141350262	9.479e-05	340319	-0.822406	0.388367	0.0342098	314	1	0.782759	154778	-1.12384	0.731659	0.124536	122	185541	-0.651989	0.410584	0.112298	192
SHBG	17	7630178	1.2538e-06	340319	-0.546533	0.258208	0.0342911	703	1	0.782759	154778	-0.557879	0.439176	0.203985	330	185541	-0.535757	0.295092	0.0694394	372
IL12A	3	159989059	0.04746	340319	2.97132	1.40411	0.0343325	24	1	0.782759	154778	3.97566	2.85613	0.163932	8	185541	2.47553	1.42154	0.0816086	16
ATP5F1A	18	46084286		340319	-2.75008	1.29967	0.0343464	28	1	0.782759	154778	-3.61491	2.24006	0.106582	13	185541	-2.03297	1.46781	0.166044	15
PRC1	15	90967132	2.6753e-07	340319	1.35726	0.641436	0.0343482	115	1	0.782759	154778	2.78843	1.07951	0.00979362	56	185541	-0.0295226	0.740274	0.968188	59
ZXDC	3	126438386	1.1449e-09	340319	-1.21727	0.575319	0.0343617	143	1	0.782759	154778	-1.59864	1.0519	0.128574	59	185541	-0.944311	0.620525	0.128063	84
TSHZ1	18	75211881	0.9973	340319	-2.57227	1.21574	0.0343627	32	1	0.782759	154778	-2.20317	2.55402	0.388343	10	185541	-2.69438	1.21207	0.0262205	22
FLNC	7	128830648	0.99994	340319	-1.53407	0.725131	0.034382	90	1	0.782759	154778	-2.5704	1.24663	0.0392207	42	185541	-0.633676	0.820816	0.440111	48
RASA1	5	87268452	1	340319	-2.57138	1.21599	0.0344621	32	1	0.782759	154778	-4.48362	2.24047	0.0453727	13	185541	-1.26788	1.30456	0.331109	19
ADGRL3	4	61497300		340319	-1.13592	0.537258	0.0344911	164	1	0.782759	154778	-2.58528	0.965851	0.00743618	70	185541	-0.0708852	0.586616	0.90382	94
CRYBG3	3	97822207	9.2709e-05	340319	0.560402	0.265287	0.0346501	671	1	0.782759	154778	0.350574	0.459373	0.445371	306	185541	0.736668	0.298429	0.0135696	364
NCEH1	3	172633476	0.012968	340319	-0.682504	0.323113	0.0346635	454	1	0.782759	154778	-0.920951	0.584949	0.115394	191	185541	-0.50249	0.350973	0.15223	263
GDPD4	11	77217283	2.7987e-13	340319	1.11099	0.526127	0.0347191	171	1	0.782759	154778	1.23929	0.871281	0.15492	86	185541	0.977435	0.616895	0.113094	85
GFRA3	5	138252970	0.027638	340319	1.81549	0.859898	0.034749	64	1	0.782759	154778	1.53155	1.68458	0.363268	23	185541	1.93649	0.888116	0.0292255	41
ARL5A	2	151803276	0.1281	340319	2.84864	1.34932	0.0347582	26	1	0.782759	154778	2.85233	2.43625	0.241685	11	185541	2.86562	1.46855	0.0510199	15
SPATA1	1	84516215		340319	-0.512217	0.242765	0.0348653	796	1	0.782759	154778	-0.892686	0.428108	0.0370539	353	185541	-0.198805	0.269021	0.459911	440
CAMSAP3	19	7596003	1	340319	-2.03166	0.963044	0.0348911	51	1	0.782759	154778	-2.98515	2.0192	0.139307	16	185541	-1.59624	0.960993	0.0967089	35
CTAGE6	7	143755989		340319	1.20486	0.571336	0.0349587	145	1	0.782759	154778	2.81999	1.00216	0.00489489	65	185541	-0.122686	0.635866	0.847004	80
FAM187A	17	44901522	6.5367e-06	340319	-1.64261	0.77903	0.0349859	78	1	0.782759	154778	-2.90246	1.36581	0.0335812	35	185541	-0.619206	0.867316	0.475269	43
BTG3	21	17594097	0.91582	340319	-1.30746	0.620183	0.0350152	123	1	0.782759	154778	-1.54634	1.03428	0.134893	61	185541	-1.07758	0.722067	0.135609	62
MYH15	3	108381547	4.5499e-59	340319	-0.560589	0.266005	0.0350803	670	1	0.782759	154778	-0.764041	0.452782	0.0915215	319	185541	-0.382257	0.303781	0.208273	351
HECW1	7	43114390	0.99982	340319	-1.30649	0.620313	0.0351893	123	1	0.782759	154778	-0.825293	1.10979	0.457092	53	185541	-1.67248	0.679747	0.0138776	70
PTEN	10	87864470	0.25651	340319	-3.23922	1.538	0.0351939	20	1	0.782759	154778	-3.1476	3.29773	0.339845	6	185541	-3.29377	1.51959	0.030195	14
ENPP3	6	131637386	3.468e-23	340319	-0.608227	0.28888	0.0352516	568	1	0.782759	154778	-0.762509	0.486744	0.117222	276	185541	-0.457737	0.333023	0.169291	292
DEFB105A	8	7822012	0.37719	340319	1.59934	0.759639	0.0352579	82	1	0.782759	154778	1.47446	1.31055	0.260564	38	185541	1.72877	0.857215	0.0437251	44
PLG	6	160702311	0.010345	340319	-1.6191	0.769155	0.0352889	80	1	0.782759	154778	-3.17067	1.58442	0.045377	26	185541	-0.90138	0.773916	0.244142	54
ARHGAP44	17	12789840	0.99988	340319	-2.11181	1.00331	0.035305	47	1	0.782759	154778	-2.41225	1.85315	0.19302	19	185541	-1.91769	1.07455	0.0743205	28
WNK1	12	753569	1	340319	-0.661341	0.314508	0.0354857	473	1	0.783758	154778	-0.814289	0.535359	0.128258	224	185541	-0.502806	0.359151	0.16152	247
PLCD1	3	38007773	1.737e-19	340319	0.499764	0.237772	0.0355664	839	1	0.783758	154778	0.644901	0.422191	0.126636	367	185541	0.378871	0.262064	0.148258	472
LYRM7	5	131171021	0.022082	340319	2.2574	1.07431	0.0356196	41	1	0.783758	154778	0.753743	1.95944	0.70048	17	185541	3.34989	1.16071	0.00390136	24
TDRP	8	491572	1.5111e-09	340319	-1.94855	0.927502	0.0356545	55	1	0.783758	154778	-3.44425	1.61564	0.0330228	25	185541	-0.727139	1.03811	0.48365	30
NCR1	19	54906191	7.3311e-11	340319	-2.06406	0.982518	0.0356605	49	1	0.783758	154778	-2.56123	1.90375	0.17851	18	185541	-1.79482	1.02114	0.0788053	31
GSTK1	7	143263514	1.9374e-06	340319	0.750587	0.357312	0.0356726	368	1	0.783758	154778	0.901275	0.629221	0.152041	161	185541	0.643017	0.396412	0.104786	206
ZNF341	20	33732023	2.4063e-06	340319	-1.26151	0.60095	0.0357999	131	1	0.783758	154778	-0.894676	1.0177	0.379342	63	185541	-1.61822	0.689498	0.0189285	68
CCDC183	9	136796398	1.493e-09	340319	0.623397	0.297045	0.0358474	537	1	0.783758	154778	0.950521	0.540106	0.0784304	224	185541	0.384316	0.321638	0.232139	313
BSDC1	1	32366623	0.02408	340319	-2.10607	1.00361	0.0358629	47	1	0.783758	154778	-1.23716	1.85367	0.504511	19	185541	-2.73199	1.07492	0.0110363	28
SCMH1	1	41028206	8.6107e-06	340319	1.83262	0.87385	0.0359789	62	1	0.783758	154778	1.42519	1.50043	0.342188	29	185541	2.20983	0.990212	0.0256376	33
HOXA2	7	27100728	0.19917	340319	-3.99997	1.90773	0.0360191	13	1	0.783758	154778	-4.21356	3.05317	0.16757	7	185541	-3.67024	2.32137	0.113865	6
MCM8	20	5972606	1.0536e-16	340319	3.39842	1.62091	0.0360289	18	1	0.783758	154778	4.71382	2.69213	0.0799545	9	185541	2.09233	1.89491	0.269515	9
FAM192A	16	57154294	0.19472	340319	2.51023	1.1973	0.0360317	33	1	0.783758	154778	1.39034	1.85323	0.453121	19	185541	4.00982	1.51949	0.00831755	14
SLC35B2	6	44254707	0.071488	340319	-1.29525	0.617859	0.0360522	124	1	0.783758	154778	-1.04246	1.16625	0.371399	48	185541	-1.44881	0.652406	0.0263718	76
ORC2	2	200911309	0.84443	340319	-1.96203	0.936324	0.0361306	54	1	0.783758	154778	-2.38726	1.72276	0.165835	22	185541	-1.70924	1.0055	0.0891548	32
EVI2B	17	31304269	0.063333	340319	-3.00432	1.43414	0.0361846	23	1	0.783758	154778	-5.65591	2.69249	0.0356754	9	185541	-1.31346	1.51956	0.387384	14
SVEP1	9	110366545	0.99995	340319	0.976012	0.465989	0.0362166	218	1	0.783758	154778	1.16567	0.833412	0.161913	94	185541	0.828498	0.510753	0.104782	124
MCCC2	5	71587426	4.5134e-11	340319	-1.25404	0.598817	0.0362437	132	1	0.783758	154778	-2.7656	1.10977	0.0127019	53	185541	-0.272366	0.639901	0.670372	79
ZNHIT3	17	36486700	5.5408e-07	340319	-1.44721	0.691346	0.0363213	99	1	0.784361	154778	-1.29428	1.166	0.266993	48	185541	-1.6346	0.796259	0.0400891	51
GLS	2	190881090	0.96154	340319	1.50102	0.717386	0.0364084	92	1	0.785165	154778	2.25613	1.2469	0.0703916	42	185541	0.86656	0.804448	0.281388	50
CTSG	14	24573640	9.5595e-06	340319	0.930319	0.445084	0.0365997	239	1	0.785165	154778	0.620245	0.796207	0.435981	103	185541	1.15407	0.487755	0.0179783	136
C1orf127	1	10947637	1.4917e-11	340319	1.26621	0.60584	0.036618	129	1	0.785165	154778	1.14704	1.08961	0.292476	55	185541	1.35189	0.661268	0.0409167	74
CD164L2	1	27379506	1.1451e-05	340319	-1.92059	0.919493	0.0367307	56	1	0.785165	154778	-3.0466	1.50066	0.0423415	29	185541	-0.752799	1.09467	0.491648	27
INSM1	20	20368275	0.26893	340319	-2.76416	1.32357	0.0367607	27	1	0.785165	154778	-2.80118	2.33155	0.229589	12	185541	-2.77262	1.46792	0.0589191	15
DBR1	3	138161893	1.1785e-08	340319	-1.23622	0.592118	0.0368169	135	1	0.785165	154778	-1.49275	0.979824	0.127637	68	185541	-0.979536	0.69476	0.158574	67
SPRED2	2	65313502	2.8684e-07	340319	-1.74166	0.834385	0.0368559	68	1	0.785165	154778	-2.37546	1.3858	0.086504	34	185541	-1.10481	0.975429	0.257368	34
GTSE1	22	46297372	2.7012e-05	340319	-1.25435	0.600938	0.0368604	131	1	0.785165	154778	-2.161	1.03424	0.0366689	61	185541	-0.424885	0.679564	0.53182	70
DDOST	1	20652377	0.00061409	340319	-1.36323	0.653115	0.0368638	111	1	0.785165	154778	-2.6976	1.16632	0.020729	48	185541	-0.344165	0.716687	0.631074	63
COL8A1	3	99790674	0.4051	340319	1.99083	0.953957	0.0368968	52	1	0.785165	154778	2.53243	1.55479	0.10336	27	185541	1.37663	1.13731	0.226116	25
MFAP5	12	8648098	0.0050619	340319	-1.20454	0.577368	0.0369559	127	1	0.785165	154778	-1.9071	1.05195	0.0698473	55	185541	-0.707998	0.624258	0.256736	67
TET1	10	68572339	1	340319	-2.0928	1.00337	0.0370002	47	1	0.785165	154778	-1.88741	1.64901	0.252389	24	185541	-2.33737	1.18566	0.048683	23
GABRD	1	2019424	0.99345	340319	-1.80517	0.866846	0.0373015	63	1	0.785165	154778	-2.79419	1.55506	0.0723633	27	185541	-1.09759	0.947981	0.246941	36
MCOLN3	1	85019133	7.3204e-11	340319	0.963708	0.46295	0.0373737	221	1	0.785165	154778	2.49952	0.774187	0.00124434	109	185541	-0.535804	0.537579	0.318912	112
SMC6	2	17665503	2.659e-06	340319	0.682187	0.327832	0.0374434	438	1	0.785165	154778	0.746308	0.543883	0.170008	217	185541	0.622372	0.383672	0.104773	220
CFAP99	4	2426451		340319	-0.479308	0.23041	0.0375041	891	1	0.785165	154778	-0.315274	0.399093	0.429542	411	185541	-0.611175	0.259134	0.0183485	479
PTPRJ	11	47980913	1.2879e-11	340319	-0.985025	0.47367	0.0375666	211	1	0.785165	154778	-1.0855	0.820421	0.185804	97	185541	-0.918356	0.532728	0.0847325	114
ZDHHC8	22	20131954	0.85288	340319	-2.08613	1.00319	0.0375715	47	1	0.785165	154778	-2.62575	1.6843	0.119008	23	185541	-1.59791	1.16044	0.168517	24
DENND5B	12	31387611	1	340319	-1.94519	0.936104	0.0377135	54	1	0.785165	154778	-2.95698	1.55478	0.0571908	27	185541	-0.950156	1.09431	0.385249	27
SYMPK	19	45815562	1	340319	-1.81452	0.873444	0.0377625	62	1	0.785165	154778	-3.0201	1.55445	0.0520328	27	185541	-0.916403	0.960972	0.340277	35
HVCN1	12	110649413	0.62735	340319	-1.94327	0.936157	0.0379141	54	1	0.785165	154778	-2.9245	1.6491	0.0761656	24	185541	-1.11046	1.03826	0.284829	30
ELP1	9	108869119		340319	-0.787427	0.379392	0.037941	329	1	0.785165	154778	-1.29898	0.673455	0.0537546	144	185541	-0.394635	0.418245	0.345401	185
PRRT4	7	128350858	0.00059626	340319	-1.10818	0.533989	0.0379613	166	1	0.785165	154778	-0.547185	0.920801	0.552346	77	185541	-1.58107	0.602854	0.00872582	89
LRP4	11	46858986	1.4386e-06	340319	1.07598	0.518596	0.0380063	176	1	0.785165	154778	2.05765	0.903354	0.0227403	80	185541	0.270441	0.580479	0.641293	96
FAM89A	1	231019868	0.25672	340319	-1.46464	0.705982	0.0380236	95	1	0.785165	154778	-1.02991	1.2778	0.420242	40	185541	-1.76967	0.766988	0.0210394	55
FLYWCH1	16	2929611	8.6719e-19	340319	0.781083	0.376536	0.0380436	334	1	0.785165	154778	0.7879	0.662102	0.234049	149	185541	0.77874	0.418212	0.0625948	185
CD6	11	60971868	9.2695e-05	340319	1.63681	0.789055	0.0380436	76	1	0.785165	154778	1.59017	1.27731	0.213159	40	185541	1.67998	0.947751	0.0762976	36
LATS2	13	20974870	0.98807	340319	-2.4831	1.19719	0.0380701	33	1	0.785165	154778	-6.0382	2.08545	0.00378738	15	185541	0.460801	1.33998	0.730933	18
C1orf50	1	42767315	0.026595	340319	0.651766	0.314298	0.038106	480	1	0.785165	154778	0.850917	0.541536	0.116114	223	185541	0.492122	0.355077	0.165762	257
VEPH1	3	157261135	2.296e-22	340319	0.469113	0.226241	0.0381256	928	1	0.785165	154778	0.669352	0.401158	0.0952087	407	185541	0.313798	0.249624	0.208725	521
KCNA7	19	49070070	0.14232	340319	1.43312	0.69128	0.0381595	99	1	0.785165	154778	2.25009	1.29343	0.0819253	39	185541	0.913091	0.734033	0.213524	60
COMP	19	18782915	1.3462e-09	340319	0.669536	0.322969	0.0381668	454	1	0.785165	154778	0.648742	0.57431	0.258645	198	185541	0.682789	0.355555	0.0548156	256
TLX2	2	74514809	0.2548	340319	-2.91136	1.40439	0.0381688	24	1	0.785165	154778	-1.8488	2.85671	0.517518	8	185541	-3.47591	1.42187	0.0145017	16
TKT	3	53225756	0.006748	340319	-1.38521	0.668204	0.0381698	106	1	0.785165	154778	-2.32549	1.10982	0.0361385	53	185541	-0.455529	0.781138	0.559786	53
PLXDC2	10	19817080	0.13416	340319	-2.03686	0.982636	0.0381863	49	1	0.785165	154778	-3.93084	1.90393	0.0389634	18	185541	-0.954987	1.02127	0.349739	31
KHDC1	6	73241532	6.133e-10	340319	-2.69475	1.30002	0.0381866	28	1	0.785165	154778	-4.57352	2.01966	0.0235447	16	185541	-0.142316	1.64156	0.930913	12
PAQR8	6	52403154	0.15149	340319	1.51148	0.729341	0.0382295	89	1	0.785165	154778	1.97007	1.13157	0.0816843	51	185541	0.932267	0.922624	0.31228	38
PCMTD2	20	64259934	0.0079948	340319	-1.38431	0.66804	0.0382486	106	1	0.785165	154778	-1.20555	1.17826	0.306235	47	185541	-1.53025	0.740176	0.0386968	59
ITGB4	17	75724691	9.5287e-19	340319	0.55288	0.267175	0.0385139	664	1	0.789586	154778	0.160867	0.468363	0.731249	298	185541	0.874809	0.297475	0.00327424	366
ZNF766	19	52269614	9.2466e-06	340319	2.37008	1.14621	0.0386632	36	1	0.790535	154778	3.58368	1.90368	0.0597706	18	185541	1.10818	1.33997	0.408228	18
HOXD3	2	176169115	0.44051	340319	-3.6726	1.77645	0.0386984	15	1	0.790535	154778	-4.03772	3.29861	0.220929	6	185541	-3.4475	1.89585	0.068998	9
DBNDD1	16	90006335	6.35e-05	340319	2.05232	0.992771	0.0387105	48	1	0.790535	154778	2.59751	1.58427	0.101099	26	185541	1.44571	1.21219	0.233009	22
TP53INP2	20	34708686	0.8117	340319	1.67363	0.810553	0.0389421	72	1	0.791134	154778	2.14765	1.49992	0.152189	29	185541	1.35892	0.867006	0.117029	43
WNK2	9	93184934	1	340319	-1.04439	0.505858	0.0389633	185	1	0.791134	154778	-1.59906	0.847055	0.0590566	91	185541	-0.520094	0.586628	0.375305	94
SERHL2	22	42554023	2.8325e-15	340319	0.480006	0.232513	0.0389784	853	1	0.791134	154778	0.627968	0.404335	0.120404	388	185541	0.35354	0.260615	0.174922	457
NPAS2	2	100904728	1	340319	-2.51088	1.21627	0.0389793	32	1	0.791134	154778	-2.74213	2.33253	0.239755	12	185541	-2.36399	1.27179	0.0630588	20
RREB1	6	7181862	1	340319	-2.36674	1.14651	0.0389904	36	1	0.791134	154778	-4.29814	1.6846	0.0107294	23	185541	1.12579	1.5771	0.475328	13
FAM189B	1	155247798	8.0554e-06	340319	-0.410256	0.198799	0.0390497	1202	1	0.791319	154778	-0.0952509	0.350593	0.785865	533	185541	-0.66108	0.220289	0.00269166	669
PERM1	1	976173		340319	-0.784761	0.380646	0.0392412	327	1	0.792202	154778	-1.17956	0.698279	0.0911756	134	185541	-0.503096	0.409605	0.219356	193
XAB2	19	7619587	0.97281	340319	-1.83052	0.887892	0.0392416	60	1	0.792202	154778	-1.98316	1.55449	0.202041	27	185541	-1.66483	0.989655	0.0925246	33
CCDC34	11	27338821	5.013e-06	340319	-0.947415	0.45976	0.039335	224	1	0.792202	154778	-1.5883	0.774042	0.0401756	109	185541	-0.338957	0.530456	0.522829	115
CD244	1	160831348	0.057288	340319	1.65882	0.805322	0.0394158	73	1	0.792202	154778	1.69175	1.47523	0.251479	30	185541	1.60955	0.867435	0.0635221	43
PELO	5	52800395	0.010494	340319	1.65795	0.805151	0.0394775	73	1	0.792202	154778	1.55112	1.42814	0.277428	32	185541	1.7191	0.888119	0.0529102	41
SEMA4A	1	156154543	1.8394e-05	340319	-0.984825	0.478332	0.0395073	207	1	0.792202	154778	-1.63169	0.824855	0.0479126	96	185541	-0.429776	0.53999	0.426093	111
WDR18	19	984354	0.99271	340319	2.10906	1.02525	0.0396748	45	1	0.792202	154778	3.00285	1.64873	0.0685616	24	185541	1.06506	1.24064	0.390632	21
ZNF879	5	179024964	5.6652e-07	340319	-1.06686	0.518629	0.0396804	176	1	0.792202	154778	-1.02535	0.886985	0.247684	83	185541	-1.0786	0.589774	0.0674255	93
SRFBP1	5	121962033	7.1253e-12	340319	-0.752352	0.365749	0.0396855	312	1	0.792202	154778	-1.63478	0.668792	0.0145111	122	185541	-0.12948	0.394457	0.742724	176
TAS2R38	7	141972689	0.1303	340319	-1.94329	0.944909	0.0397261	53	1	0.792202	154778	-3.54684	1.61567	0.0281457	25	185541	-0.504834	1.07469	0.638535	28
SMYD5	2	73214269	0.013063	340319	1.49971	0.729364	0.0397654	89	1	0.792202	154778	1.59082	1.24688	0.202014	42	185541	1.40305	0.8297	0.0908318	47
CELA3A	1	22001675	8.0514e-09	340319	-0.76195	0.370568	0.0397667	324	1	0.792202	154778	-0.352613	0.621825	0.570673	157	185541	-1.1452	0.42888	0.00758092	160
PHAX	5	126600962	3.0443e-06	340319	1.66631	0.810721	0.0398462	72	1	0.792202	154778	2.8479	1.42812	0.0461367	32	185541	0.691252	0.899171	0.442033	40
PARP14	3	122680886	0.0067415	340319	0.648405	0.315492	0.0398588	476	1	0.792202	154778	0.475239	0.581852	0.414061	193	185541	0.770423	0.338242	0.0227441	283
MTSS1L	16	70663680	0.97998	340319	-2.35481	1.14633	0.0399551	36	1	0.792202	154778	-4.31066	1.58412	0.00650586	26	185541	2.80737	1.7979	0.118414	10
OLFML2B	1	161983676	3.6491e-15	340319	-0.738937	0.359814	0.0400092	366	1	0.792202	154778	-0.782147	0.633187	0.216738	163	185541	-0.694647	0.399399	0.0819961	203
CBWD5	9	65675977	0.00045369	340319	1.21139	0.58992	0.0400266	130	1	0.792202	154778	1.58798	0.987033	0.107653	63	185541	0.832385	0.684638	0.224062	65
H2AFJ	12	14774471	0.24627	340319	3.32898	1.62134	0.0400518	18	1	0.792202	154778	6.10586	3.61276	0.0910149	5	185541	2.25339	1.5771	0.153059	13
SERPINB8	18	63978294	2.7764e-09	340319	0.935256	0.455586	0.0400867	228	1	0.792202	154778	0.916072	0.770349	0.234377	110	185541	0.923682	0.52348	0.0776489	118
OLFML1	11	7485876	1.5857e-08	340319	1.25313	0.610462	0.0400969	127	1	0.792202	154778	1.44178	1.0796	0.181723	56	185541	1.07553	0.674956	0.111055	71
GBX2	2	236165919	0.71347	340319	-1.26249	0.615551	0.0402677	125	1	0.793045	154778	-1.21168	1.06127	0.25357	58	185541	-1.32091	0.695017	0.0573627	67
NFKBIZ	3	101849640	0.99981	340319	-1.23281	0.60109	0.0402721	131	1	0.793045	154778	-1.3278	1.02612	0.19567	62	185541	-1.15718	0.684623	0.0909825	69
LNPK	2	175929968		340319	-1.19621	0.583672	0.0404185	139	1	0.793045	154778	-1.84293	1.05209	0.0798297	59	185541	-0.689547	0.636008	0.278287	80
ZNF805	19	57240894	0.38637	340319	-1.59587	0.778751	0.0404365	70	1	0.793045	154778	-1.08043	1.61544	0.503615	25	185541	-1.83259	0.78095	0.0189456	44
RGS12	4	3316070	4.0922e-09	340319	-1.03902	0.507159	0.0404923	176	1	0.793045	154778	-1.29731	0.824612	0.115667	87	185541	-0.758506	0.606226	0.210865	88
CPA2	7	130266883	1.4033e-15	340319	-0.583136	0.284669	0.0405148	585	1	0.793045	154778	-0.783197	0.498583	0.116221	263	185541	-0.413445	0.317204	0.192438	322
OSTN	3	191212525	0.00053727	340319	-2.41612	1.17971	0.0405548	31	1	0.793045	154778	-4.00476	2.24065	0.0738871	13	185541	-1.38989	1.24087	0.262674	17
C1QTNF3	5	34020655	1.8089e-07	340319	-1.76043	0.859873	0.0406276	64	1	0.793045	154778	-1.96666	1.45103	0.175305	31	185541	-1.58619	0.989878	0.109067	33
C10orf88	10	122932437	0.012888	340319	-1.00601	0.491415	0.0406433	196	1	0.793045	154778	-2.3466	0.816193	0.00404009	98	185541	0.358474	0.574478	0.532629	98
PAH	12	102839175	6.4046e-23	340319	0.641816	0.313531	0.0406536	482	1	0.793045	154778	0.906265	0.556514	0.103428	211	185541	0.420657	0.345646	0.223599	271
GPR52	1	174448112	0.0095377	340319	-1.5267	0.746355	0.040802	85	1	0.793045	154778	-1.84473	1.16653	0.113795	48	185541	-1.17009	0.935077	0.210817	37
VCPIP1	8	66634502	1	340319	-3.63251	1.7759	0.0408116	15	1	0.793045	154778	-5.09452	3.05313	0.0951938	7	185541	-2.38015	2.01015	0.236387	8
KHSRP	19	6414113	1	340319	-2.93302	1.43398	0.0408188	23	1	0.793045	154778	-6.96048	2.55402	0.00642503	10	185541	0.162532	1.57671	0.917897	13
IAPP	12	21373329	0.0031814	340319	-1.3005	0.636025	0.0408822	117	1	0.793045	154778	-1.97513	1.07018	0.064953	57	185541	-0.624713	0.734171	0.394821	60
GAL	11	68684917	4.3885e-06	340319	3.22595	1.578	0.0409222	19	1	0.793045	154778	5.69085	2.85591	0.0463005	8	185541	1.45556	1.71448	0.395894	11
COL9A3	20	62817065	3.278e-12	340319	-1.1596	0.567329	0.0409579	147	1	0.793045	154778	-1.60052	0.97962	0.102299	68	185541	-0.784994	0.639733	0.219799	79
VPS53	17	519134	1.3999e-07	340319	0.925069	0.452686	0.0410023	231	1	0.793045	154778	1.59955	0.750245	0.0330053	116	185541	0.234903	0.530335	0.657815	115
IP6K3	6	33722731	3.0854e-07	340319	1.72999	0.846809	0.0410584	66	1	0.793045	154778	2.5421	1.64926	0.123233	24	185541	1.25684	0.877492	0.152055	42
MS4A6E	11	60334902	0.029203	340319	-0.986345	0.482896	0.0410966	200	1	0.793045	154778	-1.09468	0.876392	0.211638	85	185541	-0.885819	0.523613	0.0906969	114
SLC26A1	4	988836	1.0564e-11	340319	1.63216	0.799613	0.0412333	74	1	0.793045	154778	0.893872	1.29359	0.489567	39	185541	2.47052	0.961093	0.0101551	35
KRT5	12	52514942	0.64172	340319	1.94715	0.953945	0.041236	52	1	0.793045	154778	2.16288	1.85344	0.243231	19	185541	1.83397	0.989857	0.0639175	33
C1orf198	1	230839853	0.00062943	340319	-2.48113	1.21623	0.0413501	32	1	0.793045	154778	-4.96184	1.9596	0.0113402	17	185541	0.285799	1.46856	0.845697	15
CYP26A1	10	93073935	8.4269e-11	340319	-1.75393	0.85981	0.0413608	64	1	0.793045	154778	-2.05694	1.38546	0.137636	34	185541	-1.39791	1.03814	0.178125	30
XRN1	3	142311516	1	340319	-1.41755	0.694925	0.0413652	86	1	0.793045	154778	-1.53099	1.07016	0.152544	49	185541	-1.31118	0.888072	0.13983	33
OXCT1	5	41731732	0.0047279	340319	-1.78186	0.873649	0.0413955	62	1	0.793045	154778	-2.4083	1.64904	0.144174	24	185541	-1.37556	0.922497	0.135929	38
BAIAP3	16	1334663	4.3826e-32	340319	0.54929	0.269401	0.0414577	653	1	0.793047	154778	0.400002	0.459961	0.384497	309	185541	0.6936	0.306825	0.0237872	344
STYXL1	7	75996471	1.3247e-08	340319	1.38844	0.681161	0.0415161	102	1	0.793047	154778	2.19464	1.21798	0.0715688	44	185541	0.809335	0.746724	0.278434	58
OSBPL11	3	125530518	0.83432	340319	-2.40344	1.1797	0.0416173	34	1	0.793047	154778	-1.89519	1.9593	0.333405	17	185541	-2.85646	1.37913	0.0383414	17
NOD2	16	50697244	1.9834e-30	340319	-0.946554	0.464905	0.0417495	219	1	0.793047	154778	-1.45154	0.792308	0.0669466	104	185541	-0.489613	0.530339	0.3559	115
RBM22	5	150691754	0.99947	340319	4.22243	2.07393	0.0417553	11	1	0.793047	154778	2.62073	3.05328	0.390709	7	185541	7.00785	2.84295	0.0137026	4
C8orf89	8	73241461		340319	-1.67286	0.822185	0.0418862	70	1	0.793047	154778	-2.48551	1.42815	0.0817968	32	185541	-0.983796	0.922424	0.286184	38
ATP6V1D	14	67338624	4.5061e-05	340319	-1.69672	0.834142	0.0419437	68	1	0.793047	154778	-3.09451	1.40621	0.0277655	33	185541	-0.384343	0.961157	0.689249	35
TRIM55	8	66127269	6.9041e-14	340319	1.12754	0.554357	0.0419567	148	1	0.793047	154778	0.648402	0.914853	0.478481	74	185541	1.62327	0.652295	0.0128274	72
AGAP11	10	87001729		340319	-3.49741	1.71951	0.0419569	16	1	0.793047	154778	-6.72846	2.8559	0.0184747	8	185541	-0.322638	2.0102	0.872487	8
CCDC65	12	48904338	5.7685e-11	340319	1.08929	0.535631	0.0419863	165	1	0.793047	154778	1.6466	0.876486	0.0602965	85	185541	0.50614	0.635851	0.42603	80
ZNF560	19	9466575	9.6685e-06	340319	0.512094	0.252066	0.0421963	746	1	0.793047	154778	0.838786	0.433422	0.05296	348	185541	0.227145	0.285263	0.425879	398
CCDC97	19	41310311	1.6817e-09	340319	0.985545	0.485231	0.0422471	201	1	0.793047	154778	0.584843	0.87119	0.502021	86	185541	1.27963	0.530291	0.01582	115
TECPR2	14	102376644	0.58003	340319	-1.12175	0.552585	0.0423574	155	1	0.793047	154778	-1.94779	0.88693	0.028086	83	185541	-0.191462	0.670181	0.775119	72
HERC3	4	88649848	0.070143	340319	-1.24399	0.612847	0.0423716	126	1	0.793047	154778	-1.85434	1.01786	0.0684875	63	185541	-0.654174	0.716455	0.361206	63
TBC1D32	6	121080772	8.002e-27	340319	0.504636	0.248657	0.0424135	761	1	0.793047	154778	0.15613	0.439243	0.722251	339	185541	0.782515	0.275165	0.00445839	420
SPCS2	11	74949290	0.92879	340319	-3.12057	1.53805	0.042468	20	1	0.793047	154778	-9.62201	2.85578	0.000753731	8	185541	1.19519	1.6415	0.466549	12
ORC5	7	104126851	2.115e-06	340319	-1.37518	0.67789	0.042498	103	1	0.793047	154778	-3.07614	1.29371	0.0174191	39	185541	-0.321677	0.710935	0.650931	64
MYBPHL	1	109294239	0.0036874	340319	1.01252	0.499268	0.0425606	190	1	0.793047	154778	1.06879	0.871527	0.22007	86	185541	0.977639	0.557868	0.079697	104
PHPT1	9	136849431	6.427e-05	340319	-2.26044	1.11584	0.042789	38	1	0.793047	154778	-3.39755	2.01948	0.0924956	16	185541	-1.36729	1.21231	0.259392	22
RRP12	10	97357097	5.7892e-11	340319	-0.727976	0.359373	0.0427981	367	1	0.793047	154778	-0.639415	0.662232	0.334274	149	185541	-0.776421	0.385518	0.0440142	218
GLRA1	5	151822674	0.00015816	340319	-1.39995	0.691424	0.042895	99	1	0.793047	154778	-1.95888	1.10984	0.0775638	53	185541	-0.713206	0.83849	0.395002	46
ZNF264	19	57191915	5.8267e-07	340319	-2.8418	1.40381	0.0429352	24	1	0.793047	154778	-2.47088	2.55411	0.333338	10	185541	-3.12775	1.51936	0.0395344	14
ADAMTS14	10	70672804	4.7565e-14	340319	-0.729132	0.3602	0.0429459	365	1	0.793047	154778	-1.09823	0.651227	0.0917209	154	185541	-0.448349	0.391632	0.252284	211
DNAJB9	7	108571711	0.36507	340319	-3.37662	1.66825	0.042966	17	1	0.793047	154778	-3.69881	3.61247	0.305883	5	185541	-3.21036	1.64147	0.0504921	12
LCE1F	1	152776373	0.0049674	340319	-4.19796	2.07435	0.0429971	11	1	0.793047	154778	-5.87342	3.05378	0.0544405	7	185541	-1.35209	2.84381	0.634467	4
SCN10A	3	38697351	9.9457e-38	340319	0.535424	0.26463	0.0430438	674	1	0.793047	154778	0.536479	0.46226	0.245824	306	185541	0.537792	0.295501	0.0687709	367
GCM2	6	10873998	0.00091142	340319	-2.72917	1.34906	0.0430723	26	1	0.793047	154778	-0.522319	2.69282	0.846202	9	185541	-3.9066	1.37914	0.004617	17
PSCA	8	142680543	0.16856	340319	-3.2796	1.6214	0.0431055	18	1	0.793047	154778	-4.70449	2.69287	0.0806363	9	185541	-1.89573	1.89552	0.31726	9
EMILIN2	18	2847189	1.6186e-14	340319	0.937972	0.463788	0.0431342	214	1	0.793047	154778	1.686	0.828853	0.0419393	91	185541	0.367328	0.508628	0.470176	121
VAPB	20	58389465	0.58111	340319	-4.19227	2.07348	0.0431925	11	1	0.793047	154778	-6.33431	3.05255	0.0379802	7	185541	-0.577889	2.84243	0.838895	4
FAM229A	1	32361434	0.080917	340319	1.33868	0.662117	0.0431961	108	1	0.793047	154778	1.45594	1.13154	0.198203	51	185541	1.25644	0.753417	0.0953869	57
CSMD1	8	2938587	1	340319	-0.926807	0.458698	0.0433308	225	1	0.793047	154778	-1.00203	0.763568	0.189421	112	185541	-0.822716	0.535039	0.12413	113
MYOF	10	93306968	1.475e-54	340319	-0.442038	0.218795	0.0433499	982	1	0.793047	154778	-0.515933	0.375133	0.16903	461	185541	-0.375488	0.248247	0.130394	518
ALOX15	17	4631601	1.1397e-23	340319	-0.696875	0.344957	0.0433655	395	1	0.793047	154778	-0.414047	0.59909	0.489487	182	185541	-0.940544	0.38707	0.0151036	212
BHLHA15	7	98212248	0.0065801	340319	2.7773	1.3757	0.0435056	25	1	0.793047	154778	4.08031	2.69269	0.129691	9	185541	2.02331	1.42159	0.154659	16
AAAS	12	53307490	2.4356e-13	340319	-0.67861	0.336253	0.0435761	419	1	0.793047	154778	-0.631428	0.583373	0.279088	192	185541	-0.718294	0.377634	0.0571607	227
AVPR1A	12	63147360	6.8987e-07	340319	-1.43886	0.713363	0.043696	93	1	0.793047	154778	-1.90992	1.2618	0.130118	41	185541	-1.06314	0.788588	0.177611	52
KCNE2	21	34370459	0.00010145	340319	-1.43075	0.709362	0.0437009	94	1	0.793047	154778	-2.44655	1.16583	0.035858	48	185541	-0.3745	0.838212	0.655032	46
DNAJC12	10	67797117	2.0723e-06	340319	-1.5511	0.769082	0.0437155	80	1	0.793047	154778	-0.51106	1.34645	0.704273	36	185541	-2.38313	0.857226	0.00543565	44
ZIM3	19	57134920	1.7915e-05	340319	-3.02632	1.50071	0.0437394	18	1	0.793047	154778	-5.51017	2.4353	0.02366	7	185541	-0.332588	1.79768	0.853222	10
ISPD	7	16091700	0.00025176	340319	-0.891897	0.442319	0.0437578	242	1	0.793047	154778	-1.08513	0.829041	0.190572	95	185541	-0.756912	0.469175	0.106685	147
PAN3	13	28138663	0.99999	340319	2.88898	1.43403	0.0439481	23	1	0.793047	154778	6.17551	2.43517	0.0112148	11	185541	-0.128886	1.64116	0.937404	12
OSCP1	1	36418141	7.0317e-10	340319	1.81911	0.903446	0.0440608	58	1	0.793047	154778	1.41144	1.68494	0.402211	23	185541	2.13087	0.961442	0.0266701	35
BAMBI	10	28677898	0.00021381	340319	-1.26382	0.627992	0.0441705	120	1	0.793047	154778	-2.14267	1.07961	0.0471835	56	185541	-0.501458	0.710831	0.480529	64
ZNF804B	7	88759980	5.3504e-18	340319	-1.03781	0.515697	0.0441743	178	1	0.793047	154778	-1.05256	0.914874	0.249941	78	185541	-1.01448	0.568765	0.0744804	100
ELK4	1	205616549	0.0034071	340319	-2.33965	1.163	0.0442493	35	1	0.793047	154778	-5.44058	2.69319	0.0433725	9	185541	-1.2537	1.11552	0.261067	26
NTRK3	15	87876935	0.9983	340319	-2.71304	1.34882	0.0442822	26	1	0.793047	154778	-6.63847	2.2402	0.00304364	13	185541	1.28307	1.57686	0.415828	13
MYOT	5	137870653	3.3663e-08	340319	-1.11856	0.556222	0.0443265	153	1	0.793047	154778	-0.407315	0.932978	0.66242	75	185541	-1.83519	0.644004	0.00437702	78
DDX54	12	113158889	4.7418e-09	340319	0.980748	0.48774	0.044347	199	1	0.793047	154778	1.42913	0.824747	0.0831321	96	185541	0.564361	0.560411	0.313913	103
ACP2	11	47240116	6.2383e-05	340319	-1.6075	0.799649	0.0444043	74	1	0.793047	154778	-3.10956	1.5266	0.0416596	28	185541	-0.668318	0.838483	0.425419	46
ATP6AP1L	5	82305403	0.029928	340319	-2.94792	1.46663	0.0444324	22	1	0.793047	154778	-3.7613	2.43585	0.122556	11	185541	-2.06336	1.71459	0.228816	11
PHLDB1	11	118613286	0.10667	340319	-1.01112	0.503121	0.0444642	187	1	0.793047	154778	-1.09624	0.886851	0.21642	83	185541	-0.947573	0.557735	0.089327	104
FOXN4	12	109279678	0.86055	340319	2.821	1.40411	0.0445276	24	1	0.793047	154778	1.90904	2.24069	0.394222	13	185541	3.87307	1.71438	0.0238742	11
MIB1	18	21741584	3.3574e-88	340319	-0.477818	0.23785	0.0445476	838	1	0.793047	154778	-0.0118319	0.411067	0.977037	387	185541	-0.875717	0.268005	0.00108505	451
NCOR2	12	124325406	1	340319	-1.76931	0.88074	0.0445494	53	1	0.793047	154778	-2.4005	1.52677	0.11589	28	185541	-1.239	0.989819	0.210665	24
CSKMT	11	62665639		340319	0.940258	0.468155	0.0445982	216	1	0.793047	154778	1.26929	0.80804	0.116225	100	185541	0.649291	0.528097	0.21889	116
CNTN1	12	40908350	0.15131	340319	-1.47272	0.733324	0.0446142	88	1	0.793047	154778	-3.03414	1.1912	0.0108624	46	185541	0.220001	0.877451	0.802026	42
COL8A2	1	36097572	0.11765	340319	-2.15588	1.07451	0.0448155	41	1	0.793047	154778	-4.52081	1.80675	0.0123444	20	185541	0.0534725	1.24114	0.965635	21
GBP6	1	89368524	5.233e-16	340319	-1.1626	0.579503	0.0448357	141	1	0.793047	154778	-1.14488	1.03467	0.268504	61	185541	-1.21418	0.635997	0.0562515	80
GOLGA8A	15	34381414	0.00039454	340319	0.928342	0.462785	0.0448581	221	1	0.793047	154778	2.44427	0.85638	0.00431519	89	185541	-0.0840681	0.495016	0.865145	132
RINL	19	38869104	5.2019e-05	340319	-1.67303	0.834021	0.0448586	68	1	0.793047	154778	-1.95413	1.38518	0.158323	34	185541	-1.40915	0.975011	0.148386	34
VSTM1	19	54040963	6.372e-08	340319	-1.46245	0.729056	0.0448618	89	1	0.793047	154778	-0.395005	1.32797	0.766123	37	185541	-2.2509	0.788414	0.00430456	52
KATNBL1	15	34142340	0.72545	340319	-1.35962	0.677796	0.0448633	103	1	0.793047	154778	-3.09913	1.17845	0.00854355	47	185541	0.124094	0.75985	0.870271	56
UAP1	1	162566006	0.023389	340319	-2.10431	1.04921	0.0448984	43	1	0.793047	154778	-4.53234	1.85364	0.0144821	19	185541	-0.174754	1.16099	0.880353	24
NELFB	9	137255410	0.0033903	340319	-1.97063	0.982644	0.0449175	49	1	0.793047	154778	-4.05099	1.64893	0.0140217	24	185541	0.0250492	1.13722	0.982427	25
RERE	1	8355088	1	340319	-1.12611	0.561852	0.04504	147	1	0.793047	154778	-1.72126	0.945842	0.0687884	69	185541	-0.56128	0.648248	0.386578	77
CCT4	2	61868696	0.99903	340319	-1.99027	0.993094	0.0450594	48	1	0.793047	154778	-2.64353	1.85372	0.153851	19	185541	-1.58935	1.0562	0.132383	29
SCP2D1	20	18813817	0.0071644	340319	-1.0967	0.547263	0.0450738	158	1	0.793047	154778	-1.41912	1.00984	0.159938	64	185541	-0.872235	0.586505	0.136971	94
CA6	1	8945887	0.00035958	340319	2.15303	1.07454	0.0451051	41	1	0.793047	154778	4.88747	1.76323	0.00557394	21	185541	-0.754197	1.27182	0.553177	20
ZNF292	6	87155600	1	340319	2.36348	1.17973	0.0451339	31	1	0.793047	154778	3.2197	2.15912	0.135908	10	185541	1.77814	1.27152	0.161984	20
SLC35G3	17	35193293		340319	0.529472	0.264317	0.04516	676	1	0.793047	154778	1.45673	0.481614	0.00248939	278	185541	-0.128315	0.285767	0.653417	397
MYO1D	17	32494765	1.2784e-12	340319	-0.920563	0.459695	0.045226	224	1	0.793047	154778	-1.50389	0.756789	0.0469013	114	185541	-0.32117	0.542248	0.553655	110
POLB	8	42338634	3.4002e-05	340319	-1.47625	0.737494	0.045317	84	1	0.793047	154778	-1.05227	1.2043	0.382246	41	185541	-1.91406	0.877405	0.0291474	42
SIN3A	15	75371986	1	340319	-3.55281	1.77576	0.0454229	15	1	0.793047	154778	-7.04595	2.85569	0.0136131	8	185541	0.307751	2.14883	0.886118	7
IGFL2	19	46148279	0.00077735	340319	1.62141	0.810561	0.0454622	72	1	0.793047	154778	3.31082	1.47472	0.0247659	30	185541	0.426399	0.877288	0.626938	42
NOC4L	12	132144491	0.0010792	340319	1.47527	0.737524	0.045469	78	1	0.793047	154778	1.81945	1.23205	0.139738	39	185541	1.15602	0.857283	0.177509	36
LTN1	21	28930449	0.0084038	340319	-0.94687	0.473546	0.0455516	205	1	0.793047	154778	-0.942112	0.807841	0.243531	96	185541	-0.966805	0.539705	0.0732375	107
USB1	16	58001484	0.000687	340319	1.18324	0.592055	0.0456594	135	1	0.793047	154778	1.87905	1.07004	0.0790797	57	185541	0.674471	0.643895	0.294877	78
RNF182	6	13977121	0.0046762	340319	1.30511	0.653078	0.0456741	111	1	0.793047	154778	0.691125	1.08959	0.525886	55	185541	1.88414	0.760077	0.0131806	56
TMEM268	9	114617112		340319	-1.25449	0.628004	0.0457627	120	1	0.793047	154778	-2.04072	1.01789	0.0449795	63	185541	-0.376372	0.753224	0.6173	57
SRPRA	11	126263917		340319	1.4324	0.717173	0.0457946	84	1	0.793047	154778	1.48192	1.17836	0.208535	38	185541	1.39299	0.847745	0.100348	45
AASDH	4	56338400	1.6629e-13	340319	0.557796	0.279421	0.0459071	607	1	0.793047	154778	0.877323	0.498509	0.0784276	263	185541	0.304872	0.306858	0.320454	344
XRCC4	5	83104907	8.2774e-07	340319	0.641981	0.321663	0.0459542	458	1	0.793047	154778	0.527044	0.560542	0.347096	208	185541	0.737964	0.359906	0.0403235	250
HDAC10	22	50245668	2.9729e-31	340319	0.732807	0.367247	0.0459992	351	1	0.793047	154778	0.500455	0.65757	0.446618	151	185541	0.897186	0.402173	0.0256926	200
RAPGEF2	4	159104166	1	340319	-1.36553	0.684473	0.0460429	101	1	0.793047	154778	-2.39062	1.23201	0.0523307	43	185541	-0.609082	0.746664	0.414651	58
POGZ	1	151404805	1	340319	-2.50586	1.25613	0.0460541	30	1	0.793047	154778	-4.27495	2.08617	0.0404461	15	185541	-0.665755	1.4686	0.650315	15
RRAGC	1	38839558	0.97538	340319	-2.02305	1.01445	0.0461268	46	1	0.793047	154778	-1.71619	1.58476	0.27884	26	185541	-2.38855	1.27176	0.0603632	20
KDELC2	11	108474831	1.1421e-10	340319	-0.64259	0.322316	0.0461894	456	1	0.793047	154778	-0.897133	0.555162	0.1061	212	185541	-0.422035	0.364249	0.246602	244
SEZ6L	22	26169671	0.50741	340319	-1.22154	0.612751	0.0462043	126	1	0.793047	154778	-1.25664	1.00974	0.213308	64	185541	-1.17175	0.72206	0.104637	62
WNT6	2	218860043	0.016431	340319	-2.14154	1.07452	0.0462593	41	1	0.793047	154778	-1.34151	1.80684	0.457811	20	185541	-2.92547	1.24109	0.018416	21
NAT8L	4	2059512	0.86458	340319	-3.80153	1.90763	0.0462843	13	1	0.793047	154778	-1.77534	2.69251	0.509665	9	185541	-8.36857	2.84292	0.00324399	4
COL16A1	1	31652656	2.9031e-24	340319	-0.55986	0.281111	0.0464159	594	1	0.793047	154778	-0.64855	0.495821	0.190864	266	185541	-0.484007	0.311474	0.120203	326
CTSK	1	150796804	3.0989e-05	340319	-1.44444	0.725295	0.0464243	90	1	0.793047	154778	-2.02034	1.15443	0.0801079	49	185541	-0.776849	0.888302	0.381829	41
PHRF1	11	581485	0.056521	340319	-1.83057	0.919203	0.0464295	56	1	0.793047	154778	-1.62409	1.76284	0.356901	21	185541	-1.98039	0.961191	0.039367	35
KIF13B	8	29070512	2.1366e-12	340319	0.820318	0.411941	0.0464436	276	1	0.793047	154778	0.855248	0.680565	0.208874	137	185541	0.808869	0.484163	0.0947916	138
ACAA2	18	49783848	3.7065e-10	340319	-1.10026	0.552529	0.0464471	152	1	0.793047	154778	-1.26651	0.926762	0.171753	72	185541	-0.964691	0.639746	0.131574	79
METTL7A	12	50925041	0.0004753	340319	2.34909	1.1797	0.0464522	34	1	0.793047	154778	3.73352	2.08586	0.0734689	15	185541	1.21689	1.30449	0.350904	19
UBAC2	13	99200909	0.0062623	340319	-1.79823	0.903081	0.046458	58	1	0.793047	154778	-2.0816	1.58409	0.188825	26	185541	-1.55715	1.00501	0.121291	32
ANXA2	15	60347633	9.7728e-05	340319	1.86369	0.935982	0.046464	54	1	0.793047	154778	3.50988	1.76263	0.0464526	21	185541	0.82616	0.989765	0.403886	33
TUB	11	8038874	0.0031466	340319	-0.96628	0.485294	0.0464683	198	1	0.793047	154778	-1.50558	0.842413	0.0739029	88	185541	-0.495798	0.544794	0.36279	109
TANK	2	161160486	0.83828	340319	-3.1416	1.57844	0.0465563	19	1	0.793047	154778	-3.8517	3.05385	0.207217	7	185541	-2.78669	1.64195	0.0896622	12
LPCAT2	16	55509182	1.1195e-10	340319	-1.05624	0.530728	0.046573	141	1	0.793047	154778	-1.72576	0.892182	0.053077	58	185541	-0.431275	0.613174	0.481839	74
MXRA8	1	1353302	1.6738e-07	340319	1.27157	0.638972	0.0465891	116	1	0.793047	154778	1.83378	1.07051	0.0867137	57	185541	0.71633	0.740646	0.33346	59
LRRC42	1	53951982	1.3431e-08	340319	-0.624542	0.313945	0.0466648	451	1	0.793047	154778	-1.35477	0.547658	0.0133715	206	185541	-0.0106775	0.350967	0.97573	235
MARVELD1	10	97713878	0.35958	340319	3.94912	1.98545	0.0466989	12	1	0.793047	154778	9.17876	3.61226	0.0110545	5	185541	0.158489	2.1489	0.941207	7
ASL	7	66076038	8.5727e-10	340319	-0.91639	0.460768	0.0467208	223	1	0.793047	154778	-2.16641	0.829006	0.00896911	95	185541	0.0158471	0.502789	0.974856	128
COX6C	8	99887482	0.048848	340319	3.05756	1.53799	0.0468097	20	1	0.793582	154778	5.49774	2.43559	0.0239936	11	185541	0.102497	1.89518	0.956869	9
MS4A4E	11	60214562	0.0010614	340319	-3.05713	1.53807	0.0468528	20	1	0.793582	154778	-6.19199	2.55439	0.0153494	10	185541	0.0879117	1.79818	0.961008	10
DDX6	11	118754701	0.99964	340319	-0.633287	0.318842	0.0470107	466	1	0.794785	154778	-0.545058	0.560472	0.330804	208	185541	-0.714332	0.354237	0.0437453	258
STX17	9	99915171	9.4629e-05	340319	-1.36624	0.687907	0.0470245	100	1	0.794785	154778	-2.60163	1.19118	0.0289578	46	185541	-0.314625	0.773839	0.684319	54
ZNF730	19	23117177	6.3597e-05	340319	-3.78575	1.90735	0.0471649	13	1	0.796305	154778	-4.82359	3.05262	0.114076	7	185541	-2.57555	2.32083	0.267108	6
PLXNC1	12	94148972	0.99811	340319	-0.644222	0.324825	0.0473357	446	1	0.797666	154778	-0.542205	0.575886	0.346442	193	185541	-0.728932	0.358422	0.0419805	252
OGDH	7	44624306	0.99728	340319	1.87385	0.944864	0.0473466	53	1	0.797666	154778	3.63263	1.61567	0.024554	25	185541	0.287129	1.07464	0.789326	28
MED30	8	117520878	0.40259	340319	-1.43679	0.725108	0.047537	90	1	0.798827	154778	-1.94531	1.27738	0.12779	40	185541	-1.02171	0.804154	0.203892	50
ACTA2	10	88935224	0.93017	340319	3.30533	1.66814	0.047542	17	1	0.798827	154778	5.81785	2.69255	0.0307184	9	185541	0.50968	2.01011	0.799837	8
POLR2D	2	127848109	0.21392	340319	2.62311	1.32408	0.0475833	27	1	0.798827	154778	3.13741	2.08629	0.13263	15	185541	1.96264	1.6418	0.231925	12
APOBEC3A	22	38957695	0.0010454	340319	1.78875	0.903057	0.0476179	58	1	0.798827	154778	1.8378	1.58407	0.245978	26	185541	1.76541	1.00501	0.0789866	32
TIMM21	18	74148811	9.3324e-05	340319	1.41927	0.71707	0.0477879	92	1	0.8006	154778	1.83547	1.45071	0.205795	31	185541	1.24752	0.727975	0.086589	61
FLII	17	18245137	5.5313e-12	340319	-0.795505	0.401994	0.0478282	290	1	0.8006	154778	-1.71783	0.734569	0.0193595	117	185541	-0.151336	0.433757	0.727168	172
KCNQ2	20	63406645	0.99998	340319	-2.36862	1.19719	0.0478757	33	1	0.8006	154778	-2.80683	2.01928	0.164527	16	185541	-1.88849	1.3788	0.170794	17
VPS13B	8	99013749	2.5029e-45	340319	-0.400661	0.20263	0.0480082	1138	1	0.801891	154778	-1.03027	0.358953	0.00410254	492	185541	0.098536	0.223743	0.659649	640
OXA1L	14	22766523	1.8749e-10	340319	-0.823042	0.416444	0.0481153	273	1	0.801891	154778	-1.00304	0.743901	0.177547	118	185541	-0.681399	0.45687	0.135845	155
2022-09-01	16	30378436	6.7665e-08	340319	1.19683	0.605666	0.0481491	129	1	0.801891	154778	1.91671	1.02605	0.0617582	62	185541	0.54155	0.694698	0.435659	67
DNAJB6	7	157358542	0.85436	340319	-1.30206	0.658978	0.0481691	109	1	0.801891	154778	-2.00783	1.20446	0.0955177	45	185541	-0.816724	0.710917	0.250627	64
ATAD2	8	123321134	0.9982	340319	-1.27272	0.644282	0.0482227	114	1	0.801891	154778	-0.793973	1.26169	0.529158	41	185541	-1.57505	0.665562	0.0179582	73
CCS	11	66593262	8.6291e-08	340319	0.764583	0.387111	0.0482577	316	1	0.801891	154778	0.46545	0.687924	0.49866	138	185541	0.99738	0.426398	0.0193321	178
OTOP3	17	74935802	3.6938e-11	340319	1.16011	0.587741	0.0483993	137	1	0.802587	154778	1.1159	0.994471	0.261819	66	185541	1.21092	0.67488	0.0727702	71
PAPOLG	2	60756481	0.9979	340319	-1.75319	0.888355	0.0484361	60	1	0.802587	154778	-2.96656	1.45148	0.0409731	31	185541	-0.446484	1.05626	0.672513	29
STAG1	3	136338257	1	340319	-2.89404	1.46653	0.0484521	22	1	0.802587	154778	-7.06723	2.69278	0.00867817	9	185541	-0.0386597	1.57704	0.980443	13
WDR48	3	39052029	0.99985	340319	-2.04534	1.03703	0.0485748	44	1	0.802669	154778	-3.04759	1.76287	0.0838525	21	185541	-1.10359	1.18567	0.351971	23
METTL14	4	118685536	0.0013331	340319	1.8634	0.944823	0.0485857	50	1	0.802669	154778	4.42171	1.58427	0.005255	22	185541	-0.601989	1.09425	0.582225	27
PHACTR3	20	59605020	0.99687	340319	-3.39036	1.71924	0.0486096	16	1	0.802669	154778	-3.68543	2.69215	0.171017	9	185541	-2.98821	2.14858	0.164292	7
PDGFC	4	156763093	0.99374	340319	-2.76654	1.40394	0.0487767	24	1	0.803365	154778	-3.9303	2.6925	0.144369	9	185541	-2.01445	1.46802	0.169995	15
TPBG	6	82364967	0.012627	340319	-1.29222	0.655939	0.0488351	86	1	0.803365	154778	-0.948091	1.02611	0.355503	38	185541	-1.76122	0.820799	0.0318954	40
LGI4	19	35125207	0.0071501	340319	0.92174	0.468095	0.0489388	216	1	0.803365	154778	1.11833	0.792284	0.15809	104	185541	0.730653	0.537334	0.173903	112
F7	13	113105843	1.349e-05	340319	1.00403	0.509904	0.0489475	182	1	0.803365	154778	1.23691	0.920676	0.179117	77	185541	0.867291	0.554944	0.118091	105
DOT1L	19	2164185	1	340319	-3.49435	1.77568	0.0490808	15	1	0.803365	154778	-9.46696	3.0527	0.0019279	7	185541	1.66493	2.00994	0.407474	8
XRCC1	19	43543392	6.3386e-09	340319	1.03517	0.526039	0.049086	171	1	0.803365	154778	1.55741	0.886758	0.0790399	83	185541	0.556031	0.606157	0.358984	88
RHBDD2	7	75879083	0.63858	340319	3.90603	1.98565	0.049169	12	1	0.803365	154778	5.36785	3.29784	0.103593	6	185541	2.37209	2.32141	0.306862	6
RYR3	15	33311042	0.70566	340319	-0.684389	0.348004	0.049229	388	1	0.803365	154778	-0.467433	0.604055	0.439035	179	185541	-0.876454	0.390674	0.0248696	208
INSRR	1	156840879	5.3976e-24	340319	-0.684466	0.348132	0.0492868	391	1	0.803365	154778	-1.25379	0.592765	0.0344186	186	185541	-0.171982	0.397454	0.665227	205
ZNF394	7	99493529	2.2429e-06	340319	-1.85768	0.944886	0.0492947	53	1	0.803365	154778	-0.985816	1.80634	0.585235	20	185541	-2.40084	0.989905	0.0152955	33
RNF43	17	58354944	0.73452	340319	-1.43247	0.729151	0.0494644	89	1	0.803365	154778	-1.03383	1.16607	0.375299	48	185541	-1.92404	0.888017	0.0302616	41
CFDP1	16	75293952	0.0036535	340319	-1.93042	0.982625	0.0494662	49	1	0.803365	154778	-1.57034	1.76281	0.37303	21	185541	-2.19217	1.07454	0.041342	28
SCAF1	19	49645021	0.99819	340319	-1.65019	0.840219	0.0495309	67	1	0.803365	154778	-3.23721	1.42785	0.0233802	32	185541	-0.232045	0.960974	0.809192	35
ATP8B3	19	1783030	1.4666e-26	340319	-0.526622	0.268159	0.0495491	659	1	0.803365	154778	-0.531784	0.479728	0.267643	284	185541	-0.520983	0.293862	0.0762493	375
LIMS1	2	108655077	0.0031502	340319	0.901041	0.458829	0.0495561	225	1	0.803365	154778	1.37841	0.760409	0.0698763	113	185541	0.412004	0.537573	0.443431	112
WASHC2A	10	50068011		340319	-0.314217	0.16008	0.0496616	1669	1	0.803365	154778	-0.630802	0.282229	0.0254139	731	185541	-0.0671375	0.177423	0.705131	876
CMTM7	3	32391907	0.038169	340319	-1.89046	0.963248	0.049695	51	1	0.803365	154778	-2.06571	1.68456	0.220102	23	185541	-1.75507	1.07463	0.102432	28
NPFFR1	10	70254957	9.5481e-15	340319	1.42305	0.725095	0.0496977	90	1	0.803365	154778	2.38691	1.26172	0.0585197	41	185541	0.628364	0.812316	0.4392	49
ZNF649	19	51890619	0.073744	340319	-3.18061	1.62097	0.0497448	18	1	0.803365	154778	-1.92328	2.69213	0.474976	9	185541	-4.46256	1.895	0.0185284	9
PHKG2	16	30748821	0.0038581	340319	2.18917	1.11578	0.0497626	38	1	0.803365	154778	3.61191	1.9039	0.0578158	18	185541	0.885007	1.27138	0.486366	20
ST8SIA2	15	92394066	0.058099	340319	-2.87649	1.46629	0.0497933	22	1	0.803365	154778	-3.56475	2.43536	0.143265	11	185541	-2.18389	1.71413	0.202645	11
COPZ2	17	48026428	7.4565e-08	340319	-1.53716	0.783892	0.0498878	77	1	0.803365	154778	-1.72581	1.50013	0.249966	29	185541	-1.45096	0.820739	0.0770847	48
MYO18B	22	25761093	1.0329e-31	340319	-0.429643	0.219112	0.0498991	979	1	0.803365	154778	-0.515764	0.381301	0.176172	446	185541	-0.365487	0.245445	0.136469	530
THEM5	1	151847373	3.7917e-11	340319	-1.10538	0.563778	0.049919	149	1	0.803365	154778	-1.83452	0.980103	0.0612415	68	185541	-0.514954	0.632104	0.415264	81
EPS8L3	1	109750396	9.2378e-14	340319	-0.872699	0.445206	0.0499714	239	1	0.803365	154778	-1.03701	0.7851	0.186549	106	185541	-0.730054	0.493349	0.138931	133
FOXH1	8	144474238	0.041555	340319	-1.88692	0.96322	0.0501175	51	1	0.803365	154778	-4.34856	1.80636	0.0160693	20	185541	-0.321988	1.02131	0.752558	31
APAF1	12	98648314	9.6242e-06	340319	0.868237	0.443248	0.0501362	241	1	0.803365	154778	1.26227	0.800167	0.114679	102	185541	0.560182	0.482449	0.245594	139
BCL10	1	85267630	0.33709	340319	2.0088	1.02562	0.0501588	45	1	0.803365	154778	2.70267	1.68475	0.108673	23	185541	1.3256	1.21262	0.274321	22
COL28A1	7	7358634	3.6797e-32	340319	0.602267	0.307536	0.0501885	501	1	0.803365	154778	1.23154	0.527352	0.0195276	235	185541	0.0477982	0.348892	0.891031	266
RTKN2	10	62197917	5.4633e-15	340319	0.510558	0.260745	0.0502216	595	1	0.803365	154778	0.470099	0.454083	0.300544	261	185541	0.544437	0.291907	0.0621686	300
RAB25	1	156061402	1.1227e-07	340319	-0.561266	0.286651	0.0502294	574	1	0.803365	154778	-0.656054	0.501495	0.190809	260	185541	-0.479141	0.319706	0.133955	313
DYNC1H1	14	101964702	1	340319	-1.72235	0.880676	0.0505001	61	1	0.806077	154778	-1.96376	1.52657	0.19831	28	185541	-1.47741	0.989798	0.135534	33
CD81	11	2377550	0.91844	340319	-2.93392	1.50095	0.0506177	21	1	0.806077	154778	-3.39469	2.85589	0.234575	8	185541	-2.64328	1.57704	0.0937186	13
TDRKH	1	151774407	0.032356	340319	-0.958457	0.490332	0.0506183	197	1	0.806077	154778	-1.78834	0.838084	0.0328572	93	185541	-0.223804	0.557879	0.688295	104
PGBD5	1	230323428	0.0021166	340319	3.72925	1.90811	0.0506527	13	1	0.806077	154778	5.561	3.61319	0.123785	5	185541	2.58655	2.01079	0.198326	8
OR10A3	11	7938583	3.5206e-07	340319	-0.825917	0.422704	0.0507151	265	1	0.806077	154778	-1.27346	0.74079	0.0856049	119	185541	-0.458363	0.470782	0.330247	146
CELSR3	3	48638210	0.99998	340319	-0.336291	0.172187	0.0508138	476	1	0.806077	154778	-0.355133	0.307293	0.247813	44	185541	-0.318387	0.189034	0.0921286	58
ZNF839	14	102319770	3.8218e-05	340319	-1.31694	0.674529	0.0508928	104	1	0.806077	154778	-2.21101	1.2043	0.0663704	45	185541	-0.63905	0.740289	0.388004	59
EED	11	86245230	0.99929	340319	1.82736	0.936002	0.0509028	16	1	0.806077	154778	2.20784	1.52652	0.148088	6	185541	1.41871	1.11515	0.203296	4
MPPE1	18	11884446	1.2197e-09	340319	-1.15115	0.589806	0.0509704	136	1	0.806077	154778	-1.48075	1.01774	0.145689	63	185541	-0.861993	0.665471	0.195214	73
NUMBL	19	40667476	0.99902	340319	-2.49226	1.27709	0.0509966	29	1	0.806077	154778	-1.35006	2.15873	0.531714	14	185541	-3.51724	1.4678	0.0165644	15
LHX9	1	197917824	0.98062	340319	2.92896	1.50133	0.0510691	21	1	0.806077	154778	6.02712	2.24096	0.00715619	13	185541	-2.07752	2.01075	0.301509	8
PLXNA2	1	208027252	1.0768e-06	340319	-1.05444	0.54066	0.0511439	156	1	0.806077	154778	-1.00237	0.851879	0.239333	82	185541	-1.12655	0.670428	0.092893	72
COL5A2	2	189034071	1	340319	2.1213	1.08789	0.0511865	40	1	0.806077	154778	1.13315	1.85386	0.541045	19	185541	3.08902	1.24111	0.0128143	21
NASP	1	45584147	0.99553	340319	-1.97778	1.01442	0.0512174	46	1	0.806077	154778	-2.23768	2.08625	0.28346	15	185541	-1.85979	1.02154	0.0686737	31
TMEM200B	1	29120909	0.0018333	340319	1.33472	0.684695	0.0512528	101	1	0.806077	154778	2.59419	1.09971	0.0183271	54	185541	-0.0816017	0.829721	0.921656	47
ZNF567	19	36694794	1.084e-07	340319	1.49889	0.768953	0.0512652	80	1	0.806077	154778	1.7751	1.38522	0.200036	34	185541	1.29982	0.838265	0.120997	46
PDCL	9	122820086	0.30486	340319	2.33396	1.19737	0.051267	33	1	0.806077	154778	5.53949	2.15886	0.0102909	14	185541	-0.0503809	1.30451	0.969193	19
PRAMEF2	1	12858977	4.7446e-10	340319	0.71497	0.36688	0.051322	331	1	0.806139	154778	0.734346	0.641067	0.252002	151	185541	0.694039	0.409596	0.090182	173
CCDC6	10	59792938	0.57714	340319	-2.73499	1.40397	0.0514115	24	1	0.806741	154778	-8.34008	2.85572	0.00349545	8	185541	0.0468195	1.42142	0.973724	16
MMP10	11	102770796	5.907e-15	340319	-0.579795	0.297848	0.0515815	465	1	0.807518	154778	-1.19155	0.528394	0.0241321	190	185541	-0.10748	0.328513	0.743538	252
VPS33B	15	90998976	2.4065e-16	340319	1.04516	0.537157	0.0516893	164	1	0.807518	154778	0.95802	0.87628	0.274273	85	185541	1.14283	0.639736	0.0740337	79
BAX	19	48954930	0.31746	340319	-1.95151	1.00316	0.0517327	47	1	0.807518	154778	-2.25112	1.68417	0.181346	23	185541	-1.66944	1.16042	0.150253	24
IL1R1	2	102157713	0.15126	340319	-2.40382	1.23575	0.0517483	31	1	0.807518	154778	-3.37148	1.95982	0.0853801	17	185541	-1.19589	1.52002	0.431425	14
TNFRSF12A	16	3020398	0.017995	340319	-1.74155	0.895486	0.0517992	59	1	0.807518	154778	-3.82727	1.61562	0.0178416	25	185541	-0.227665	0.975156	0.8154	34
ZNF626	19	20624292	0.40889	340319	2.44156	1.25562	0.0518358	30	1	0.807518	154778	5.01851	2.24005	0.0250694	13	185541	0.471389	1.37883	0.732445	17
CRBN	3	3150868	0.00028911	340319	-1.22629	0.630672	0.0518461	119	1	0.807518	154778	-1.56143	1.08949	0.151809	55	185541	-0.91913	0.710904	0.196046	64
COQ5	12	120503785	2.8412e-05	340319	1.3375	0.687938	0.0518706	97	1	0.807518	154778	2.7415	1.29369	0.0340806	39	185541	0.42887	0.728114	0.555852	57
FAT1	4	186588598	1.1969e-12	340319	0.821496	0.42266	0.0519407	265	1	0.807518	154778	0.50631	0.734598	0.490677	121	185541	1.09794	0.473975	0.0205342	144
LOC101928193	9	133190304		340319	1.29238	0.665022	0.0519725	104	1	0.807518	154778	1.60483	1.20428	0.182665	41	185541	1.07105	0.722196	0.138065	62
MTX2	2	176269630	0.019208	340319	-1.35683	0.698627	0.0521215	79	1	0.808701	154778	-0.464464	1.29394	0.71963	31	185541	-1.93645	0.746843	0.00951942	42
SLC10A1	14	69776282	4.7887e-16	340319	-1.0464	0.538858	0.0521511	163	1	0.808701	154778	-1.50885	0.926865	0.103546	76	185541	-0.619946	0.609711	0.309256	87
IBTK	6	82171423	0.0022144	340319	0.942062	0.485328	0.0522491	201	1	0.809426	154778	0.967709	0.837949	0.248152	93	185541	0.906948	0.547312	0.097502	108
CDCP2	1	54139753	9.4718e-11	340319	-0.901778	0.465046	0.0524879	219	1	0.811121	154778	-1.48322	0.816414	0.0692567	98	185541	-0.4246	0.517197	0.411668	121
ZC3H10	12	56120505	0.31615	340319	-2.52065	1.29999	0.0525054	28	1	0.811121	154778	-4.15911	2.33206	0.0745149	12	185541	-1.35509	1.42162	0.34049	16
CDH10	5	24487665	0.29379	340319	-1.43813	0.741815	0.0525429	86	1	0.811121	154778	-1.89044	1.29368	0.143939	39	185541	-1.06341	0.829499	0.199849	47
KIAA2012	2	202073635		340319	-0.39476	0.203679	0.0526063	1139	1	0.811121	154778	-0.60324	0.360141	0.0939345	501	185541	-0.236324	0.225226	0.294052	636
SLC36A2	5	151316821	6.1509e-10	340319	0.632417	0.326349	0.0526419	433	1	0.811121	154778	1.32709	0.567482	0.0193595	195	185541	0.0495328	0.365825	0.892295	234
NUPR2	7	56116012		340319	-2.1909	1.13083	0.0526941	34	1	0.811121	154778	-1.68712	1.95922	0.389176	17	185541	-2.61298	1.27145	0.03987	16
GRM2	3	51708992	0.12019	340319	1.50835	0.77895	0.0528211	78	1	0.811121	154778	2.74679	1.34655	0.0413648	36	185541	0.475307	0.877534	0.588067	42
EXOC1	4	55858307	0.00069012	340319	-0.829379	0.428333	0.0528324	228	1	0.811121	154778	-2.17541	0.770366	0.00474543	98	185541	0.17492	0.467507	0.708289	120
MORF4L1	15	78873021	0.99339	340319	-3.55845	1.83808	0.0528741	14	1	0.811121	154778	-5.00825	2.69228	0.0628559	9	185541	-0.921378	2.54265	0.717076	5
ACSBG1	15	78171444	3.959e-05	340319	1.79456	0.92742	0.0529906	55	1	0.811121	154778	1.7078	1.68433	0.310616	23	185541	1.88202	1.00506	0.0611336	32
CD163	12	7479859	0.0008338	340319	1.1675	0.603393	0.0530052	127	1	0.811121	154778	0.431117	1.00997	0.669481	60	185541	1.87224	0.700013	0.00748298	66
CSF1	1	109911027	0.99634	340319	-3.84122	1.98601	0.053097	12	1	0.811121	154778	-3.47402	3.61328	0.336323	5	185541	-4.05629	2.14958	0.05916	7
MCM5	22	35400423	0.00059281	340319	-1.41	0.729042	0.053109	89	1	0.811121	154778	-1.12252	1.26147	0.373549	41	185541	-1.62136	0.820611	0.0481793	48
GPIHBP1	8	143213275	0.13866	340319	3.55425	1.83827	0.053179	14	1	0.811121	154778	4.19451	3.05312	0.169492	7	185541	2.79916	2.149	0.192733	7
PCDHA4	5	140807189	1.9754e-23	340319	-1.08946	0.563648	0.0532539	149	1	0.811121	154778	-1.32851	1.00998	0.188383	64	185541	-0.913759	0.616916	0.138562	85
COLGALT2	1	183938775	1.0935e-10	340319	1.11594	0.577467	0.0533015	142	1	0.811121	154778	2.35704	1.00242	0.0187067	65	185541	0.0811101	0.648272	0.900431	77
ACACA	17	37087318	1	340319	-1.1073	0.573265	0.0534145	144	1	0.811121	154778	-1.05651	1.043	0.311088	60	185541	-1.1673	0.620453	0.0599246	84
COPS7B	2	231786536	0.60071	340319	-2.51147	1.30025	0.0534184	28	1	0.811121	154778	-3.13831	2.08628	0.132517	15	185541	-1.85517	1.57748	0.239582	13
RWDD3	1	95234231	0.0014761	340319	-1.34921	0.698661	0.053467	97	1	0.811121	154778	-1.9591	1.07989	0.0696547	56	185541	-0.484214	0.888336	0.5857	41
EXTL3	8	28716061	2.5023e-05	340319	-2.0255	1.04896	0.0534892	43	1	0.811121	154778	-2.66036	1.76283	0.131265	21	185541	-1.42305	1.21225	0.240438	22
PRDM6	5	123089992	0.60835	340319	-2.6047	1.34906	0.0535137	26	1	0.811121	154778	1.30452	2.6928	0.62807	9	185541	-4.63838	1.37917	0.000770683	17
WFIKKN2	17	50835940	0.0036109	340319	-1.31449	0.681104	0.0536153	102	1	0.811121	154778	-1.24729	1.21789	0.305767	44	185541	-1.36217	0.746646	0.0680965	58
TK1	17	78174761	0.13731	340319	2.46468	1.27722	0.0536428	29	1	0.811121	154778	3.58057	2.15889	0.0972137	14	185541	1.40524	1.46805	0.33846	15
IGSF23	19	44613647	0.0096591	340319	1.67178	0.8665	0.0536888	63	1	0.811121	154778	2.45316	1.45073	0.0908419	31	185541	0.898244	1.005	0.371444	32
STXBP3	1	108746739	5.1597e-05	340319	-1.89633	0.982891	0.0536901	46	1	0.811121	154778	-2.78023	1.72266	0.106547	22	185541	-1.16071	1.0946	0.288964	23
CNNM3	2	96816279	2.1173e-07	340319	-1.2489	0.647331	0.0536945	113	1	0.811121	154778	-0.984384	1.0264	0.337528	62	185541	-1.54297	0.796512	0.052727	51
SLC24A3	20	19212845	0.87946	340319	1.80503	0.935892	0.0537725	54	1	0.811523	154778	4.00056	1.55445	0.0100652	27	185541	-0.366561	1.09409	0.737597	27
GALK2	15	49170324	7.8958e-14	340319	-0.768148	0.398579	0.0539534	298	1	0.813475	154778	-0.682487	0.67341	0.310833	144	185541	-0.850604	0.458304	0.0634575	154
ACTN1	14	68874859	0.99997	340319	-2.50434	1.29979	0.0540145	28	1	0.813619	154778	-3.90983	2.24029	0.0809456	13	185541	-1.24516	1.46804	0.396338	15
ERN1	17	64043994	0.99027	340319	-1.31788	0.684463	0.0541785	101	1	0.815312	154778	-2.22544	1.21784	0.0676465	44	185541	-0.612835	0.753179	0.415839	57
SCG3	15	51681756	0.0014883	340319	1.22398	0.635923	0.0542632	117	1	0.815808	154778	0.536215	1.13116	0.635471	51	185541	1.75915	0.699916	0.0119593	66
MSX2	5	174724664	0.26173	340319	-4.18325	2.17514	0.054455	10	1	0.817913	154778	-5.11242	4.66397	0.273014	3	185541	-3.76899	2.1491	0.0794745	7
RARRES1	3	158697688	2.6799e-09	340319	-2.11733	1.10151	0.0545805	39	1	0.819019	154778	-1.66668	1.90417	0.381423	18	185541	-2.5174	1.24086	0.042484	21
SLC25A26	3	66221095	2.5832e-07	340319	-0.818446	0.425948	0.0546733	261	1	0.819232	154778	-0.718228	0.753593	0.340555	115	185541	-0.880312	0.470788	0.0615034	146
FGFBP1	4	15935927	0.58794	340319	-0.539492	0.2808	0.0546985	586	1	0.819232	154778	-0.563282	0.492886	0.253114	253	185541	-0.531218	0.312329	0.0889771	328
JAM2	21	25639825	0.006155	340319	-1.33436	0.694745	0.0547778	98	1	0.819642	154778	-1.29889	1.09919	0.237335	54	185541	-1.41931	0.85707	0.0977229	44
ZNF174	16	3402008	0.014823	340319	-1.4409	0.750513	0.0548738	84	1	0.820301	154778	-3.03997	1.32801	0.0220741	37	185541	-0.218178	0.829419	0.792513	47
PRPF4B	6	4021426	1	340319	-2.5406	1.32384	0.0549717	27	1	0.820987	154778	-2.26593	2.55464	0.375087	10	185541	-2.69338	1.37913	0.0508257	17
ZNF571	19	37564598	2.5734e-12	340319	-1.07702	0.561638	0.0551572	150	1	0.822039	154778	-1.13802	0.994388	0.252444	66	185541	-1.02116	0.620402	0.0997712	84
MIER1	1	66925030	0.28881	340319	-0.980631	0.51151	0.0552222	181	1	0.822039	154778	-0.847578	0.861532	0.325214	88	185541	-1.06927	0.589916	0.0698987	93
LEO1	15	51938157	0.87094	340319	-1.98751	1.03687	0.0552588	44	1	0.822039	154778	-3.30424	1.85312	0.0745779	19	185541	-0.976419	1.13709	0.390508	25
C1QTNF2	5	160349168	0.00083478	340319	-1.3977	0.729233	0.0552807	89	1	0.822039	154778	-1.09883	1.15424	0.3411	49	185541	-1.73805	0.899157	0.053241	40
STRN3	14	30895412	0.82925	340319	-1.59844	0.834109	0.0553215	68	1	0.822039	154778	-2.29877	1.42799	0.107446	32	185541	-0.947885	0.947627	0.31718	36
ELL2	5	95888875	0.99824	340319	-2.94682	1.53815	0.0553883	20	1	0.822039	154778	-3.34773	2.85623	0.241168	8	185541	-2.63133	1.64153	0.108941	12
VPS13A	9	77177706	9.3125e-22	340319	-0.384997	0.201048	0.0554999	841	1	0.822039	154778	-0.119005	0.348958	0.733081	329	185541	-0.613994	0.225701	0.00652112	403
SLC25A18	22	17563712	1.8732e-07	340319	0.683297	0.356825	0.0555015	369	1	0.822039	154778	0.882315	0.570115	0.121718	201	185541	0.440359	0.435027	0.311417	167
DEUP1	11	93332208		340319	-0.441829	0.230737	0.0555108	888	1	0.822039	154778	-0.771922	0.39705	0.0518797	411	185541	-0.160717	0.260963	0.537985	476
RASA4	7	102592993	0.115	340319	-1.32991	0.694874	0.0556348	77	1	0.822929	154778	-2.3928	1.19111	0.0445514	30	185541	-0.380463	0.788599	0.629484	40
PILRB	7	100358303	0.00012455	340319	1.96216	1.02541	0.0556813	45	1	0.822929	154778	2.22637	1.58428	0.159937	26	185541	1.57649	1.30453	0.226865	19
RAVER2	1	64745174	1.5171e-08	340319	-1.11662	0.58365	0.0557273	139	1	0.822929	154778	-1.72138	1.03467	0.0961741	61	185541	-0.629456	0.644083	0.328426	78
UBFD1	16	23557744	0.94238	340319	3.3965	1.77584	0.055798	15	1	0.822991	154778	5.00522	3.05301	0.101125	7	185541	2.0158	2.01011	0.315943	8
INAFM1	19	47274921		340319	1.72679	0.903092	0.0558653	58	1	0.822991	154778	1.77261	1.4279	0.214454	32	185541	1.67667	1.11497	0.132641	26
SCYL3	1	169853713	0.28151	340319	-0.893229	0.467191	0.0558879	217	1	0.822991	154778	-0.924168	0.79256	0.243595	104	185541	-0.856567	0.535185	0.109488	113
DTX4	11	59172596	0.21699	340319	1.20515	0.630664	0.0560163	119	1	0.823838	154778	1.06141	0.994561	0.285875	66	185541	1.36301	0.781173	0.0810177	53
CLSPN	1	35736497	0.0025864	340319	1.15717	0.605835	0.0561284	129	1	0.823838	154778	2.2092	1.06106	0.0373382	58	185541	0.30458	0.675095	0.651871	71
TMEM74B	20	1180854	0.00030413	340319	-1.89594	0.992646	0.0561353	48	1	0.823838	154778	-3.96524	1.85289	0.0323542	19	185541	-0.555323	1.05566	0.598858	29
ZNF704	8	80641366	0.99532	340319	4.15394	2.17503	0.0561555	10	1	0.823838	154778	11.817	8.07772	0.143493	1	185541	3.26623	1.8952	0.0848131	9
TBC1D17	19	49877724	8.0387e-21	340319	-0.768743	0.402632	0.0562248	292	1	0.823838	154778	-1.29671	0.711378	0.0683324	129	185541	-0.352317	0.445491	0.429031	163
LCE1C	1	152805122	0.027961	340319	-1.62919	0.853443	0.0562679	65	1	0.823838	154778	-3.4473	1.36588	0.0116082	35	185541	0.503016	1.03846	0.628111	30
IPO4	14	24180445	1.0269e-18	340319	-0.725869	0.380538	0.0564592	321	1	0.823838	154778	-1.11679	0.647036	0.0843464	152	185541	-0.361207	0.435002	0.406339	167
JUP	17	41755752	0.00080103	340319	1.3122	0.687934	0.0564623	100	1	0.823838	154778	2.55079	1.20432	0.0341742	45	185541	0.313619	0.766836	0.682556	55
SLC39A1	1	153960100	0.12586	340319	1.48585	0.779082	0.0564982	78	1	0.823838	154778	1.6338	1.47529	0.268103	30	185541	1.38753	0.821016	0.0910257	48
NCAM1	11	112961616	0.99999	340319	-2.3946	1.25583	0.0565483	30	1	0.823838	154778	-2.28125	2.15888	0.29066	14	185541	-2.53014	1.42158	0.0751092	16
SYNJ1	21	32630998	0.42709	340319	-1.37437	0.720942	0.056605	91	1	0.823838	154778	-1.46642	1.24633	0.239361	42	185541	-1.24644	0.812152	0.12485	49
HIPK1	1	113929531	1	340319	-1.75269	0.919411	0.0566092	53	1	0.823838	154778	-2.75979	1.42836	0.0533438	28	185541	-0.426605	1.161	0.713287	24
PROM1	4	15971035	1.9485e-22	340319	-0.450118	0.236215	0.0567096	847	1	0.823838	154778	-0.671713	0.399942	0.0930517	405	185541	-0.253209	0.27109	0.350285	441
CDIP1	16	4512578	0.87001	340319	1.75116	0.91913	0.0567498	56	1	0.823838	154778	1.5773	1.47483	0.284856	30	185541	1.96829	1.11506	0.0775334	26
ATAT1	6	30627208	1.3216e-07	340319	1.17709	0.617846	0.0567607	124	1	0.823838	154778	2.71043	1.09955	0.0137008	54	185541	0.00612753	0.679754	0.992808	70
NOXRED1	14	77394631	0.024779	340319	-1.35156	0.709478	0.0567804	94	1	0.823838	154778	-2.09277	1.24659	0.0931923	42	185541	-0.735486	0.788528	0.350959	52
UGT2B4	4	69480634	4.3777e-09	340319	-0.582186	0.305991	0.0570903	494	1	0.825107	154778	-0.683068	0.530722	0.198077	224	185541	-0.502366	0.343741	0.143889	266
GPR149	3	154337699	4.3654e-09	340319	-0.925637	0.486549	0.0571129	200	1	0.825107	154778	-0.443265	0.856566	0.604815	89	185541	-1.31446	0.539882	0.0149039	111
TMEM64	8	90625673	0.49005	340319	1.62277	0.853215	0.0571783	65	1	0.825107	154778	1.29697	1.64895	0.431551	24	185541	1.82464	0.888052	0.0399142	41
FITM1	14	24132203	0.00025936	340319	-1.11372	0.585602	0.0571928	138	1	0.825107	154778	-1.56594	1.00988	0.120996	64	185541	-0.722539	0.661058	0.274393	74
AMY2B	1	103571549	5.8844e-30	340319	0.763276	0.401411	0.0572396	291	1	0.825107	154778	1.20121	0.693152	0.0831024	136	185541	0.402938	0.452639	0.373361	154
SCPEP1	17	56978160	1.2284e-13	340319	0.958917	0.504496	0.0573364	186	1	0.825107	154778	1.885	0.903465	0.036943	80	185541	0.260215	0.552419	0.637609	106
TRAPPC6A	19	45163193	5.145e-08	340319	-1.7787	0.935914	0.0573686	54	1	0.825107	154778	-2.87496	1.64875	0.0812099	24	185541	-0.902277	1.03797	0.384702	30
SPEG	2	219434985	0.92315	340319	-1.06763	0.561863	0.057413	150	1	0.825107	154778	-0.909395	1.0024	0.364293	65	185541	-1.16338	0.617013	0.0593638	85
PSG3	19	42723938	2.9137e-25	340319	-0.740833	0.390146	0.0575835	311	1	0.825107	154778	-1.3604	0.673359	0.0433518	144	185541	-0.204143	0.440112	0.642759	167
NBPF10	1	146066319	4.1008e-85	340319	0.660149	0.347686	0.0576058	386	1	0.825107	154778	0.627429	0.627441	0.317321	166	185541	0.68462	0.37855	0.0705247	218
RNF19B	1	32936809	0.92372	340319	-0.90586	0.477191	0.057655	208	1	0.825107	154778	-0.753822	0.792556	0.341541	104	185541	-1.0715	0.557862	0.0547683	104
GALT	9	34647484	2.0533e-06	340319	-1.94644	1.02538	0.0576613	45	1	0.825107	154778	-2.18466	1.649	0.185226	24	185541	-1.68166	1.24077	0.175311	21
AFG3L2	18	12329565	5.2511e-09	340319	-0.846248	0.445977	0.0577607	238	1	0.825107	154778	-1.17207	0.796077	0.14094	103	185541	-0.595811	0.48955	0.223584	135
CMTM5	14	23377252	0.065782	340319	-1.3461	0.709487	0.0577909	94	1	0.825107	154778	-1.69801	1.16606	0.14534	48	185541	-0.992684	0.838372	0.23639	46
SMPD3	16	68361208	0.59429	340319	-2.99331	1.57787	0.0578214	19	1	0.825107	154778	-5.7822	2.69246	0.0317511	9	185541	-0.420881	1.79789	0.81491	10
SLC1A7	1	53088010	7.5281e-11	340319	1.05195	0.554524	0.0578254	154	1	0.825107	154778	0.793533	1.03468	0.443121	61	185541	1.21699	0.589903	0.0391105	93
ABCF3	3	184186208	1.5114e-05	340319	-1.23272	0.650071	0.0579238	112	1	0.825107	154778	-2.65796	1.1205	0.0176872	52	185541	-0.0228895	0.734161	0.975128	60
ICK	6	53005151	1.3376e-05	340319	-1.04775	0.552633	0.05797	155	1	0.825107	154778	-2.28752	1.07019	0.0325605	57	185541	-0.34624	0.574543	0.546752	98
OPA1	3	193593378	0.98636	340319	-1.27873	0.674591	0.0580186	104	1	0.825107	154778	-1.4554	1.16617	0.212027	48	185541	-1.13375	0.759928	0.135723	56
RSPO3	6	127119193	0.089252	340319	2.46346	1.29999	0.0580956	28	1	0.825107	154778	5.28658	2.15913	0.0143472	14	185541	-0.367745	1.51971	0.808794	14
ZNF827	4	145761598	0.99965	340319	-2.23524	1.17959	0.0581028	34	1	0.825107	154778	-2.26257	1.76271	0.199293	21	185541	-2.1793	1.57692	0.166974	13
PRIM1	12	56731723	0.0009938	340319	1.80728	0.95394	0.0581543	52	1	0.825107	154778	2.19648	1.80646	0.224023	20	185541	1.58508	1.00521	0.11483	32
SMAD5	5	136153765	0.99838	340319	2.91225	1.53813	0.0583086	17	1	0.825107	154778	3.84046	3.61265	0.287757	5	185541	2.56627	1.46821	0.080485	11
USP54	10	73498626	3.3877e-11	340319	-0.779913	0.411932	0.058318	279	1	0.825107	154778	-0.800149	0.714273	0.262618	128	185541	-0.771948	0.462864	0.0953642	151
ASAH2B	10	50742908	0.1596	340319	2.4609	1.29983	0.0583256	28	1	0.825107	154778	4.17236	2.33176	0.0735584	12	185541	1.22461	1.42145	0.388953	16
EIF3CL	16	28391752	0.012059	340319	-1.64044	0.866567	0.0583537	54	1	0.825107	154778	-2.37618	1.32803	0.0735773	25	185541	-0.536405	1.11506	0.630477	26
CFAP97	4	185162798		340319	0.683388	0.361203	0.0584948	363	1	0.825107	154778	0.126433	0.62727	0.84026	166	185541	1.154	0.405311	0.00441096	197
FBXW5	9	136940929	2.2808e-16	340319	0.673269	0.355867	0.0585041	365	1	0.825107	154778	0.752883	0.647064	0.244613	152	185541	0.608168	0.385327	0.114495	210
MRRF	9	122270856	4.4057e-07	340319	1.60185	0.846707	0.0585101	66	1	0.825107	154778	1.36797	1.45091	0.345766	31	185541	1.8412	0.961151	0.0554147	35
RBM11	21	14216187	2.2392e-05	340319	0.732106	0.387021	0.058539	316	1	0.825107	154778	0.586941	0.678058	0.386699	142	185541	0.865859	0.431129	0.0446074	174
THUMPD1	16	20736880	3.9721e-12	340319	1.62612	0.859795	0.0585869	64	1	0.825107	154778	0.802759	1.38543	0.562299	34	185541	2.57467	1.03808	0.0131305	30
MIF	22	23894475	0.012262	340319	-2.22985	1.17943	0.0586762	34	1	0.825107	154778	-3.6669	2.0192	0.06937	16	185541	-0.976003	1.33992	0.466368	18
PRKAR1B	7	550431	0.17935	340319	-2.50277	1.32379	0.058677	27	1	0.825107	154778	-4.17373	2.85604	0.143916	8	185541	-1.85593	1.30456	0.15484	19
C3orf79	3	153484559	0.056297	340319	3.1537	1.66833	0.0587147	17	1	0.825107	154778	1.37205	2.43575	0.573234	11	185541	6.4357	2.32132	0.00556453	6
FGFR1OP2	12	26954137	0.00049643	340319	1.89611	1.00339	0.0587976	47	1	0.825107	154778	0.87766	1.72253	0.610391	22	185541	2.7806	1.13724	0.0144841	25
DNAL1	14	73645041	0.0088801	340319	-2.13677	1.13075	0.0588004	37	1	0.825107	154778	-2.8846	1.72226	0.0939576	22	185541	-1.06634	1.46801	0.467604	15
SEMA4B	15	90185080	0.00054103	340319	-1.1354	0.600998	0.0588667	128	1	0.825107	154778	-1.21954	1.16602	0.295611	48	185541	-1.07311	0.624151	0.0855591	79
GCAT	22	37807968	1.5281e-08	340319	0.996685	0.527645	0.0589017	170	1	0.825107	154778	0.922005	0.833498	0.268647	94	185541	1.13738	0.65224	0.0811939	76
RAB42	1	28592512	0.0029709	340319	1.98188	1.04922	0.0589064	43	1	0.825107	154778	3.87354	1.85365	0.036648	19	185541	0.491943	1.16102	0.671774	24
RAPGEFL1	17	40184206	0.29662	340319	-2.5966	1.3756	0.0590783	22	1	0.825201	154778	-2.79707	1.95911	0.153373	13	185541	-2.16712	2.01012	0.28099	8
PUS1	12	131929723	0.0016656	340319	2.19467	1.16274	0.0590945	35	1	0.825201	154778	1.42677	2.1592	0.508749	14	185541	2.72937	1.24083	0.027834	21
SMARCAD1	4	94208338	1	340319	-1.97861	1.04891	0.0592493	43	1	0.825201	154778	-4.28892	1.90397	0.0242847	18	185541	-0.306718	1.13719	0.787379	25
LAPTM4A	2	20033205	0.0042449	340319	-1.58558	0.840605	0.0592646	67	1	0.825201	154778	-2.64722	1.52705	0.0830005	28	185541	-0.814012	0.910821	0.371477	39
ATP6V1B2	8	20197407	0.99154	340319	-2.33011	1.23537	0.0592738	25	1	0.825201	154778	-1.87625	1.80631	0.298937	16	185541	-3.18682	1.71434	0.0630393	7
TMEM265	16	30741751		340319	2.54343	1.34885	0.0593452	26	1	0.825201	154778	2.04139	2.43539	0.401908	11	185541	2.90781	1.46802	0.0476181	15
ST6GALNAC6	9	127886473	0.0022236	340319	0.870742	0.461788	0.0593511	222	1	0.825201	154778	2.01034	0.796184	0.0115719	103	185541	-0.137005	0.521397	0.792732	119
AP2A1	19	49767136	1	340319	-2.54262	1.34873	0.0594032	23	1	0.825201	154778	-1.00216	2.15857	0.642454	10	185541	-4.37665	1.64106	0.00765473	12
URB2	1	229627613	1.2188e-17	340319	-0.573008	0.303993	0.0594387	513	1	0.825201	154778	-1.0961	0.521966	0.0357349	240	185541	-0.107187	0.344484	0.755686	273
ZNF609	15	64499429	1	340319	-2.76354	1.46632	0.0594743	22	1	0.825201	154778	-2.2885	2.55423	0.370273	10	185541	-3.17147	1.64122	0.053313	12
AFTPH	2	64551438	0.99997	340319	-3.3478	1.77642	0.0594881	15	1	0.825201	154778	-3.39443	2.69338	0.207567	9	185541	-3.33311	2.32186	0.151136	6
SPAG16	2	213284484	1.4037e-34	340319	-0.808599	0.429324	0.0596439	257	1	0.825807	154778	-1.74333	0.73481	0.01767	121	185541	0.0110988	0.487871	0.98185	136
MYL10	7	101613475	0.0062611	340319	2.04756	1.08764	0.0597591	40	1	0.825807	154778	4.50457	2.24056	0.0443833	13	185541	0.844566	1.09439	0.44028	27
HIC1	17	2056312	0.13002	340319	-3.59103	1.90756	0.059765	13	1	0.825807	154778	-11.888	4.66336	0.0107972	3	185541	-1.10979	1.79793	0.537065	10
KL	13	33016441	0.00022444	340319	0.853732	0.453698	0.059875	230	1	0.825807	154778	1.15361	0.828974	0.164044	95	185541	0.64585	0.489576	0.187103	135
CSRNP3	2	165595038	0.50018	340319	-2.15727	1.14674	0.059942	36	1	0.825807	154778	-3.39116	1.80689	0.0605486	20	185541	-0.653242	1.42189	0.645935	16
BLOC1S6	15	45587451	8.0385e-09	340319	-2.3235	1.23526	0.0599751	31	1	0.825807	154778	-3.77735	2.15869	0.0801488	14	185541	-1.17495	1.37893	0.394175	17
DDX19B	16	70294850	1.5562e-07	340319	-2.0452	1.08751	0.0600232	40	1	0.825807	154778	-1.72681	1.90396	0.36443	18	185541	-2.29801	1.21219	0.0579949	22
MAP4K1	19	38587753	0.98919	340319	-2.48843	1.3235	0.0600843	27	1	0.825807	154778	-0.522977	2.01916	0.79563	16	185541	-5.3352	1.71404	0.00185445	11
RRM1	11	4095017	1	340319	-1.99538	1.0614	0.060115	42	1	0.825807	154778	-3.38025	1.76275	0.0551637	21	185541	-0.636889	1.2409	0.607779	21
BASP1	5	17275202	0.69168	340319	-3.7327	1.98565	0.0601315	12	1	0.825807	154778	-5.45904	3.6128	0.130784	5	185541	-2.52505	2.14913	0.240029	7
ILF3	19	10670509	1	340319	-3.33781	1.77565	0.0601413	15	1	0.825807	154778	-2.71939	2.85553	0.340934	8	185541	-4.12865	2.14864	0.0546687	7
NEBL	10	20785743	1.7679e-36	340319	-0.398934	0.212283	0.0602103	1053	1	0.825807	154778	-0.690431	0.373958	0.0648531	468	185541	-0.174762	0.235434	0.457908	585
ANTXR2	4	79907435	0.086921	340319	-1.29271	0.68789	0.0602118	100	1	0.825807	154778	-1.48555	1.15411	0.198031	49	185541	-1.10675	0.796277	0.164561	51
CSE1L	20	49058452	1	340319	-2.39936	1.27705	0.0602683	29	1	0.825863	154778	-3.89432	1.90371	0.0407926	18	185541	0.0194836	1.71401	0.99093	11
NES	1	156669322	1.6236e-06	340319	-1.55575	0.828328	0.0603573	69	1	0.826013	154778	-2.94755	1.45129	0.0422584	31	185541	-0.402157	0.92271	0.662951	38
ZSCAN26	6	28271935		340319	-1.6148	0.859923	0.0604027	64	1	0.826013	154778	-1.48148	1.45112	0.307292	31	185541	-1.7348	0.989904	0.079691	33
FBXL8	16	67161728	3.9237e-09	340319	2.35752	1.25574	0.060466	22	1	0.826013	154778	1.33508	2.08555	0.522071	6	185541	3.40628	1.46806	0.0203279	15
HIST3H3	1	228424915	1.6542e-05	340319	1.86423	0.99308	0.0604884	48	1	0.826013	154778	1.21254	1.64934	0.462241	24	185541	2.51035	1.16097	0.0305978	24
MYO5A	15	52313702	0.944	340319	1.34545	0.717109	0.0606261	92	1	0.827177	154778	1.06998	1.19104	0.368995	46	185541	1.6247	0.83831	0.0526163	46
CYP2U1	4	107931644	0.0014201	340319	-1.42454	0.759623	0.0607483	82	1	0.827462	154778	-2.66984	1.24651	0.0322073	42	185541	-0.0997421	0.899099	0.911668	40
UBP1	3	33390333	0.99999	340319	-2.43708	1.3	0.0608376	28	1	0.827462	154778	-3.53989	2.33212	0.129046	12	185541	-1.59253	1.42161	0.262616	16
MRPL18	6	159790593	0.00016217	340319	-1.40694	0.750613	0.0608782	84	1	0.827462	154778	-2.99725	1.26179	0.017531	41	185541	0.0936333	0.867215	0.91402	43
PTGS1	9	122371086	6.2425e-07	340319	1.25826	0.671316	0.0608871	105	1	0.827462	154778	1.09461	1.24653	0.379876	42	185541	1.37627	0.716434	0.0547327	63
EEF2	19	3976557	0.99995	340319	-3.7206	1.98521	0.0609091	12	1	0.827462	154778	-4.17189	3.29725	0.205779	6	185541	-3.34873	2.32076	0.149037	6
SLURP1	8	142741145	0.25934	340319	-1.72219	0.919221	0.0609956	56	1	0.827924	154778	-3.49661	1.61574	0.0304593	25	185541	-0.319819	1.02128	0.754163	31
TMPRSS3	21	42372764	6.0739e-11	340319	-1.23938	0.661801	0.0611062	108	1	0.828713	154778	-1.04177	1.09918	0.34325	54	185541	-1.43018	0.773642	0.0645131	54
DYSF	2	71466847	3.6528e-33	340319	0.444761	0.237543	0.0611611	832	1	0.828746	154778	0.277032	0.417757	0.50724	371	185541	0.575933	0.263803	0.0290228	458
PDE1B	12	54549774	0.33646	340319	-2.525	1.34905	0.0612505	26	1	0.829156	154778	-2.80543	2.15914	0.193833	14	185541	-2.14782	1.64148	0.190717	12
DEK	6	18225721	0.13065	340319	-1.50643	0.805152	0.061348	70	1	0.829156	154778	-1.05054	1.4282	0.461996	32	185541	-1.87219	0.888107	0.0350263	37
PDE5A	4	119498602	0.00010643	340319	-1.12885	0.603345	0.0613489	130	1	0.829156	154778	-1.50486	1.02605	0.14247	62	185541	-0.788236	0.689614	0.253036	68
MTBP	8	120445471	3.5074e-19	340319	0.930616	0.497826	0.0615734	191	1	0.829446	154778	1.40867	0.920764	0.126046	77	185541	0.577615	0.532692	0.27822	114
RHOH	4	40243388	0.14861	340319	4.06225	2.17502	0.0618065	10	1	0.829446	154778	2.73107	8.07746	0.735281	1	185541	4.22779	1.89523	0.0256984	9
OR10G8	11	124029625	0.016898	340319	-2.94726	1.5781	0.0618184	19	1	0.829446	154778	-6.22514	3.61248	0.0848492	5	185541	-1.75507	1.51987	0.248194	14
TRANK1	3	36828276	2.0096e-25	340319	0.401529	0.215058	0.0618924	996	1	0.829446	154778	0.882094	0.371994	0.017729	461	185541	-0.0122624	0.242141	0.959611	525
PPIB	15	64156023	4.7242e-05	340319	1.58058	0.846635	0.061916	66	1	0.829446	154778	2.46553	1.45081	0.0892415	31	185541	0.810628	0.961088	0.398979	35
RBM33	7	155644878	1	340319	1.38477	0.741803	0.061936	86	1	0.829446	154778	1.22771	1.26173	0.330539	41	185541	1.55582	0.847728	0.0664649	45
ACTR1A	10	102480863	0.96621	340319	-3.55914	1.90761	0.0620753	13	1	0.829446	154778	-6.36191	3.29755	0.0536973	6	185541	-1.13413	2.14897	0.597669	7
FCGR2B	1	161671384	0.45637	340319	-1.64358	0.880951	0.0620863	61	1	0.829446	154778	-3.58259	1.555	0.0212286	27	185541	-0.116484	0.975477	0.904948	34
PANK2	20	3889102	7.4034e-07	340319	0.967046	0.518523	0.0621822	176	1	0.829446	154778	0.757349	0.903199	0.401741	80	185541	1.15258	0.580375	0.0470428	96
FZD3	8	28503018	0.00043561	340319	-1.4162	0.75969	0.0622969	82	1	0.829446	154778	-1.11021	1.36557	0.416219	35	185541	-1.64295	0.829507	0.0476333	47
LRRC63	13	46212994	2.8312e-05	340319	-0.969091	0.519996	0.0623718	175	1	0.829446	154778	-1.86936	0.914686	0.0409829	78	185541	-0.253592	0.577379	0.660508	97
TNFRSF13B	17	16939550	2.0908e-15	340319	0.657676	0.353053	0.062488	377	1	0.829446	154778	0.493177	0.618051	0.424897	171	185541	0.808352	0.393563	0.0399836	205
OPN5	6	47782070	0.8602	340319	-2.23038	1.19748	0.0625257	33	1	0.829446	154778	-4.55835	2.24061	0.0419109	13	185541	-0.708254	1.27156	0.57753	20
KLK3	19	50854957	4.4271e-06	340319	-1.55319	0.834041	0.0625684	68	1	0.829446	154778	-2.50491	1.58401	0.113794	26	185541	-0.94809	0.87729	0.27983	42
SHISA4	1	201889002	0.0009272	340319	-2.86463	1.53839	0.0625906	20	1	0.829446	154778	-2.04795	2.69331	0.447027	9	185541	-3.45658	1.7149	0.0438419	11
CDK12	17	39462076	1	340319	-2.29942	1.23531	0.0626871	31	1	0.829446	154778	-4.91316	2.15879	0.0228543	14	185541	-0.16689	1.37898	0.903671	17
ZNF227	19	44217784	9.2465e-11	340319	-1.6523	0.887871	0.0627489	60	1	0.829446	154778	-1.27108	1.52641	0.404999	28	185541	-1.97326	1.00498	0.0495926	32
C22orf31	22	29058745	1.7066e-07	340319	2.93541	1.57769	0.0628046	19	1	0.829446	154778	6.96598	2.69213	0.0096676	9	185541	-0.725208	1.79769	0.686647	10
AKAP9	7	91941101	4.5249e-17	340319	-0.391475	0.210409	0.0628099	1066	1	0.829446	154778	-0.330792	0.365876	0.365939	489	185541	-0.453868	0.235857	0.0543142	575
SLC7A7	14	22773600	7.9543e-07	340319	0.973083	0.523036	0.0628227	173	1	0.829446	154778	0.86916	0.965612	0.368061	70	185541	1.04874	0.560348	0.0612654	103
ETV6	12	11650138	0.9735	340319	-2.37634	1.27734	0.0628331	29	1	0.829446	154778	-3.13844	2.15909	0.14606	14	185541	-1.62982	1.46812	0.266939	15
TMEM186	16	8795955	5.1994e-05	340319	3.69336	1.98548	0.0628605	12	1	0.829446	154778	10.4765	4.66358	0.0246766	3	185541	1.41515	1.89523	0.455249	9
MYCL	1	39897373	0.11551	340319	2.50863	1.3493	0.062998	26	1	0.829446	154778	2.34885	2.15948	0.276733	14	185541	2.749	1.64184	0.0940644	12
COPS2	15	49127959	0.99997	340319	-3.1964	1.71938	0.0630218	16	1	0.829446	154778	-4.73134	4.66336	0.310309	3	185541	-2.8373	1.57679	0.0719544	13
SLC35D3	6	136922432	0.036075	340319	1.56236	0.840442	0.0630315	67	1	0.829446	154778	1.5205	1.47509	0.302645	30	185541	1.5714	0.934877	0.0927908	37
TOR3A	1	179082131	2.3045e-12	340319	0.720894	0.387813	0.0630465	315	1	0.829446	154778	1.0759	0.64309	0.094325	158	185541	0.350467	0.4541	0.440244	157
WIPI2	7	5190420	0.0063887	340319	1.70832	0.919266	0.0631202	56	1	0.829446	154778	0.325466	1.42821	0.819737	32	185541	3.56561	1.16073	0.00212764	24
C11orf49	11	46936806	2.2431e-11	340319	-0.734647	0.395324	0.0631213	300	1	0.829446	154778	-0.398874	0.69047	0.563478	137	185541	-0.997522	0.441527	0.0238686	162
CLEC4M	19	7763267	6.5585e-07	340319	-1.6102	0.866491	0.0631277	63	1	0.829446	154778	-1.74784	1.68416	0.299359	23	185541	-1.51184	0.898916	0.0926001	40
RGS16	1	182600285	1.0062e-05	340319	3.0128	1.62165	0.0631894	18	1	0.829446	154778	5.01742	3.05393	0.100398	7	185541	1.69531	1.71487	0.322865	11
UQCR11	19	1599454	0.00010553	340319	-3.01043	1.62093	0.0632801	18	1	0.829446	154778	-3.16579	2.55403	0.215151	10	185541	-2.7614	2.00991	0.169476	8
PDIA2	16	283174	8.4515e-33	340319	0.696131	0.374828	0.0632835	337	1	0.829446	154778	0.39707	0.657606	0.54597	151	185541	0.935322	0.417072	0.0249242	186
TM2D3	15	101642482	7.9392e-09	340319	-1.34646	0.725058	0.063307	90	1	0.829446	154778	-1.88123	1.17838	0.110387	47	185541	-0.784042	0.867089	0.365878	43
NUP98	11	3676162	1	340319	-2.15887	1.16269	0.0633412	35	1	0.829446	154778	-2.27634	2.15884	0.291689	14	185541	-2.10488	1.24091	0.0898434	21
LOC100130880	7	137953469		340319	3.41316	1.83835	0.0633623	14	1	0.829446	154778	6.56155	2.69263	0.0148166	9	185541	-2.19304	2.54297	0.388471	5
GPR158	10	25175427	0.00055056	340319	1.30994	0.705764	0.0634453	95	1	0.829446	154778	1.37037	1.0994	0.212594	54	185541	1.21843	0.888027	0.170046	41
NR1H3	11	47248638	0.90374	340319	0.954273	0.514364	0.0635616	179	1	0.829446	154778	1.48509	0.909316	0.102429	79	185541	0.554715	0.568882	0.329514	100
LEMD1	1	205381659	3.3433e-06	340319	0.751135	0.40488	0.063568	289	1	0.829446	154778	0.0318988	0.711701	0.96425	129	185541	1.34883	0.449819	0.00271251	160
ANKH	5	14711198	0.27856	340319	-2.36871	1.27733	0.0636784	29	1	0.829446	154778	-2.32664	2.08583	0.264658	15	185541	-2.3781	1.51969	0.117618	14
CDK11A	1	1703482	1.385e-17	340319	0.527622	0.284701	0.0638477	516	1	0.829446	154778	1.22602	0.500534	0.0143094	213	185541	-0.0368103	0.316254	0.90734	280
FSIP2	2	185738895	4.6257e-28	340319	-0.287695	0.155252	0.0638707	1903	1	0.829446	154778	-0.385667	0.267594	0.149519	869	185541	-0.200871	0.175338	0.251954	1010
ZNF346	5	177022739	0.11649	340319	2.12447	1.14647	0.0638746	36	1	0.829446	154778	2.49178	2.33214	0.285318	12	185541	1.92549	1.16073	0.0971462	24
ICAM3	19	10333859	2.7302e-25	340319	-0.853582	0.460681	0.0639019	223	1	0.829446	154778	-1.22689	0.760053	0.106484	113	185541	-0.449058	0.542205	0.407554	110
ACVR1	2	157737536	0.3254	340319	-1.14482	0.61794	0.0639343	121	1	0.829446	154778	-1.4117	1.02633	0.168984	58	185541	-0.873583	0.722396	0.226554	62
SLC35C1	11	45805802	0.023545	340319	-2.40726	1.29991	0.0640452	28	1	0.829446	154778	-5.6876	2.2404	0.0111291	13	185541	0.396316	1.46822	0.787215	15
RNF31	14	24147703	1	340319	1.51108	0.816324	0.0641593	71	1	0.829446	154778	0.912935	1.42805	0.522637	32	185541	1.9675	0.910486	0.0307012	39
ZNF311	6	28995002	1.2064e-08	340319	2.65467	1.43435	0.0642025	23	1	0.829446	154778	2.00317	2.15916	0.353535	14	185541	3.66345	1.89542	0.0532634	9
OR56B1	11	5736517	1.0582e-09	340319	0.663818	0.358747	0.0642594	368	1	0.829446	154778	1.13272	0.657655	0.0850054	151	185541	0.337484	0.386223	0.382226	217
BLNK	10	96191981	0.61083	340319	1.81819	0.98261	0.0642619	49	1	0.829446	154778	1.59176	1.76273	0.366522	21	185541	1.98863	1.07452	0.0642131	28
TAX1BP1	7	27748511	1.2061e-07	340319	1.04627	0.565523	0.0643014	148	1	0.829446	154778	0.723608	1.02611	0.48069	62	185541	1.27747	0.613285	0.0372525	86
IRAK1BP1	6	78867575	1.449e-06	340319	2.09205	1.1309	0.0643292	34	1	0.829446	154778	3.08924	1.95936	0.114876	13	185541	1.22306	1.27156	0.336123	20
ATP5F1D	19	1241857		340319	1.60275	0.866477	0.0643523	63	1	0.829446	154778	2.61341	1.47467	0.0763624	30	185541	0.670973	0.989642	0.497775	33
PHLDB2	3	111859574	1.6748e-08	340319	1.03856	0.561776	0.0645013	150	1	0.829446	154778	1.08428	1.03457	0.294619	61	185541	1.00907	0.602885	0.0941841	89
SERINC5	5	80143663	6.6351e-06	340319	1.65542	0.895587	0.0645434	59	1	0.829446	154778	2.54124	1.5548	0.102166	27	185541	0.926635	1.00527	0.356647	32
MRPS22	3	139006094	1.4768e-05	340319	0.984102	0.532419	0.064551	167	1	0.829446	154778	2.27111	0.903411	0.0119406	80	185541	-0.227396	0.609755	0.709201	87
GPR135	14	59463745	6.4853e-05	340319	1.71361	0.927461	0.0646567	55	1	0.829446	154778	2.81693	1.42801	0.0485395	32	185541	0.172398	1.18559	0.884386	23
ZBBX	3	167240794	2.9306e-21	340319	-0.585217	0.316861	0.06476	466	1	0.829446	154778	-0.0106052	0.577432	0.985347	192	185541	-0.993963	0.34254	0.00371133	272
FAM228B	2	24124328	1.8573e-07	340319	1.36992	0.741971	0.0648461	86	1	0.829446	154778	2.99061	1.27768	0.0192514	40	185541	-0.0397512	0.838662	0.962196	46
RAC3	17	82031768	0.0026125	340319	-3.52191	1.90759	0.0648553	13	1	0.829446	154778	-5.34988	3.61232	0.138606	5	185541	-2.40464	2.01017	0.231604	8
SCUBE1	22	43204004	0.96076	340319	-1.51755	0.822002	0.0648695	70	1	0.829446	154778	-1.78876	1.49983	0.233014	29	185541	-1.32063	0.887862	0.136904	41
MTFR1L	1	25823105	0.31279	340319	1.45686	0.789247	0.0649098	76	1	0.829446	154778	1.49995	1.42845	0.293693	32	185541	1.41561	0.857489	0.0987645	44
GALNT10	5	154190872	1.987e-05	340319	1.2052	0.652978	0.0649366	111	1	0.829446	154778	0.900554	1.15421	0.435255	49	185541	1.4626	0.722247	0.0428613	62
BEST1	11	61951764	1.8214e-12	340319	-0.738227	0.399974	0.0649386	296	1	0.829446	154778	-0.992642	0.64296	0.122624	158	185541	-0.451393	0.484242	0.351253	138
MYH10	17	8475802	1	340319	1.34566	0.729101	0.0649451	73	1	0.829446	154778	2.85107	1.23186	0.0206449	34	185541	-0.074359	0.838357	0.929324	37
SLC8A3	14	70045954	0.00073391	340319	1.58687	0.859797	0.0649468	64	1	0.829446	154778	2.32093	1.32801	0.0805223	37	185541	0.598966	1.09425	0.58412	27
DEFB131A	4	9444534		340319	-3.51862	1.90766	0.0651159	13	1	0.829446	154778	-4.40685	3.61244	0.222501	5	185541	-2.98757	2.01029	0.137243	8
PARD3B	2	204546006	7.2829e-13	340319	-0.704172	0.381823	0.0651496	325	1	0.829446	154778	-0.477679	0.643127	0.457637	158	185541	-0.923384	0.44031	0.0359842	167
DEFB125	20	87716	0.014469	340319	0.930211	0.504404	0.0651582	186	1	0.829446	154778	2.08819	0.871219	0.0165374	86	185541	-0.0830266	0.568635	0.883913	100
ARHGEF3	3	56729274	0.0040454	340319	-1.95745	1.06144	0.0651623	42	1	0.829446	154778	-0.908572	1.76291	0.606286	21	185541	-2.95188	1.24086	0.0173652	21
LRCH1	13	46553401	0.99552	340319	-1.28776	0.698358	0.0651864	97	1	0.829446	154778	-1.90446	1.34622	0.157168	36	185541	-0.94721	0.727999	0.193221	61
CSN2	4	69956308	7.1828e-06	340319	1.6949	0.919167	0.0651907	56	1	0.829446	154778	1.07007	1.42804	0.453664	32	185541	2.51205	1.16064	0.0304375	24
FGFBP2	4	15962431	0.0038934	340319	1.77601	0.96318	0.0651983	51	1	0.829446	154778	2.32907	1.64893	0.157814	24	185541	1.25433	1.09431	0.251702	27
MRPS34	16	1772221	0.0026375	340319	-1.7748	0.963128	0.0653677	51	1	0.829446	154778	-0.534998	1.72214	0.756061	22	185541	-2.68898	1.05584	0.0108731	29
EML3	11	62602302	3.748e-06	340319	-0.937038	0.50859	0.0654143	174	1	0.829446	154778	-1.27422	0.914873	0.163687	70	185541	-0.704579	0.555064	0.204313	101
REPS1	6	138905069	0.98506	340319	-2.00386	1.08769	0.0654301	40	1	0.829446	154778	-3.60708	1.8065	0.0458565	20	185541	-0.407084	1.27154	0.748855	20
KRT80	12	52171404	3.4641e-06	340319	-1.54784	0.840423	0.0655137	67	1	0.829446	154778	-2.11427	1.29369	0.1022	39	185541	-0.735336	1.07463	0.493808	28
CALHM1	10	103455267	1.7556e-05	340319	-2.3934	1.29984	0.0655775	28	1	0.829446	154778	-5.85087	2.69273	0.029794	9	185541	-0.698358	1.30436	0.592373	19
ATP8B4	15	49860194	3.6708e-34	340319	-0.529834	0.287806	0.0656309	569	1	0.829446	154778	-0.561626	0.527305	0.286838	231	185541	-0.506165	0.309976	0.102488	337
ITM2C	2	230865026	0.70418	340319	2.31229	1.25618	0.0656626	30	1	0.829446	154778	3.41307	2.43621	0.161222	11	185541	1.6684	1.30487	0.201042	19
IFI44L	1	78627899	1.3464e-12	340319	-1.45258	0.789241	0.0656988	76	1	0.829446	154778	-2.60709	1.36583	0.0562894	35	185541	-0.453786	0.888294	0.609456	41
MAN1A2	1	117368186	0.99892	340319	2.00203	1.08784	0.0657152	40	1	0.829446	154778	0.78573	1.80686	0.663665	20	185541	3.31173	1.27175	0.00921332	20
BICC1	10	58513150	0.83685	340319	-1.77227	0.963155	0.0657587	51	1	0.829446	154778	-2.8088	1.45084	0.0528723	31	185541	-0.161777	1.27138	0.898746	20
CST1	20	23747816	3.3855e-08	340319	-1.80778	0.982511	0.0657748	49	1	0.829446	154778	-1.98362	1.72205	0.249367	22	185541	-1.62873	1.09413	0.136593	27
KCNB1	20	49372987	0.99977	340319	-2.82944	1.53783	0.065784	20	1	0.829446	154778	-3.43629	2.08556	0.0994252	15	185541	-0.963157	2.5423	0.704798	5
PPP2R2A	8	26291823	0.99495	340319	-3.81417	2.07384	0.0658898	11	1	0.830117	154778	-15.0025	5.71153	0.0086223	2	185541	-1.37841	1.89526	0.467047	9
ODF3L2	19	463850	0.025553	340319	-1.35451	0.737366	0.0662175	87	1	0.830202	154778	-2.11194	1.38523	0.127357	34	185541	-0.870211	0.780958	0.265158	53
EXO5	1	40514507	2.2661e-05	340319	-1.32348	0.721292	0.0665253	91	1	0.830202	154778	-2.2031	1.26192	0.0808424	41	185541	-0.595908	0.804431	0.458827	50
TMEM212	3	171843386	1.833e-08	340319	0.867123	0.472592	0.0665326	212	1	0.830202	154778	1.90682	0.85179	0.0251832	90	185541	0.0913806	0.514983	0.85916	122
NOS1AP	1	162070181	0.61424	340319	-2.89526	1.57835	0.066602	19	1	0.830202	154778	-2.45122	2.69327	0.362756	9	185541	-3.23116	1.79855	0.0724117	10
EME2	16	1773228	3.756e-23	340319	-1.07381	0.585578	0.06669	138	1	0.830202	154778	-0.838174	0.965651	0.385402	70	185541	-1.29182	0.689554	0.0610118	68
GRXCR2	5	145859734	1.0145e-07	340319	-1.38419	0.755103	0.0667874	83	1	0.830202	154778	-0.744197	1.26177	0.555323	41	185541	-2.01541	0.877468	0.0216286	42
ASAH2	10	50196766	0.0042718	340319	0.587443	0.320555	0.066866	458	1	0.830202	154778	0.469469	0.567284	0.407914	199	185541	0.6717	0.35422	0.0579247	258
ATF5	19	49930851	0.29163	340319	0.914375	0.499012	0.0668969	100	1	0.830202	154778	1.31191	1.0428	0.208369	28	185541	0.697043	0.498712	0.162209	42
KCTD7	7	66633270	0.00063083	340319	-1.85846	1.01428	0.0669067	46	1	0.830202	154778	-3.4096	1.95933	0.0818274	17	185541	-0.961895	1.05605	0.362378	29
CASP5	11	104995733	1.752e-16	340319	0.356016	0.194357	0.0669874	1230	1	0.830202	154778	0.166291	0.331499	0.615926	580	185541	0.536019	0.221553	0.0155482	641
XKR7	20	31968177	0.90831	340319	-2.74882	1.50068	0.0669952	18	1	0.830202	154778	-3.20046	2.15852	0.138154	10	185541	-1.82142	2.14859	0.396591	7
GAB1	4	143337189	0.18433	340319	2.16	1.1796	0.0670812	34	1	0.830202	154778	1.74492	2.01944	0.387556	16	185541	2.53449	1.34015	0.0585992	18
KRT18	12	52949165	0.73477	340319	3.36583	1.83836	0.0671177	14	1	0.830202	154778	3.88251	2.85605	0.174022	8	185541	2.56936	2.3213	0.268354	6
CA1	8	85328559	4.7481e-11	340319	-2.07035	1.13079	0.0671197	37	1	0.830202	154778	-1.98634	1.72226	0.248775	22	185541	-2.11182	1.46813	0.150311	15
ATP6V0A4	7	138706624	2.1504e-20	340319	-0.909011	0.496556	0.0671564	192	1	0.830202	154778	-1.47117	0.903372	0.103414	80	185541	-0.500233	0.537473	0.352004	112
ANKS6	9	98736519	6.9447e-06	340319	1.06035	0.579352	0.0672157	141	1	0.830202	154778	2.15766	1.0608	0.0419543	58	185541	0.272988	0.624227	0.661879	83
MT1HL1	1	237004188		340319	-0.813306	0.444384	0.0672229	240	1	0.830202	154778	-0.505925	0.770974	0.511686	110	185541	-1.07818	0.499101	0.030755	130
TRIM51	11	55885422	1.3832e-08	340319	-0.831995	0.454696	0.0672832	229	1	0.830202	154778	-1.32023	0.816267	0.105793	98	185541	-0.489037	0.496992	0.32512	131
UIMC1	5	176905283	8.2815e-07	340319	-0.948672	0.518628	0.0673713	176	1	0.830202	154778	-1.49188	0.886967	0.0925704	83	185541	-0.463107	0.589763	0.432313	93
TNKS2	10	91798691	3.6661e-05	340319	-0.903088	0.493937	0.0674985	194	1	0.830202	154778	-1.56892	0.876337	0.0734041	85	185541	-0.385323	0.544739	0.479348	109
TINAG	6	54308551	3.43e-25	340319	0.606912	0.331947	0.067499	427	1	0.830202	154778	0.823804	0.591142	0.163447	187	185541	0.431024	0.365015	0.237668	239
KCNF1	2	10912430	0.24593	340319	-2.96419	1.62164	0.0675659	18	1	0.830202	154778	-5.1525	3.05388	0.0915673	7	185541	-1.51045	1.71489	0.378435	11
LTBP3	11	65539081	0.68647	340319	0.692428	0.378859	0.0676006	330	1	0.830202	154778	0.771337	0.664336	0.245617	148	185541	0.633571	0.42175	0.133037	182
ELP4	11	31509788	1.2277e-07	340319	-1.00986	0.552611	0.0676369	155	1	0.830202	154778	-0.559473	0.914892	0.540858	78	185541	-1.47846	0.648132	0.0225429	77
LCP1	13	46127593	0.55261	340319	2.18759	1.19719	0.0676597	33	1	0.830202	154778	3.14434	2.01917	0.119416	16	185541	1.23795	1.37883	0.36928	17
GRM7	3	6861389	0.99896	340319	1.77729	0.972831	0.0677119	50	1	0.830202	154778	1.6924	1.64907	0.304764	24	185541	1.85833	1.11518	0.0956363	26
TIMM9	14	58409036	0.020827	340319	-3.97344	2.17494	0.0677129	10	1	0.830202	154778	0.84837	8.07712	0.916349	1	185541	-4.50567	1.89515	0.0174329	9
STIL	1	47251139	0.20105	340319	1.06239	0.581573	0.0677379	140	1	0.830202	154778	0.165972	0.987307	0.8665	67	185541	1.91859	0.66578	0.0039556	73
AP1G2	14	23559751	5.0978e-28	340319	-0.516783	0.282912	0.0677527	592	1	0.830202	154778	-0.264612	0.491982	0.590682	270	185541	-0.714961	0.317104	0.0241561	322
SPOUT1	9	128822769		340319	-0.92623	0.507204	0.0678285	184	1	0.830202	154778	-0.483172	0.86135	0.574834	88	185541	-1.3171	0.58046	0.023266	96
SLC35F1	6	117907727	0.95133	340319	-2.8815	1.57811	0.0678645	19	1	0.830202	154778	-2.81195	2.69287	0.296384	9	185541	-2.954	1.79812	0.100421	10
SULF2	20	47658362	0.010585	340319	-1.60772	0.880584	0.0678904	61	1	0.830202	154778	-2.52055	1.42785	0.0775195	32	185541	-0.552682	1.05571	0.600617	29
WIPF1	2	174562553	0.90296	340319	2.9607	1.62168	0.0678968	18	1	0.830202	154778	7.46383	3.29861	0.0236544	6	185541	0.642518	1.64188	0.695553	12
NRG3	10	81875345	0.10947	340319	-1.11852	0.612823	0.0679727	126	1	0.830202	154778	-2.66157	1.166	0.0224526	48	185541	-0.157646	0.643864	0.806578	78
DUSP8	11	1556521	0.69975	340319	1.03912	0.569367	0.0679948	146	1	0.830202	154778	0.832135	0.920762	0.366132	77	185541	1.26481	0.68466	0.0646975	69
PTER	10	16484329	3.2773e-13	340319	-1.01835	0.557993	0.0679994	152	1	0.830202	154778	-0.743232	0.987122	0.451494	67	185541	-1.26755	0.616814	0.0398801	85
PCDHGA9	5	141402954	1.0018e-07	340319	-1.14615	0.628048	0.0680099	120	1	0.830202	154778	-1.154	1.06101	0.276755	58	185541	-1.14669	0.722254	0.112366	62
ARHGEF11	1	156936003	1	340319	1.87155	1.02562	0.0680321	45	1	0.830202	154778	4.45567	1.76317	0.0115027	21	185541	-0.390599	1.16096	0.736535	24
SMCO3	12	14806004	0.014367	340319	1.62044	0.88808	0.0680537	60	1	0.830202	154778	4.5002	1.58436	0.00450651	26	185541	-0.589018	0.975238	0.545862	34
UBE2G2	21	44771383	0.099496	340319	-2.6746	1.46616	0.0681194	22	1	0.830202	154778	-5.86066	2.6921	0.029483	9	185541	-0.495981	1.57665	0.753082	13
FBLIM1	1	15764987	5.3941e-05	340319	1.11365	0.610601	0.0681732	127	1	0.830202	154778	1.02944	1.01021	0.30819	64	185541	1.21691	0.716627	0.089488	63
ERCC1	19	45413551	1.5933e-07	340319	1.36869	0.750471	0.0681867	84	1	0.830202	154778	1.03283	1.29348	0.424589	39	185541	1.64693	0.847564	0.0520017	45
LRRC3	21	44456646	0.0027024	340319	-1.89028	1.03669	0.0682474	17	1	0.830202	154778	-1.71685	2.01908	0.395152	4	185541	-1.97645	1.07427	0.0657968	4
CHTF18	16	788685	3.0747e-28	340319	0.486771	0.266972	0.0682582	665	1	0.830202	154778	1.01869	0.473957	0.0316104	291	185541	0.0699266	0.294288	0.812181	374
NPIPB15	16	74377975	5.3603e-06	340319	0.604335	0.331493	0.0682937	431	1	0.830202	154778	1.11035	0.580241	0.0556722	194	185541	0.1885	0.369554	0.61	237
TRABD	22	50193019	0.022862	340319	-1.57915	0.866516	0.0683926	63	1	0.830202	154778	-2.4203	1.29348	0.0613247	39	185541	-0.208586	1.16043	0.85735	24
PIEZO2	18	10671534	8.0992e-07	340319	-0.680944	0.373685	0.0684189	333	1	0.830202	154778	-0.367085	0.666432	0.581756	143	185541	-0.92482	0.410462	0.0242528	188
SCN3A	2	165090153	1	340319	-1.63224	0.895788	0.0684367	56	1	0.830202	154778	-1.52608	1.45138	0.293046	27	185541	-1.67656	1.0749	0.118826	28
PADI4	1	17308223	4.6001e-16	340319	0.51648	0.283487	0.0684735	590	1	0.830202	154778	1.17116	0.493054	0.0175346	269	185541	-0.0369938	0.317712	0.907306	321
SPTY2D1	11	18609864	0.94476	340319	-3.03791	1.66821	0.0685984	17	1	0.831078	154778	-3.99308	2.6925	0.138067	9	185541	-1.96783	2.01033	0.327651	8
GNA14	9	77423980	2.4256e-17	340319	0.887695	0.487704	0.0687373	199	1	0.831532	154778	1.01799	0.861285	0.237229	88	185541	0.769846	0.539815	0.153833	111
HAPLN4	19	19257817	0.01078	340319	2.02988	1.11564	0.0688407	38	1	0.831532	154778	3.34355	1.95891	0.0878539	17	185541	0.952981	1.24056	0.442376	21
CIB4	2	26581370	1.115e-07	340319	1.4553	0.799854	0.0688416	71	1	0.831532	154778	0.96061	1.40664	0.494664	33	185541	1.86319	0.888282	0.0359489	37
SESN2	1	28259848	4.1912e-07	340319	-0.999193	0.549179	0.0688466	133	1	0.831532	154778	-2.8527	0.965863	0.00314216	58	185541	0.490123	0.609868	0.421598	67
ULK3	15	74837240	0.0020258	340319	1.10562	0.608043	0.0690163	128	1	0.832674	154778	1.81109	1.06084	0.0877845	58	185541	0.503429	0.679713	0.458906	70
C6orf203	6	107028795	0.0010125	340319	-1.45391	0.79974	0.0690682	74	1	0.832674	154778	-2.50989	1.29374	0.0523778	39	185541	-0.296388	0.961286	0.757836	35
NFKBIB	19	38900033	0.42245	340319	1.48372	0.816231	0.0690994	71	1	0.832674	154778	1.81393	1.40605	0.197022	33	185541	1.19447	0.922293	0.195283	38
SCN11A	3	38846699	6.9339e-26	340319	0.456541	0.251287	0.0692474	739	1	0.833553	154778	0.607283	0.420472	0.14866	354	185541	0.296823	0.291625	0.308763	381
MSMO1	4	165333336	0.089971	340319	1.5619	0.859789	0.069278	64	1	0.833553	154778	2.73441	1.40621	0.0518336	33	185541	0.331376	1.02122	0.745568	31
C1orf112	1	169795116	3.3523e-10	340319	0.527798	0.29073	0.0694594	561	1	0.833662	154778	0.725173	0.500566	0.147421	261	185541	0.362743	0.328655	0.269716	300
GOLGA8N	15	32593554	0.28645	340319	-0.915814	0.504475	0.0694663	186	1	0.833662	154778	-1.41804	0.85168	0.0959174	90	185541	-0.432228	0.580483	0.456514	96
SLC38A9	5	55626498	0.28628	340319	-1.63964	0.903259	0.0694869	58	1	0.833662	154778	-0.911469	1.61573	0.572673	25	185541	-2.18225	0.989901	0.0274894	33
BNC1	15	83257450	0.96479	340319	3.12101	1.7194	0.0694983	16	1	0.833662	154778	4.39008	2.85569	0.124219	8	185541	1.79195	2.01008	0.372672	8
PTGIS	20	49507922	1.197e-09	340319	-0.935596	0.515584	0.0695812	172	1	0.834023	154778	-1.57883	0.866133	0.0683277	87	185541	-0.325246	0.596055	0.585298	83
LGI2	4	25003454	1.4941e-06	340319	-1.2603	0.694863	0.0697182	98	1	0.834306	154778	-2.24825	1.2043	0.0619231	45	185541	-0.405854	0.781107	0.603351	53
NYAP2	2	225408855	0.00030753	340319	1.83956	1.01442	0.0697695	22	1	0.834306	154778	2.60748	1.58464	0.0998733	6	185541	0.847902	1.27177	0.504958	8
RD3L	14	103940808	0.048594	340319	1.2722	0.702105	0.0699911	96	1	0.834306	154778	2.19155	1.16622	0.0602213	48	185541	0.389793	0.820727	0.634833	48
ZNF282	7	149195590	0.16317	340319	-2.71979	1.50102	0.0699926	21	1	0.834306	154778	-1.45744	2.15897	0.499638	14	185541	-5.20895	2.14912	0.0153617	7
MDN1	6	89644007	2.1582e-08	340319	-0.577545	0.318867	0.0701049	466	1	0.834306	154778	-1.18994	0.578897	0.0398297	195	185541	-0.14882	0.345653	0.666799	271
PELP1	17	4671441	0.99998	340319	1.48835	0.822129	0.0702414	70	1	0.834306	154778	1.48285	1.31046	0.257825	38	185541	1.50126	1.00516	0.135295	32
SYN2	3	12145671		340319	-2.16774	1.19746	0.0702524	33	1	0.834306	154778	-5.43664	2.85616	0.0569796	8	185541	-1.09693	1.13725	0.334776	25
RBP5	12	7124123	4.9181e-05	340319	-1.24516	0.687954	0.0703055	100	1	0.834306	154778	-1.66189	1.07019	0.120452	57	185541	-0.685342	0.867211	0.429364	43
ANKRD50	4	124668978	0.9792	340319	-1.60708	0.887993	0.0703298	60	1	0.834306	154778	-2.56609	1.58423	0.105283	26	185541	-0.851341	0.975171	0.382655	34
TLN1	9	35697791	1	340319	-1.83469	1.01418	0.0704461	46	1	0.834306	154778	-1.94772	1.80642	0.280938	20	185541	-1.7192	1.11514	0.123153	26
EREG	4	74365308	1.1659e-05	340319	-1.34938	0.746083	0.0705113	82	1	0.834306	154778	-1.32701	1.27726	0.298827	40	185541	-1.34945	0.847638	0.111384	41
RPL19	17	39200345	0.98197	340319	-3.21167	1.77593	0.070538	15	1	0.834306	154778	-4.43334	2.55441	0.0826437	10	185541	-0.804707	2.54271	0.751642	5
TCF24	8	66948051	0.025682	340319	-0.951461	0.526132	0.070544	171	1	0.834306	154778	-1.94203	0.933003	0.0373912	75	185541	-0.163299	0.58047	0.778463	96
METTL8	2	171324175	5.5478e-11	340319	0.956919	0.529371	0.0706614	169	1	0.834306	154778	1.79063	0.939481	0.0566545	74	185541	0.303309	0.583686	0.603312	95
CACNA2D2	3	50364667	0.99997	340319	-1.64699	0.911145	0.0706686	57	1	0.834306	154778	-1.48569	1.58435	0.348384	26	185541	-1.77806	1.02131	0.0816929	31
SCN8A	12	51662760	1	340319	-1.89601	1.04902	0.0706997	43	1	0.834306	154778	-2.41227	1.64911	0.143532	24	185541	-1.29019	1.30448	0.322639	19
RPA3	7	7636998	8.5529e-09	340319	-1.21331	0.671385	0.0707363	105	1	0.834306	154778	-0.575058	1.0797	0.594304	56	185541	-1.93663	0.812407	0.0171351	49
WDR89	14	63598781	7.4832e-05	340319	1.10707	0.612833	0.0708443	126	1	0.834306	154778	2.47011	1.10968	0.0260188	53	185541	0.123031	0.665561	0.853345	73
ENTPD3	3	40388040	2.6387e-21	340319	-0.82141	0.454714	0.0708518	229	1	0.834306	154778	-0.806123	0.781277	0.302167	107	185541	-0.857222	0.514975	0.0959967	122
ADIPOR1	1	202941588	0.6584	340319	-2.8508	1.57835	0.0708893	19	1	0.834306	154778	-6.56812	2.85653	0.0214875	8	185541	-0.222985	1.71486	0.896542	11
RPAP1	15	41517546	1.3781e-17	340319	-0.574554	0.318128	0.0709119	468	1	0.834306	154778	-1.06235	0.57149	0.0630404	200	185541	-0.205132	0.347523	0.55501	268
SEPSECS	4	25123931	1.6143e-08	340319	-0.833929	0.461743	0.070912	204	1	0.834306	154778	-1.61053	0.820359	0.049625	89	185541	-0.220863	0.508688	0.664158	109
RBM48	7	92528814	1.5329e-07	340319	-1.1435	0.633318	0.0709855	118	1	0.834306	154778	-1.41386	1.05185	0.178899	59	185541	-0.893074	0.740404	0.227743	59
ALKBH4	7	102457399	0.12598	340319	2.58881	1.43433	0.0710919	23	1	0.834306	154778	3.45443	3.05333	0.257904	7	185541	2.17908	1.4216	0.125317	16
ADAMTS18	16	77283957	1.0716e-29	340319	0.494767	0.27428	0.0712514	624	1	0.834306	154778	0.908815	0.477226	0.0568641	283	185541	0.154446	0.307287	0.615238	339
GINM1	6	149566416	5.027e-09	340319	1.24086	0.687969	0.0712867	100	1	0.834306	154778	1.41207	1.23212	0.251778	43	185541	1.09227	0.75326	0.147045	57
ERICH6B	13	45541468		340319	0.628476	0.348452	0.071291	387	1	0.834306	154778	1.06069	0.621627	0.0879509	165	185541	0.291103	0.382657	0.446813	221
RAB5B	12	55986862	0.026434	340319	-3.73894	2.07396	0.0714199	11	1	0.834306	154778	-4.9042	3.29793	0.137003	6	185541	-2.26923	2.54293	0.372195	5
ZBTB3	11	62752091	0.019277	340319	1.50356	0.834175	0.0714759	68	1	0.834306	154778	4.31434	1.61555	0.00757451	25	185541	-0.116572	0.867243	0.893073	43
C1QL1	17	44960189	5.6243e-06	340319	-2.30019	1.27721	0.071712	23	1	0.834306	154778	-2.36107	2.15881	0.274093	10	185541	-2.20851	1.46806	0.132489	11
LRP2	2	169128668	0.99999	340319	0.629188	0.349468	0.0717961	379	1	0.834306	154778	1.00116	0.589606	0.0895081	176	185541	0.283941	0.402374	0.480398	200
RTN4IP1	6	106571994	3.1428e-06	340319	1.02164	0.567496	0.0718196	147	1	0.834306	154778	1.25102	0.987174	0.205059	67	185541	0.83415	0.635933	0.189625	80
TPH1	11	18020994	3.1872e-07	340319	-0.533409	0.296503	0.0720199	539	1	0.834306	154778	-1.17437	0.514395	0.0224305	247	185541	0.00956078	0.333018	0.977096	292
CACNB1	17	39175194	0.78689	340319	-1.69969	0.944807	0.072022	53	1	0.834306	154778	-2.28864	1.64891	0.165148	24	185541	-1.19776	1.05584	0.25662	29
LETM1	4	1814429	1.2141e-06	340319	-0.893162	0.4965	0.0720328	192	1	0.834306	154778	-0.88698	0.851652	0.297654	90	185541	-0.896469	0.563114	0.11139	102
MKKS	20	10405249	2.1265e-09	340319	1.24975	0.694786	0.072058	83	1	0.834306	154778	2.43421	1.19099	0.0409706	38	185541	0.192204	0.788449	0.807406	40
MTAP	9	21815460	7.5973e-08	340319	-2.15349	1.19736	0.0720933	33	1	0.834306	154778	-3.74542	2.43554	0.124094	11	185541	-1.38234	1.21224	0.254158	22
SH2B1	16	28863660	0.96861	340319	-2.57899	1.43411	0.0721274	23	1	0.834306	154778	-4.82172	2.85588	0.0913463	8	185541	-1.37112	1.46798	0.350295	15
LHPP	10	124461863	1.6345e-07	340319	-1.18454	0.65888	0.0722073	109	1	0.834306	154778	-2.49225	1.17834	0.0344269	47	185541	-0.180876	0.722186	0.802234	62
HMCES	3	129279709	1.9468e-07	340319	1.1634	0.647188	0.0722386	113	1	0.834306	154778	1.4206	1.1205	0.204862	52	185541	0.917094	0.728137	0.207849	61
UBQLN4	1	156036981	0.98252	340319	-3.5688	1.98606	0.072348	12	1	0.834306	154778	-7.09916	3.61331	0.0494481	5	185541	-1.06157	2.14963	0.621422	7
MMP28	17	35766508	6.0903e-05	340319	-1.2886	0.717147	0.0723614	92	1	0.834306	154778	-1.93658	1.21786	0.111801	44	185541	-0.678589	0.820716	0.408337	48
RIMKLA	1	42380940	0.00063057	340319	1.84274	1.02565	0.0723895	45	1	0.834306	154778	1.96529	1.95966	0.315922	17	185541	1.77386	1.07489	0.0988881	28
TACR1	2	75049432	0.00038437	340319	0.806873	0.449109	0.0723986	235	1	0.834306	154778	1.07632	0.767419	0.160761	111	185541	0.586605	0.511104	0.251085	124
HIF3A	19	46297077	0.0015428	340319	-1.26762	0.70565	0.0724344	95	1	0.834306	154778	-1.50452	1.20411	0.211488	45	185541	-1.05204	0.804046	0.190728	50
CHADL	22	41229705	2.8914e-08	340319	-0.741312	0.412715	0.0724659	278	1	0.834306	154778	-0.899539	0.722952	0.213406	125	185541	-0.612209	0.459833	0.183068	153
NLRP12	19	53794051	3.6493e-28	340319	-0.368725	0.205319	0.0725174	1111	1	0.834306	154778	-0.635604	0.353483	0.0721604	512	185541	-0.135996	0.232124	0.557958	594
CIR1	2	174348503	5.3057e-08	340319	1.02615	0.571474	0.0725569	145	1	0.834306	154778	1.82692	0.945903	0.0534351	73	185541	0.206956	0.670418	0.757553	72
CACNA1D	3	53495165	1	340319	-1.43575	0.799701	0.0725968	74	1	0.834306	154778	-3.80632	1.55474	0.0143584	27	185541	-0.080231	0.829498	0.922947	47
LPCAT1	5	1463654	0.13713	340319	-2.11796	1.1797	0.0725997	34	1	0.834306	154778	-3.99692	2.08594	0.0553518	15	185541	-0.638629	1.30455	0.624461	19
SLC25A12	2	171785276	0.21604	340319	-1.60804	0.895807	0.0726433	59	1	0.834306	154778	-2.75254	1.61621	0.0885551	25	185541	-0.758177	0.975473	0.437018	34
TPSB2	16	1228650	5.3313e-09	340319	-1.14126	0.635942	0.072718	117	1	0.834306	154778	-0.548114	1.05173	0.602261	59	185541	-1.7491	0.746642	0.01915	58
TENM3	4	182323938	0.99955	340319	-1.26633	0.705749	0.0727641	95	1	0.834306	154778	-0.944727	1.10971	0.394589	53	185541	-1.63806	0.877408	0.0619124	42
CFD	19	859690	6.7045e-06	340319	0.975568	0.543795	0.0728142	160	1	0.834306	154778	1.3336	0.945472	0.158392	73	185541	0.694225	0.609617	0.254792	87
MAVS	20	3854551	6.7045e-07	340319	-0.819103	0.456591	0.0728213	227	1	0.834306	154778	-0.467384	0.756703	0.536802	114	185541	-1.15384	0.534929	0.0310074	113
PLAC8L1	5	146084437	0.0083287	340319	-1.81905	1.01427	0.0729002	46	1	0.834306	154778	-2.09054	1.72243	0.224859	22	185541	-1.62763	1.16076	0.160856	24
TTLL5	14	75663052	2.9217e-22	340319	0.547667	0.305374	0.0729047	508	1	0.834306	154778	0.652718	0.552503	0.237452	214	185541	0.465609	0.331839	0.160584	294
SLC43A1	11	57485098	8.0343e-06	340319	1.039	0.579391	0.0729334	141	1	0.834306	154778	1.90173	1.04303	0.0682632	60	185541	0.36488	0.631971	0.563691	81
NDUFA10	2	239961119	6.2418e-08	340319	1.086	0.605911	0.0730786	129	1	0.834306	154778	1.39378	0.966082	0.149103	70	185541	0.743312	0.740572	0.315525	59
RNF26	11	119335125	0.65284	340319	-2.28923	1.27732	0.0731005	29	1	0.834306	154778	-3.22814	2.08575	0.121693	15	185541	-1.32834	1.51978	0.382101	14
C16orf45	16	15434655	0.13691	340319	-2.32934	1.29978	0.0731183	28	1	0.834306	154778	-4.69947	2.15877	0.029488	14	185541	0.0844072	1.51953	0.955702	14
ANGPTL2	9	127088944	0.0014712	340319	1.44281	0.805141	0.0731349	73	1	0.834306	154778	3.37057	1.45104	0.020188	31	185541	0.00379508	0.877432	0.996549	42
TET3	2	73986405	1	340319	-1.87871	1.0492	0.073357	25	1	0.834306	154778	-3.28297	1.64932	0.0465373	8	185541	-0.0496186	1.30477	0.969665	11
FAM83F	22	39995043	1.762e-11	340319	-0.769907	0.429978	0.0733625	256	1	0.834306	154778	0.020622	0.734524	0.977602	121	185541	-1.45625	0.489437	0.00292693	135
SH3TC2	5	149004720	8.3409e-16	340319	0.877743	0.490215	0.0733705	197	1	0.834306	154778	1.55316	0.837915	0.0637987	93	185541	0.265082	0.557736	0.634586	104
PIMREG	17	6445069		340319	0.933457	0.521551	0.0734917	174	1	0.834306	154778	0.681237	0.861335	0.428998	88	185541	1.19192	0.613217	0.051932	86
FOXN3	14	89162422	0.93167	340319	2.28451	1.2772	0.0736667	29	1	0.834306	154778	3.77068	2.24027	0.0923508	13	185541	1.09197	1.42146	0.442369	16
RHBDL1	16	676109	0.32394	340319	-2.98277	1.66811	0.0737585	17	1	0.834306	154778	-5.17284	3.29759	0.116726	6	185541	-1.75811	1.71422	0.30508	11
DENND6A	3	57628214	0.0017721	340319	-1.2002	0.671378	0.0738317	102	1	0.834306	154778	-0.336187	1.07021	0.753422	53	185541	-2.22937	0.820779	0.00660504	48
FAM219B	15	74902619	0.00015708	340319	2.24468	1.25568	0.0738388	30	1	0.834306	154778	2.19973	2.69244	0.413928	9	185541	2.30047	1.24063	0.0637017	21
CMTM2	16	66579619	2.9425e-05	340319	-2.82028	1.57787	0.0738733	19	1	0.834306	154778	-2.89025	2.69254	0.28308	9	185541	-2.80264	1.7979	0.119036	10
ME1	6	83211926	8.2005e-14	340319	0.740397	0.414234	0.0738758	276	1	0.834306	154778	1.48021	0.777666	0.0569906	108	185541	0.248605	0.438909	0.571112	168
TNFRSF4	1	1211557	0.00015133	340319	1.02462	0.573448	0.0739753	144	1	0.834306	154778	0.741493	0.987347	0.452657	67	185541	1.28177	0.648272	0.0480193	77
LIPI	21	14108996	1.0155e-19	340319	0.99987	0.559724	0.0740417	151	1	0.834306	154778	1.32627	0.932736	0.155052	75	185541	0.665022	0.652171	0.30787	76
WDR41	5	77433135	6.4998e-14	340319	0.595718	0.33349	0.0740493	423	1	0.834306	154778	0.976011	0.57887	0.0917856	191	185541	0.279706	0.374381	0.454994	231
ZNF503	10	75398747	0.94589	340319	-2.04768	1.14637	0.0740633	36	1	0.834306	154778	-3.68433	2.24034	0.100067	13	185541	-1.15045	1.18563	0.331883	23
ADCY7	16	50288180	9.4815e-07	340319	0.519102	0.290678	0.0741277	561	1	0.834306	154778	0.584682	0.508331	0.250064	253	185541	0.472385	0.324291	0.145209	308
ATL2	2	38295994	0.011822	340319	-1.37362	0.769292	0.0741697	80	1	0.834306	154778	-2.73093	1.27768	0.0325661	40	185541	-0.0151704	0.89936	0.986542	40
NEIL2	8	11771438	2.8655e-11	340319	1.23426	0.691358	0.0742187	99	1	0.834306	154778	1.55648	1.19117	0.191325	46	185541	0.941295	0.781059	0.228146	53
CRYZ	1	74706296	5.6616e-23	340319	-0.928675	0.520199	0.0742252	172	1	0.834306	154778	-1.2186	0.927065	0.18869	76	185541	-0.694551	0.571739	0.224443	95
DRC3	17	17977574		340319	0.85172	0.477099	0.0742287	208	1	0.834306	154778	1.31566	0.833403	0.114416	94	185541	0.493714	0.532775	0.354092	114
CLPSL1	6	35781113	2.1662e-05	340319	-1.37278	0.769163	0.0742992	80	1	0.834306	154778	-3.32822	1.42821	0.019789	32	185541	-0.0673716	0.820878	0.934589	48
STBD1	4	76306770		340319	-0.973647	0.545591	0.0743313	159	1	0.834306	154778	-1.65364	0.958822	0.084591	71	185541	-0.41323	0.606262	0.495491	88
ABCB6	2	219209939	8.5999e-19	340319	-0.491539	0.275464	0.0743583	616	1	0.834306	154778	-0.414294	0.484189	0.392195	275	185541	-0.556072	0.306048	0.0692276	338
USP24	1	55069056	1	340319	1.38128	0.774118	0.0743718	79	1	0.834306	154778	2.66837	1.26195	0.0344755	41	185541	-0.0306205	0.922705	0.973527	38
MYO9A	15	71826581	0.48923	340319	-0.724664	0.406141	0.0743814	287	1	0.834306	154778	-1.05357	0.659834	0.110332	150	185541	-0.334925	0.485903	0.490645	137
VMO1	17	4785368	2.1183e-06	340319	-1.21523	0.681122	0.0743988	102	1	0.834306	154778	-0.498319	1.19116	0.675694	46	185541	-1.82629	0.759866	0.0162427	56
BIRC6	2	32357162	1	340319	-1.35556	0.75986	0.0744312	82	1	0.834306	154778	-2.74839	1.45135	0.0582689	31	185541	-0.549141	0.796497	0.490545	51
TRIM23	5	65591769	0.0003937	340319	-1.80911	1.01424	0.0744727	46	1	0.834306	154778	-3.1335	1.95935	0.109765	17	185541	-1.05543	1.05596	0.317554	29
HAS2	8	121614109	0.99013	340319	-2.89167	1.62119	0.0744781	18	1	0.834306	154778	-2.85039	2.85592	0.318251	8	185541	-2.87959	1.79796	0.109248	10
SHOC2	10	110964362	0.99946	340319	-3.69811	2.07379	0.0745451	11	1	0.834306	154778	-0.994125	4.03878	0.80557	4	185541	-5.2753	2.14898	0.0140973	7
CEMIP2	9	71685198		340319	0.472117	0.264801	0.0746014	673	1	0.834306	154778	0.562612	0.45272	0.213967	319	185541	0.391021	0.301204	0.194223	353
CPTP	1	1326826		340319	1.71763	0.963423	0.0746125	51	1	0.834306	154778	2.63745	1.52701	0.0841342	28	185541	0.570518	1.18593	0.630466	23
MFSD6	2	190435965	3.2855e-06	340319	-1.73425	0.973042	0.0747009	50	1	0.834306	154778	-2.70111	1.68492	0.108911	23	185541	-0.96873	1.09461	0.376159	27
SORBS3	8	22552022	8.2277e-12	340319	-0.632549	0.354909	0.0747042	373	1	0.834306	154778	-0.798685	0.616262	0.194972	172	185541	-0.485762	0.398303	0.222626	200
USF3	3	113654950		340319	1.82689	1.02545	0.074825	42	1	0.834306	154778	1.82703	1.55478	0.239953	23	185541	1.79649	1.34027	0.180118	18
HMOX1	22	35381180	0.0096817	340319	1.30567	0.733179	0.0749415	88	1	0.834306	154778	0.566901	1.3279	0.669442	37	185541	1.87211	0.796126	0.0186979	51
SLC35E4	22	30636451	0.015961	340319	-0.666429	0.374228	0.0749441	338	1	0.834306	154778	-0.721798	0.653254	0.269193	153	185541	-0.614523	0.418144	0.141659	185
ANKRD10	13	110879645	0.1645	340319	-1.71485	0.963053	0.0749727	51	1	0.834306	154778	-2.72665	1.80605	0.131113	20	185541	-1.05822	1.02113	0.300053	31
DSE	6	116371119	0.6331	340319	-1.69834	0.953984	0.0750335	52	1	0.834306	154778	-0.895413	1.58449	0.571998	26	185541	-2.52465	1.1152	0.0235839	26
TRPC4AP	20	35003151	0.55209	340319	-0.8813	0.495194	0.0751251	193	1	0.834306	154778	-1.1929	0.816153	0.14385	98	185541	-0.556094	0.583427	0.340515	95
RABEP1	17	5282487	0.99851	340319	-1.56703	0.880692	0.0751878	61	1	0.834306	154778	-2.23198	1.47485	0.130189	30	185541	-0.922561	1.02125	0.366335	31
FAM163A	1	179813068	0.1155	340319	-2.01166	1.13111	0.0753257	37	1	0.834306	154778	-1.40462	2.15946	0.515402	14	185541	-2.39946	1.18599	0.0430567	23
CTSH	15	78922133	1.2518e-08	340319	0.817389	0.459681	0.0753774	224	1	0.834306	154778	1.70414	0.807974	0.0349328	100	185541	0.0993547	0.510719	0.845754	124
SLC25A23	19	6441979	0.0020617	340319	-0.639536	0.359662	0.075379	366	1	0.834306	154778	-0.344803	0.607419	0.570271	177	185541	-0.908076	0.413705	0.0281658	189
SLC26A2	5	149977620	7.4963e-07	340319	0.747323	0.420366	0.0754393	268	1	0.834306	154778	1.04109	0.737765	0.158206	120	185541	0.526256	0.467615	0.260419	148
COX15	10	99714589	1.1031e-13	340319	0.635175	0.357307	0.0754585	371	1	0.834306	154778	1.30289	0.614497	0.0339857	173	185541	0.0497808	0.404306	0.902007	198
TMEM63B	6	44134555	0.99999	340319	-1.78365	1.00343	0.0754791	44	1	0.834306	154778	-2.51448	1.5548	0.10583	23	185541	-0.769457	1.27156	0.545096	20
NR4A1	12	52041802	0.37074	340319	1.14026	0.641522	0.0754976	115	1	0.834306	154778	0.525311	1.09953	0.632821	54	185541	1.70378	0.728121	0.0192865	61
KLB	4	39406956	0.036433	340319	0.708337	0.398593	0.0755538	298	1	0.834306	154778	1.5771	0.734573	0.0317974	121	185541	0.12547	0.427553	0.769171	177
APOC1	19	44914867	0.21685	340319	-1.88557	1.0612	0.075597	42	1	0.834306	154778	-3.08439	1.85293	0.0959935	19	185541	-0.890793	1.18543	0.452381	23
DOCK4	7	111728271	0.82562	340319	1.04043	0.585644	0.0756414	138	1	0.834306	154778	1.98851	1.03444	0.0545703	61	185541	0.297599	0.648131	0.646116	77
MPHOSPH9	12	123156808	1.6616e-10	340319	-0.86212	0.485324	0.075671	192	1	0.834306	154778	-1.73946	0.812138	0.0322088	95	185541	-0.0130152	0.563162	0.981562	94
KDM5A	12	285456	1	340319	-1.1811	0.665067	0.0757483	107	1	0.834306	154778	-0.825273	1.20445	0.493226	45	185541	-1.45357	0.722201	0.0441482	62
TP53RK	20	46686754	0.00077469	340319	1.36557	0.768991	0.0757672	80	1	0.834306	154778	1.11775	1.29352	0.387526	39	185541	1.62088	0.887918	0.0679292	41
PARP16	15	65259407	2.9939e-10	340319	-0.971787	0.547314	0.0758069	158	1	0.834306	154778	-2.1994	1.00993	0.029424	64	185541	-0.126116	0.586576	0.829764	94
SBF2	11	9780421	6.3771e-10	340319	0.849022	0.478208	0.0758288	204	1	0.834306	154778	1.38913	0.804018	0.0840385	101	185541	0.344931	0.552439	0.53238	102
LARP4	12	50401013	0.86884	340319	-1.01391	0.571344	0.0759646	142	1	0.834306	154778	-1.17161	0.979826	0.231804	68	185541	-0.876342	0.648106	0.176326	73
DPEP3	16	67975774	5.2742e-10	340319	0.861135	0.485257	0.0759657	201	1	0.834306	154778	0.659034	0.856444	0.441598	89	185541	1.02203	0.537385	0.0571919	112
PNPLA2	11	819566	0.0041069	340319	0.869689	0.490183	0.0760287	197	1	0.834306	154778	2.41627	0.876373	0.00583195	85	185541	-0.283802	0.537441	0.597457	112
NKAIN3	8	62249074	0.05385	340319	1.7087	0.96318	0.0760612	51	1	0.834306	154778	4.41464	1.90396	0.0204143	18	185541	0.247946	0.989806	0.802201	33
ZNF496	1	247300520	0.99624	340319	-3.85944	2.17562	0.0760721	10	1	0.834306	154778	-2.05579	3.29856	0.53313	6	185541	-6.55003	2.84369	0.0212601	4
CCDC88C	14	91272625	3.3027e-08	340319	0.967512	0.545547	0.0761513	159	1	0.834306	154778	2.87861	0.986943	0.00353817	67	185541	-0.414407	0.59286	0.484555	92
RIC8B	12	106774746	0.99892	340319	-3.38279	1.9078	0.0762059	13	1	0.834306	154778	-6.98255	3.61291	0.0532791	5	185541	-1.17329	2.01029	0.559459	8
OCSTAMP	20	46541383	0.001282	340319	-2.12275	1.19719	0.0762111	33	1	0.834306	154778	-2.1188	2.01926	0.294045	16	185541	-2.06797	1.37881	0.133664	17
C7orf43	7	100155011	0.18133	340319	-2.18898	1.23541	0.0764184	31	1	0.835755	154778	-2.47156	2.43555	0.31021	11	185541	-1.97004	1.27148	0.121288	20
WFDC3	20	45774434	9.0781e-08	340319	-3.51717	1.98522	0.0764494	12	1	0.835755	154778	-3.94353	4.6628	0.397698	3	185541	-3.32949	1.8949	0.0789064	9
OLR1	12	10159882	0.007199	340319	-1.65705	0.936131	0.0767114	54	1	0.836576	154778	-2.18797	1.50018	0.144712	29	185541	-1.06985	1.13735	0.346882	25
WDFY3	4	84672869	1	340319	-1.0558	0.596537	0.0767467	130	1	0.836576	154778	-2.07488	0.987027	0.0355416	63	185541	-0.020644	0.700051	0.976474	66
IRGQ	19	43592032	0.0037866	340319	-1.38709	0.783817	0.0767843	77	1	0.836576	154778	-2.44802	1.38528	0.0772036	34	185541	-0.559067	0.867044	0.51906	43
FEV	2	218981667	0.0081114	340319	2.95282	1.66868	0.0768027	17	1	0.836576	154778	2.19272	3.29871	0.506231	6	185541	3.36449	1.71483	0.049764	11
ABHD16A	6	31687219	0.47336	340319	-1.06761	0.603416	0.0768493	127	1	0.836576	154778	-1.57008	1.05195	0.135562	59	185541	-0.652052	0.67494	0.334001	67
TRIM77	11	89710299	1.0217e-05	340319	-1.34402	0.75966	0.0768551	82	1	0.836576	154778	-1.09125	1.32816	0.41129	37	185541	-1.51415	0.847713	0.0740755	45
C9	5	39285201	1.6323e-24	340319	-0.368288	0.208191	0.0768955	1053	1	0.836576	154778	-0.26034	0.353798	0.461827	483	185541	-0.464093	0.238109	0.0512877	556
WDR77	1	111441240	0.0002454	340319	-1.75558	0.993074	0.0770914	48	1	0.83767	154778	-4.12091	1.72262	0.0167473	22	185541	0.239874	1.11547	0.829734	26
TRIM25	17	56891700	0.0041202	340319	-1.4963	0.846681	0.0771877	66	1	0.83767	154778	-4.03402	1.58419	0.0108841	26	185541	0.135153	0.899077	0.880509	40
SMIM3	5	150795426	0.00013765	340319	-2.33942	1.32383	0.0772025	27	1	0.83767	154778	-2.12354	2.43577	0.383312	11	185541	-2.48244	1.42162	0.0807764	16
TTLL8	22	50030423	7.2171e-15	340319	-0.846826	0.479279	0.0772503	206	1	0.83767	154778	-1.12121	0.796035	0.158986	103	185541	-0.571313	0.560286	0.307881	103
CDC42BPB	14	102933714	1	340319	1.10947	0.627954	0.0772613	120	1	0.83767	154778	-0.502704	1.1097	0.650544	53	185541	2.3991	0.694681	0.000553446	67
ING4	12	6651195	0.029013	340319	-1.49501	0.846746	0.0774642	66	1	0.838249	154778	-2.03978	1.31055	0.119607	38	185541	-0.734587	1.07461	0.49424	28
MAP6D1	3	183825139	0.11028	340319	-0.923436	0.523143	0.0775363	173	1	0.838249	154778	-1.34543	0.897901	0.134027	81	185541	-0.549325	0.592993	0.35426	92
GRM3	7	86644876	0.78458	340319	1.83018	1.037	0.0775864	44	1	0.838249	154778	1.40279	1.76285	0.426178	21	185541	2.26455	1.18567	0.0561429	23
GTF2E2	8	30578921	0.039299	340319	1.6364	0.927489	0.0776768	55	1	0.838249	154778	3.61264	1.61561	0.0253476	25	185541	-0.0377149	1.03812	0.971019	30
PCDHGA4	5	141355111	2.1897e-11	340319	1.04083	0.589943	0.0776852	133	1	0.838249	154778	1.94963	1.00997	0.0535619	60	185541	0.257556	0.67025	0.70078	72
MRPS25	3	15052443	0.00047858	340319	-1.91892	1.08769	0.0776966	40	1	0.838249	154778	-0.447419	1.85342	0.809244	19	185541	-3.27594	1.2409	0.00829186	21
NEK2	1	211663430	1.1514e-06	340319	0.582232	0.33007	0.0777384	435	1	0.838249	154778	0.930308	0.609363	0.126841	176	185541	0.349165	0.35363	0.323462	259
LACC1	13	43880944	1.1655e-05	340319	1.33971	0.75957	0.0777708	82	1	0.838249	154778	1.58	1.40613	0.261162	33	185541	1.17186	0.812262	0.149103	49
PXDN	2	1634206	2.5126e-07	340319	-1.16772	0.662131	0.0778042	102	1	0.838249	154778	-4.07485	1.16638	0.000476695	48	185541	1.14303	0.734345	0.119584	52
STPG3	9	137251289		340319	0.852974	0.484087	0.0780658	199	1	0.838249	154778	0.0493328	0.8713	0.954848	86	185541	1.44824	0.528076	0.00609835	112
SMIM18	8	30645275	0.16897	340319	2.01996	1.14645	0.0780831	36	1	0.838249	154778	1.69599	1.80652	0.347827	20	185541	2.46712	1.42148	0.0826359	16
WASHC5	8	125024616		340319	0.672083	0.381707	0.0782849	325	1	0.838249	154778	0.865471	0.680588	0.203499	141	185541	0.508447	0.419347	0.225333	184
TRUB2	9	128309555	3.79e-06	340319	-1.04636	0.594283	0.0782878	134	1	0.838249	154778	-1.21453	1.04298	0.244233	60	185541	-0.899747	0.661073	0.173502	74
ZNF181	19	34735039	9.4669e-13	340319	0.824015	0.468064	0.0783281	213	1	0.838249	154778	1.12649	0.807924	0.16323	100	185541	0.562604	0.527962	0.2866	112
CD320	19	8302470	0.003525	340319	2.77746	1.57771	0.0783334	19	1	0.838249	154778	3.16119	2.55404	0.215822	10	185541	2.39294	1.89495	0.206662	9
ST6GALNAC4	9	127908395	3.5202e-07	340319	1.84657	1.04894	0.078339	40	1	0.838249	154778	4.33039	1.72223	0.011924	22	185541	-0.771665	1.24075	0.533985	17
MITD1	2	99169376	1.1445e-05	340319	1.18209	0.671525	0.078356	105	1	0.838249	154778	1.62769	1.11005	0.142564	53	185541	0.721197	0.788836	0.360584	52
CNTNAP3B	9	41953175	9.5945e-29	340319	-1.04219	0.592084	0.0783726	135	1	0.838249	154778	-1.69575	1.00989	0.0931254	64	185541	-0.441388	0.674904	0.513112	71
OIT3	10	72893799	3.392e-11	340319	1.14414	0.650009	0.078375	112	1	0.838249	154778	1.96986	1.19113	0.0981757	46	185541	0.543676	0.699972	0.43733	66
DNAH5	5	13691986	4.8607e-64	340319	0.258928	0.147126	0.0784243	2179	1	0.838249	154778	0.430658	0.252172	0.0876761	1017	185541	0.107089	0.166976	0.521301	1155
CENPO	2	24793499	1.8941e-09	340319	1.25532	0.713527	0.078524	93	1	0.838249	154778	1.36547	1.26202	0.279267	41	185541	1.14621	0.788818	0.146204	52
RBM24	6	17281584	0.086409	340319	-3.64875	2.07407	0.07854	11	1	0.838249	154778	-7.00824	4.66414	0.13295	3	185541	-2.37108	2.01042	0.238241	8
B3GALNT1	3	161085759	0.002209	340319	-1.41608	0.805149	0.0786167	73	1	0.838249	154778	-2.24746	1.3282	0.0906265	37	185541	-0.593403	0.947749	0.531238	36
SRCIN1	17	38533300	0.99987	340319	-2.10535	1.1973	0.0786765	33	1	0.838249	154778	-3.44257	2.01939	0.0882425	16	185541	-0.777713	1.37896	0.572766	17
TAF11	6	34878591	0.11202	340319	2.77488	1.57812	0.0786888	19	1	0.838249	154778	4.4463	2.5548	0.081796	10	185541	0.971338	1.89541	0.608324	9
FNBP4	11	47717422	1	340319	-1.9118	1.08762	0.0787848	40	1	0.838249	154778	-3.40299	1.80642	0.0595889	20	185541	-0.440294	1.27152	0.729137	20
ZNF790	19	36818433	9.0679e-16	340319	-3.3526	1.90732	0.0787905	13	1	0.838249	154778	-2.979	3.61186	0.409496	5	185541	-3.7123	2.00991	0.0647494	8
LRRC71	1	156920805	1.9091e-06	340319	0.573607	0.326342	0.0788016	439	1	0.838249	154778	0.878691	0.571663	0.124276	196	185541	0.332934	0.363588	0.35983	241
MYCT1	6	152697905	0.0003656	340319	-0.590845	0.336265	0.0789046	419	1	0.83878	154778	-0.513942	0.581891	0.377115	193	185541	-0.64833	0.378488	0.0867238	226
ZNF197	3	44629153	5.2329e-13	340319	2.36943	1.34905	0.0790263	26	1	0.839508	154778	4.30634	2.43579	0.0770716	11	185541	0.910676	1.4682	0.535083	15
SLC44A2	19	10625635	0.00011917	340319	0.970106	0.552493	0.0791115	146	1	0.839848	154778	2.18189	1.00976	0.0307121	64	185541	0.143226	0.596063	0.810109	79
COA3	17	42798062	0.064758	340319	1.6908	0.963162	0.0791798	51	1	0.840009	154778	3.6982	1.72219	0.0317649	22	185541	0.186861	1.0559	0.859533	29
PRR5L	11	36376159	0.065457	340319	-1.14074	0.650032	0.0792766	112	1	0.840318	154778	-1.8604	1.13124	0.100059	51	185541	-0.538516	0.728183	0.459584	61
MAPKAPK5	12	111842734	0.35435	340319	1.76061	1.00338	0.0793155	44	1	0.840318	154778	3.13668	1.68449	0.0625914	19	185541	0.465221	1.16072	0.688566	24
CPNE1	20	35626241	1.7292e-14	340319	0.919631	0.524491	0.079538	172	1	0.841168	154778	0.63626	0.926677	0.492333	76	185541	1.137	0.580322	0.0500842	96
TMCC1	3	129651482	0.84526	340319	3.01495	1.71966	0.0795638	13	1	0.841168	154778	6.97675	3.29786	0.0343855	2	185541	0.645176	1.79815	0.719745	10
POU5F1B	8	127415867	0.00029118	340319	0.596401	0.340294	0.079671	409	1	0.841168	154778	1.04229	0.605791	0.0853368	178	185541	0.233091	0.374318	0.533478	231
OR56A5	11	5967553		340319	-2.03738	1.16268	0.0797212	35	1	0.841168	154778	-3.17539	2.01942	0.115854	16	185541	-1.07389	1.30456	0.410404	19
ANO2	12	5563301	1.7082e-22	340319	0.413713	0.236122	0.0797542	848	1	0.841168	154778	0.731537	0.421078	0.0823369	365	185541	0.162242	0.259371	0.531629	482
GPR137	11	64284379	0.66798	340319	-0.558737	0.318947	0.0798058	466	1	0.841168	154778	-0.38379	0.564751	0.496776	205	185541	-0.698277	0.352305	0.0474777	261
POMGNT1	1	46188719	1.9454e-20	340319	-0.612898	0.349959	0.0798883	387	1	0.841168	154778	-1.21187	0.609434	0.0467562	176	185541	-0.111897	0.391797	0.775184	211
RTF2	20	56468703		340319	-1.48192	0.846572	0.0800335	66	1	0.841168	154778	-2.46976	1.45068	0.0886659	31	185541	-0.592971	0.960996	0.537211	35
INTS8	8	94823432	0.9439	340319	1.11807	0.638737	0.0800439	116	1	0.841168	154778	2.25353	1.12042	0.0442921	52	185541	0.219964	0.710823	0.75698	64
MIS18A	21	32269040	0.0070702	340319	2.56629	1.46613	0.0800526	22	1	0.841168	154778	2.1586	2.85539	0.449665	8	185541	2.74337	1.51925	0.0709601	14
RTN4	2	54973156	0.45318	340319	-1.43949	0.822408	0.0800604	70	1	0.841168	154778	-2.2461	1.27769	0.0787599	40	185541	-0.406255	1.03847	0.695646	30
MUC12	7	100990625	1.2792e-68	340319	0.251739	0.143826	0.0800658	2076	1	0.841168	154778	0.462219	0.244876	0.0590868	935	185541	0.0594266	0.164214	0.717438	1066
ZBTB38	3	141442381	0.99949	340319	-2.23572	1.27742	0.0800884	29	1	0.841168	154778	-4.01062	2.43577	0.0996521	11	185541	-1.17963	1.34041	0.378832	18
SPATA9	5	95658627	3.4805e-05	340319	-1.15779	0.66203	0.0803172	108	1	0.842047	154778	-1.37473	1.16624	0.238494	48	185541	-0.967717	0.734219	0.187498	60
BEST3	12	69654908	2.0104e-19	340319	0.456768	0.261187	0.0803233	628	1	0.842047	154778	0.309658	0.438595	0.480175	286	185541	0.604302	0.302068	0.0454423	333
ASCC2	22	29789021	0.031027	340319	-1.50286	0.859694	0.0804425	64	1	0.842047	154778	-1.8774	1.68416	0.264965	23	185541	-1.33231	0.887878	0.133473	41
GLG1	16	74452059	1	340319	-1.19557	0.684438	0.0806741	101	1	0.842047	154778	-1.7394	1.16597	0.135754	48	185541	-0.699849	0.781046	0.370232	53
PHOSPHO1	17	49224249	0.51421	340319	2.00151	1.14635	0.0808137	36	1	0.842047	154778	3.72686	2.33172	0.109971	12	185541	1.14859	1.16062	0.322353	24
GUCA2A	1	42162906	0.28692	340319	-0.849365	0.486622	0.0809107	200	1	0.842047	154778	-0.719421	0.804202	0.371014	101	185541	-0.97395	0.571748	0.088484	99
SHISAL2B	5	64690625		340319	-1.11016	0.636058	0.0809215	117	1	0.842047	154778	-0.88271	1.13143	0.43529	51	185541	-1.27208	0.700044	0.069196	66
ZNF569	19	37412600	6.5987e-08	340319	-0.830517	0.475895	0.0809566	194	1	0.842047	154778	-0.30217	0.837838	0.718358	85	185541	-1.25696	0.528048	0.0172949	104
HEATR6	17	60043566	5.1848e-21	340319	0.392399	0.224872	0.0809873	890	1	0.842047	154778	0.433013	0.388686	0.265263	397	185541	0.357771	0.253346	0.157897	477
ARHGAP5	14	32090670	0.99862	340319	-1.0486	0.601017	0.081036	131	1	0.842047	154778	-2.82784	1.04292	0.00669968	60	185541	0.432456	0.67488	0.52166	71
PTPRT	20	42080881	1	340319	1.76829	1.01401	0.0811847	46	1	0.842047	154778	3.20795	1.72199	0.0624741	22	185541	0.461374	1.16049	0.690948	24
NT5DC1	6	116100931	5.1357e-07	340319	-0.909545	0.521601	0.0812023	174	1	0.842047	154778	-1.91097	0.892342	0.0322331	82	185541	-0.0280262	0.592954	0.962302	92
ABHD10	3	111979062	1.2865e-05	340319	1.35819	0.778919	0.081215	78	1	0.842047	154778	2.17541	1.32818	0.101449	37	185541	0.660032	0.888093	0.457361	41
MYL12A	18	3252323	0.00051197	340319	-1.97148	1.13066	0.0812204	37	1	0.842047	154778	-1.84564	2.1586	0.392543	14	185541	-2.07735	1.18551	0.0797275	23
LOC107984043	2	58041066		340319	-1.45468	0.834404	0.0812686	68	1	0.842047	154778	-2.81559	1.38583	0.0421867	34	185541	-0.118543	0.97548	0.903277	34
SELL	1	169691785	4.9624e-07	340319	0.978958	0.561855	0.0814452	150	1	0.842047	154778	1.55524	1.04325	0.136027	60	185541	0.565003	0.599641	0.346073	90
ZNF485	10	43606993	5.4641e-05	340319	-2.34979	1.3489	0.0815089	26	1	0.842047	154778	-2.01039	2.33193	0.388625	12	185541	-2.62566	1.51951	0.0839962	14
OFCC1	6	9697626	1.8876e-06	340319	-1.46405	0.840471	0.0815197	67	1	0.842047	154778	-2.77242	1.32831	0.0368738	37	185541	0.137015	1.03827	0.895012	30
EPS8L2	11	709322	1.494e-06	340319	0.506274	0.290646	0.0815281	561	1	0.842047	154778	0.987211	0.499458	0.0480928	262	185541	0.0753455	0.329112	0.818919	299
C16orf58	16	31490835	1.1367e-17	340319	-0.504222	0.289475	0.0815353	566	1	0.842047	154778	-0.828858	0.498798	0.0965732	263	185541	-0.219306	0.327016	0.50246	303
SIX5	19	45765506	0.006924	340319	-1.42133	0.816218	0.0816223	68	1	0.842047	154778	-2.259	1.52643	0.138896	28	185541	-0.860106	0.866997	0.321174	39
LRBA	4	150265723	7.1503e-12	340319	-0.670821	0.385268	0.0816526	316	1	0.842047	154778	-1.3333	0.67814	0.0492876	142	185541	-0.161242	0.427568	0.70609	173
F11R	1	160998871	1.8487e-05	340319	-1.4117	0.810889	0.0816968	72	1	0.842047	154778	-2.90953	1.31084	0.0264477	38	185541	0.250437	0.975468	0.797383	34
HIST1H2BG	6	26216266	4.8893e-07	340319	-1.74649	1.00343	0.0817686	47	1	0.842047	154778	-2.9839	1.72245	0.0832126	22	185541	-0.640425	1.1373	0.57336	25
ADD3	10	110100617	0.9988	340319	-1.89283	1.08753	0.0817741	40	1	0.842047	154778	0.495024	2.08565	0.812387	15	185541	-3.31564	1.13713	0.00354827	25
GPRC6A	6	116792143	5.5919e-17	340319	-1.0885	0.625462	0.0818044	121	1	0.842047	154778	-1.8013	1.07024	0.0923603	57	185541	-0.475537	0.710908	0.50355	64
MTSS1	8	124552992	0.9997	340319	-2.49571	1.43422	0.0818391	23	1	0.842047	154778	-2.40927	2.33192	0.301526	12	185541	-2.63573	1.71437	0.124189	11
TPH2	12	71938991	2.5364e-07	340319	-1.28337	0.737539	0.0818482	87	1	0.842047	154778	-1.17692	1.17851	0.317964	47	185541	-1.41565	0.899106	0.115373	40
SLC35D1	1	67004347	0.00035546	340319	1.33799	0.769304	0.081998	80	1	0.842047	154778	1.74798	1.38584	0.207198	34	185541	1.0516	0.838681	0.209889	46
CRAMP1	16	1614630		340319	-1.31311	0.755014	0.0820021	83	1	0.842047	154778	-0.625322	1.24649	0.615903	42	185541	-2.02067	0.887994	0.0228744	41
MKX	10	27675224	0.88427	340319	-2.25973	1.29985	0.082133	28	1	0.842047	154778	-6.45566	2.43556	0.0080362	11	185541	0.422658	1.37899	0.759225	17
PIGN	18	62045862	2.29e-21	340319	-0.45429	0.261333	0.0821494	686	1	0.842047	154778	-1.43784	0.456979	0.0016532	313	185541	0.344784	0.291564	0.236996	372
HAGHL	16	727509	1.984e-05	340319	-0.872124	0.501744	0.0821787	188	1	0.842047	154778	-1.81891	0.914821	0.0467842	78	185541	-0.180995	0.542235	0.738534	110
COTL1	16	84566846	0.039077	340319	-2.21936	1.27722	0.0822727	29	1	0.842047	154778	-3.50118	2.08565	0.0932126	15	185541	-0.823444	1.51954	0.587886	14
RPUSD1	16	785953	1.6742e-10	340319	-0.540275	0.310929	0.0822799	490	1	0.842047	154778	-0.916655	0.540076	0.0896474	224	185541	-0.212486	0.348851	0.542457	266
SAMD4A	14	54567927	0.99958	340319	-1.74327	1.00329	0.0822904	47	1	0.842047	154778	-1.21182	1.52665	0.427325	28	185541	-2.48418	1.30439	0.0568488	19
AIP	11	67483161	0.36163	340319	3.31466	1.90773	0.0823024	13	1	0.842047	154778	5.90478	2.69266	0.0283146	9	185541	-2.40117	2.84312	0.398361	4
PHYHIPL	10	59176857	0.82096	340319	-2.21841	1.27721	0.0824035	26	1	0.842047	154778	-3.46205	2.43545	0.155166	11	185541	-1.46226	1.34011	0.275206	14
KLHL31	6	53651603	3.9256e-06	340319	-1.21304	0.698513	0.0824582	97	1	0.842047	154778	-0.958326	1.17853	0.416133	47	185541	-1.45052	0.804231	0.071294	50
UBXN2B	8	58411387	0.10316	340319	-1.3886	0.799654	0.0824758	74	1	0.842047	154778	-2.18559	1.40634	0.120163	33	185541	-0.737276	0.888035	0.406408	41
SPRED1	15	38253190	0.97246	340319	-2.34219	1.34886	0.0824901	26	1	0.842047	154778	-1.75766	2.24025	0.432699	13	185541	-2.82361	1.57691	0.0733598	13
IL17B	5	149374372	0.033631	340319	0.741041	0.426828	0.0825366	257	1	0.842047	154778	0.963801	0.770673	0.211084	110	185541	0.570076	0.46453	0.219745	146
SDCBP	8	58565025	0.00058136	340319	0.988143	0.569348	0.0826407	146	1	0.842047	154778	1.1933	0.958884	0.213331	71	185541	0.782032	0.656648	0.233677	75
POLR3GL	1	145974818	2.3404e-05	340319	-2.21732	1.27758	0.0826434	29	1	0.842047	154778	-4.24245	2.43611	0.0815999	11	185541	-0.965457	1.34056	0.471409	18
TM4SF5	17	4771924	0.0079243	340319	-0.743262	0.42837	0.0827252	258	1	0.842047	154778	-1.94935	0.763514	0.0106769	112	185541	0.198128	0.470742	0.67384	146
EN1	2	118842943	0.93135	340319	3.44455	1.9861	0.0828606	12	1	0.842047	154778	4.59631	2.85667	0.107624	8	185541	1.157	2.84365	0.684102	4
C6orf201	6	4079678	0.0064377	340319	-1.12226	0.647217	0.0829215	113	1	0.842047	154778	-1.45715	1.10986	0.189212	53	185541	-0.811119	0.73422	0.269276	60
CNFN	19	42387153	0.026008	340319	1.10686	0.638541	0.0830221	32	1	0.842047	154778	1.75938	1.09913	0.109444	2	185541	0.549526	0.721981	0.446577	2
CAMK4	5	111224486	0.50957	340319	-1.41505	0.816411	0.0830505	71	1	0.842047	154778	-0.827235	1.3282	0.533402	37	185541	-2.0975	0.975236	0.0314961	34
SLC46A1	17	28399658	0.021858	340319	1.68565	0.97273	0.0831123	50	1	0.842047	154778	2.29455	1.72225	0.182765	22	185541	1.23025	1.07452	0.252237	28
CNN3	1	94897750	0.59852	340319	-2.54117	1.46687	0.083207	22	1	0.842047	154778	-1.29938	2.33268	0.577504	12	185541	-3.94871	1.7985	0.0281246	10
RB1	13	48303916	1	340319	-2.17517	1.25562	0.0832112	30	1	0.842047	154778	-2.04188	1.95898	0.297267	17	185541	-2.27353	1.57672	0.14932	13
ADAMTS2	5	179113873	0.9661	340319	-1.18567	0.684529	0.0832576	101	1	0.842047	154778	-2.54558	1.13134	0.0244463	51	185541	0.211743	0.804238	0.792332	50
ASPH	8	61503359	6.6268e-15	340319	-0.661005	0.381704	0.0833236	322	1	0.842047	154778	-0.50892	0.687956	0.459449	138	185541	-0.765883	0.415969	0.0655934	183
LDB2	4	16502646	0.9546	340319	-2.73232	1.57794	0.083349	19	1	0.842047	154778	-5.26594	3.05299	0.0845574	7	185541	-1.27464	1.64135	0.437407	12
MEF2B	19	19145800	0.00092914	340319	3.07427	1.77567	0.0833934	15	1	0.842047	154778	4.62066	3.0527	0.130122	7	185541	1.74539	2.00989	0.385177	8
TMEM247	2	46479587	3.6077e-05	340319	-1.50081	0.866879	0.0834019	63	1	0.842047	154778	-2.20022	1.52716	0.149663	28	185541	-0.915484	0.961427	0.34099	35
DKK4	8	42374100	0.00076744	340319	-0.966003	0.558021	0.0834309	152	1	0.842047	154778	-1.32767	0.920793	0.149341	77	185541	-0.575621	0.656653	0.380706	75
CLTA	9	36191057	0.96319	340319	-2.80597	1.62119	0.0834872	18	1	0.842047	154778	-3.07445	2.24036	0.169972	13	185541	-2.07894	2.54273	0.413585	5
TOGARAM1	14	44962422		340319	0.788524	0.455641	0.0835271	228	1	0.842047	154778	1.11069	0.796145	0.162991	103	185541	0.516916	0.508692	0.309552	125
APOA4	11	116820869	5.4536e-06	340319	-0.760692	0.439636	0.083582	242	1	0.842047	154778	-0.403414	0.737737	0.584499	120	185541	-1.10687	0.508808	0.0296003	121
CCNE2	8	94881633	0.86983	340319	2.01113	1.16267	0.083675	35	1	0.842047	154778	-0.0553812	2.33191	0.981053	12	185541	3.08732	1.18563	0.0092162	23
KAZALD1	10	101062535	9.6662e-07	340319	0.833225	0.481706	0.0836779	204	1	0.842047	154778	1.66413	0.851692	0.0507132	90	185541	0.189319	0.532682	0.722285	114
PLEKHA7	11	16782746	6.22e-09	340319	-0.882039	0.509974	0.0837065	182	1	0.842047	154778	-1.04057	0.881555	0.237851	84	185541	-0.75859	0.574523	0.186709	98
NCK2	2	105855040	0.45789	340319	-2.72922	1.57841	0.0837939	19	1	0.842047	154778	-1.85804	2.43629	0.445672	11	185541	-3.949	2.01078	0.0495411	8
ZNF511	10	133308944	0.00015695	340319	-1.92894	1.1158	0.0838543	38	1	0.842047	154778	-3.50667	2.01944	0.0824849	16	185541	-0.798467	1.21227	0.510118	22
MGAT3	22	39487340	0.14725	340319	-3.17657	1.83791	0.0839253	14	1	0.842047	154778	-2.90792	2.55394	0.254873	10	185541	-3.88657	2.84226	0.171494	4
RFESD	5	95652287	6.7235e-06	340319	-1.12829	0.653008	0.0840175	111	1	0.842047	154778	-2.14903	1.09953	0.0506431	54	185541	-0.13262	0.753298	0.860253	57
CFAP161	15	81134333		340319	-1.03842	0.601003	0.0840226	131	1	0.842047	154778	-1.27873	0.97256	0.188577	69	185541	-0.763616	0.722131	0.290308	62
SLC30A3	2	27255318	0.5421	340319	-2.16926	1.25616	0.0841869	30	1	0.842047	154778	-3.83267	2.02002	0.0577842	16	185541	-0.238074	1.52009	0.875546	14
RTTN	18	70004158	8.9747e-34	340319	0.486801	0.281942	0.0842407	596	1	0.842047	154778	0.55977	0.487482	0.250851	275	185541	0.413738	0.317569	0.192635	321
DYTN	2	206651819	5.7188e-19	340319	0.816117	0.472677	0.0842432	209	1	0.842047	154778	1.35175	0.792597	0.0881086	100	185541	0.315861	0.547432	0.563949	108
NCR3LG1	11	17351974	8.8569e-05	340319	-0.69424	0.40209	0.0842445	293	1	0.842047	154778	-0.932732	0.685529	0.173641	139	185541	-0.457387	0.458535	0.318525	154
SKIDA1	10	21515100	0.99193	340319	1.67927	0.97273	0.0842864	50	1	0.842047	154778	-0.093289	1.72224	0.956802	22	185541	3.06276	1.07448	0.00436603	28
TMEM207	3	190429597	4.2258e-11	340319	2.06595	1.19746	0.0844789	33	1	0.842047	154778	3.7853	2.15907	0.0795681	14	185541	0.804048	1.30453	0.537663	19
CATIP	2	218356886		340319	-0.956628	0.554528	0.0845064	146	1	0.842047	154778	-1.44332	0.915061	0.114729	69	185541	-0.454183	0.652529	0.486407	76
MRPL16	11	59806347	2.4706e-05	340319	-0.71294	0.413469	0.0846565	277	1	0.842047	154778	-0.941908	0.680625	0.166395	141	185541	-0.492762	0.487775	0.31239	136
SYNE2	14	63909091	1.6503e-25	340319	-0.43306	0.251253	0.0847807	748	1	0.842047	154778	-0.340825	0.439859	0.438429	338	185541	-0.520741	0.280067	0.0629798	409
KLHDC3	6	43017128	0.99908	340319	3.42255	1.98572	0.0847833	12	1	0.842047	154778	7.22846	2.85613	0.0113794	8	185541	-4.38608	2.84305	0.122896	4
ABCA5	17	69247544	4.7803e-27	340319	-0.425137	0.246699	0.0848345	761	1	0.842047	154778	-0.595287	0.437219	0.173348	326	185541	-0.298559	0.272304	0.272897	429
AKAP1	17	57105429	0.74238	340319	-1.27808	0.74174	0.0848743	83	1	0.842047	154778	-1.82787	1.38543	0.187055	34	185541	-0.952513	0.788523	0.22706	48
MAP1LC3A	20	34549897	0.027922	340319	-1.76646	1.02525	0.0848972	45	1	0.842047	154778	1.14538	1.85293	0.53648	19	185541	-3.88485	1.11498	0.000493672	26
LMAN1	18	59331096	0.0042632	340319	1.12982	0.65577	0.084908	86	1	0.842047	154778	1.0382	1.14231	0.363427	34	185541	1.25451	0.73401	0.0874292	44
DDC	7	50463208	3.7519e-08	340319	0.846504	0.491462	0.0849941	196	1	0.842047	154778	0.376351	0.876409	0.667615	85	185541	1.18215	0.539877	0.0285497	111
FAM107B	10	14521190	7.4318e-08	340319	2.32295	1.34891	0.0850519	26	1	0.842047	154778	3.64828	2.24046	0.10345	13	185541	1.05931	1.57692	0.501741	13
LHCGR	2	48687702	5.2988e-08	340319	-0.636441	0.369591	0.085068	347	1	0.842047	154778	-1.47353	0.625673	0.0185186	167	185541	0.127861	0.424196	0.763095	180
SIT1	9	35649848	0.00096493	340319	-2.36866	1.3757	0.0851102	25	1	0.842047	154778	-2.16335	1.90415	0.255906	18	185541	-2.81491	2.14902	0.190246	7
APH1B	15	63277624	2.8377e-11	340319	-1.05915	0.615267	0.0851701	125	1	0.842047	154778	-1.88349	1.026	0.0663959	62	185541	-0.234948	0.716396	0.742943	63
GPR22	7	107474027	0.060335	340319	-2.52435	1.4665	0.0851889	22	1	0.842047	154778	0.0285226	3.05323	0.992546	7	185541	-3.69945	1.46821	0.0117462	15
SLC26A3	7	107765858	1.3699e-13	340319	0.78603	0.456724	0.0852485	227	1	0.842047	154778	0.402016	0.784897	0.608519	106	185541	1.13824	0.517153	0.0277391	121
TMEM14A	6	52677085	0.023377	340319	-3.05673	1.77613	0.0852496	15	1	0.842047	154778	-4.74241	3.0535	0.120399	7	185541	-1.59784	2.01041	0.42674	8
NUBP2	16	1783007	0.00092127	340319	-1.80509	1.04888	0.0852582	43	1	0.842047	154778	-3.2819	1.80624	0.069223	20	185541	-0.515011	1.18554	0.663991	23
UPB1	22	24495404	7.3647e-12	340319	0.642168	0.373164	0.0852752	340	1	0.842047	154778	1.00717	0.664246	0.129455	148	185541	0.355412	0.410484	0.386582	192
SOS1	2	38985839	1	340319	-0.910954	0.529362	0.0852784	166	1	0.842047	154778	-0.485426	0.887156	0.584262	79	185541	-1.31672	0.613418	0.0318314	86
PDPR	16	70120453	9.3527e-09	340319	0.5463	0.317464	0.0852835	470	1	0.842047	154778	0.44853	0.564508	0.426876	205	185541	0.634464	0.349501	0.0694734	265
ZBTB49	4	4299919	1.3752e-08	340319	-0.956658	0.556108	0.0853836	90	1	0.842047	154778	-0.730122	0.939091	0.436878	38	185541	-1.16603	0.639741	0.0683567	31
RGPD6	2	110576945	0.39245	340319	-3.74147	2.17566	0.0854895	10	1	0.842047	154778	-6.76641	3.29866	0.0402431	6	185541	0.818417	2.84368	0.773498	4
HASPIN	17	3723936		340319	0.73232	0.42589	0.0855235	261	1	0.842047	154778	1.33663	0.740775	0.0711754	119	185541	0.222547	0.477315	0.641039	142
PDE4B	1	65913237	0.4746	340319	-1.68965	0.982896	0.0856064	49	1	0.842047	154778	-1.65304	1.72272	0.33728	22	185541	-1.72315	1.09458	0.115431	27
POLI	18	54269547	3.1764e-08	340319	0.724895	0.421804	0.0856958	245	1	0.842047	154778	0.620976	0.705919	0.379039	111	185541	0.826697	0.489417	0.0911929	127
LCA5	6	79487005	4.0606e-05	340319	-1.21933	0.709572	0.0857243	94	1	0.842047	154778	-3.61161	1.23207	0.00337546	43	185541	0.785169	0.796323	0.324137	51
IPPK	9	92615833	0.8741	340319	-1.72387	1.00333	0.0857713	47	1	0.842047	154778	-2.56455	1.64893	0.119881	24	185541	-0.855778	1.18562	0.470421	23
PRR11	17	59169740	8.4224e-07	340319	1.37339	0.799608	0.0858735	74	1	0.842047	154778	1.12481	1.2773	0.378526	40	185541	1.61902	0.97512	0.0968492	34
SLC12A4	16	67944842	2.0528e-11	340319	-0.690364	0.401968	0.0858962	287	1	0.842047	154778	-1.85502	0.716997	0.00967651	127	185541	0.189275	0.441476	0.668118	158
NCF4	22	36861172	9.0248e-08	340319	0.67751	0.394601	0.0859892	304	1	0.842047	154778	1.22903	0.687798	0.0739553	138	185541	0.237428	0.441443	0.590685	166
CHAC2	2	53767887	2.2869e-06	340319	-0.381742	0.222388	0.0860605	960	1	0.842047	154778	-0.263663	0.384953	0.493394	442	185541	-0.48555	0.250254	0.0523536	518
FANCD2OS	3	10104243	0.022748	340319	-1.20492	0.702156	0.0861581	93	1	0.842047	154778	-2.18827	1.3466	0.104158	36	185541	-0.607801	0.734186	0.407753	56
SOX13	1	204112907	0.94185	340319	1.89034	1.10171	0.086194	39	1	0.842047	154778	3.08502	1.85366	0.0960578	19	185541	0.754915	1.27178	0.552789	20
GYPC	2	126656265	0.11297	340319	1.06024	0.617994	0.0862324	124	1	0.842047	154778	2.7308	1.16644	0.019226	48	185541	0.011457	0.652571	0.985992	76
TUBA4A	2	219250357	0.15983	340319	2.0547	1.19771	0.0862489	33	1	0.842047	154778	2.97716	2.24105	0.184026	13	185541	1.46193	1.27181	0.250357	20
SENP5	3	196885143	0.99978	340319	1.38091	0.805147	0.0863269	73	1	0.842047	154778	1.69344	1.47503	0.250939	30	185541	1.15588	0.867174	0.182557	43
B4GALT4	3	119212549	5.8287e-07	340319	-1.66847	0.972835	0.0863348	50	1	0.842047	154778	-1.97704	1.52676	0.195347	28	185541	-1.30074	1.21231	0.283301	22
ZNRF2	7	30285358	0.072297	340319	-2.70648	1.57807	0.0863361	19	1	0.842047	154778	-2.64963	2.85602	0.353546	8	185541	-2.78018	1.7145	0.104898	11
RALGPS1	9	126962217	0.99999	340319	2.51496	1.46641	0.0863379	22	1	0.842047	154778	3.64992	2.33179	0.117519	12	185541	1.13449	1.79797	0.52805	10
BEGAIN	14	100537977	0.97002	340319	2.8608	1.66809	0.0863428	17	1	0.842047	154778	3.67794	2.85578	0.197785	8	185541	2.02538	1.89509	0.285184	9
FABP5	8	81280596	0.047008	340319	2.22921	1.29988	0.0863596	28	1	0.842047	154778	2.87391	2.24058	0.199612	13	185541	1.73269	1.46809	0.23791	15
CDH8	16	61653606	0.98806	340319	-1.99277	1.16259	0.086515	35	1	0.842227	154778	-4.4668	2.69235	0.0971032	9	185541	-1.15462	1.11506	0.300451	26
PLA2G2D	1	20114114	1.8079e-05	340319	-2.35846	1.376	0.0865297	25	1	0.842227	154778	-2.9748	2.33242	0.202166	12	185541	-1.75079	1.57744	0.267047	13
NME8	7	37850253	5.5821e-28	340319	-0.589809	0.344122	0.0865382	400	1	0.842227	154778	-0.632454	0.594246	0.287196	185	185541	-0.549061	0.388015	0.157055	215
BMP5	6	55755533	0.00090084	340319	-1.47309	0.859905	0.0866986	61	1	0.84251	154778	-2.26706	1.64913	0.169225	24	185541	-1.00555	0.899137	0.263419	36
PYDC1	16	31216742		340319	-3.7257	2.17486	0.0867001	10	1	0.84251	154778	-0.812383	4.66324	0.861701	3	185541	-4.98536	2.14878	0.0203374	7
TBL3	16	1972165	9.4054e-11	340319	-1.11837	0.652901	0.0867274	111	1	0.84251	154778	-1.95311	1.14248	0.0873538	50	185541	-0.433362	0.728043	0.551682	61
RRP8	11	6600151	1.2303e-10	340319	-0.536337	0.31319	0.0868061	483	1	0.842756	154778	-1.20966	0.542522	0.0257688	222	185541	0.0280239	0.352218	0.936584	261
GJB6	13	20222696	1.658e-07	340319	-0.338818	0.197933	0.0869371	1206	1	0.843254	154778	-0.225867	0.353821	0.523238	523	185541	-0.422785	0.217026	0.0514065	681
SARAF	8	30063889		340319	-0.714123	0.417241	0.0869832	269	1	0.843254	154778	-1.38436	0.720011	0.0545212	126	185541	-0.145851	0.47075	0.756694	142
SUSD5	3	33152744	4.0003e-11	340319	-1.11738	0.653011	0.0870591	111	1	0.843254	154778	-1.99651	1.12053	0.0747896	52	185541	-0.354412	0.740375	0.632158	59
MRPL11	11	66436013	1.5371e-06	340319	0.820234	0.479372	0.0870711	206	1	0.843254	154778	1.49564	0.837849	0.0742472	93	185541	0.278294	0.535073	0.602992	113
CARS	11	3001117	0.00040314	340319	-1.22003	0.713323	0.0872026	93	1	0.843946	154778	-0.39051	1.19117	0.743034	46	185541	-1.99145	0.829487	0.0163591	47
ENTPD2	9	137048661	1.4578e-14	340319	-0.536676	0.313829	0.0872495	481	1	0.843946	154778	-0.624597	0.549985	0.256099	216	185541	-0.463264	0.349511	0.185019	265
PHF24	9	34971287		340319	-1.81412	1.06135	0.0874034	42	1	0.844417	154778	-2.23662	1.85319	0.227471	19	185541	-1.44991	1.18561	0.22136	23
C17orf97	17	410343	4.8417e-06	340319	-0.428895	0.250929	0.0874089	753	1	0.844417	154778	-0.615721	0.433509	0.155517	348	185541	-0.263966	0.282828	0.350661	405
CTSE	1	206010186	1.4371e-14	340319	0.642594	0.376116	0.0875444	329	1	0.844417	154778	-0.437607	0.627494	0.485561	162	185541	1.70923	0.437723	9.43269e-05	165
OR4A47	11	48488793	8.3071e-08	340319	0.854958	0.500465	0.0875768	189	1	0.844417	154778	0.977378	0.876401	0.264759	85	185541	0.749649	0.557743	0.178926	104
SORT1	1	109314043	0.99987	340319	-1.37559	0.80528	0.0875973	70	1	0.844417	154778	-2.91861	1.45122	0.0443118	31	185541	-0.231984	0.877657	0.791532	38
BEND7	10	13439173	0.0060711	340319	-1.64478	0.963188	0.0877042	51	1	0.844417	154778	-3.43502	1.55469	0.0271441	27	185541	0.354752	1.16061	0.759865	24
SNX27	1	151612202	0.99977	340319	-1.73224	1.01442	0.0877102	46	1	0.844417	154778	-1.6483	1.90449	0.386775	18	185541	-1.7783	1.07486	0.0980399	28
ZFP28	19	56539019	0.00021901	340319	1.19217	0.698355	0.0878008	97	1	0.844417	154778	1.8891	1.19096	0.112696	46	185541	0.557825	0.796146	0.483518	51
LUM	12	91104174	0.07696	340319	3.0314	1.77602	0.0878519	15	1	0.844417	154778	4.50938	3.29787	0.171513	6	185541	2.05686	1.89529	0.277813	9
MKRN1	7	140454520	0.99421	340319	-2.62467	1.5381	0.0879278	20	1	0.844417	154778	-6.58398	2.6927	0.0144814	9	185541	0.623243	1.71449	0.716221	11
SERBP1	1	67413213	0.9995	340319	-3.71218	2.17562	0.0879597	10	1	0.844417	154778	-5.14149	3.61346	0.154775	5	185541	-2.28266	2.54344	0.36947	5
KCTD4	13	45193794	0.0031378	340319	-1.81001	1.06122	0.0880846	39	1	0.844417	154778	-1.59611	1.95902	0.415216	17	185541	-1.93634	1.13701	0.0885669	21
UQCRC1	3	48599131	0.020028	340319	-1.12384	0.658976	0.0881157	109	1	0.844417	154778	-2.10489	1.17859	0.0741121	47	185541	-0.365188	0.722283	0.613136	62
PIRT	17	10825235	0.5802	340319	-2.07359	1.21591	0.0881227	32	1	0.844417	154778	-3.68626	1.90393	0.0528538	18	185541	0.0133371	1.51962	0.992997	14
ARHGAP45	19	1066031		340319	0.766766	0.449709	0.0881901	219	1	0.844417	154778	0.969088	0.731471	0.185223	106	185541	0.541791	0.537315	0.313297	108
KAT6A	8	41932216	1	340319	-1.14978	0.674535	0.0882791	104	1	0.844417	154778	-2.16547	1.23203	0.0788094	43	185541	-0.416534	0.728074	0.567252	61
FSTL5	4	161385748	1.4042e-06	340319	-1.12793	0.661937	0.0883854	108	1	0.844417	154778	-1.29769	1.00989	0.1988	64	185541	-0.906455	0.857249	0.29033	44
TMEM181	6	158536450	0.0074859	340319	-0.647574	0.380038	0.0883872	328	1	0.844417	154778	0.682024	0.645146	0.290439	157	185541	-1.87758	0.435063	1.59211e-05	171
HIST1H2BK	6	27146402	4.2884e-06	340319	-1.42153	0.834284	0.0884015	68	1	0.844417	154778	-2.95095	1.55491	0.0577213	27	185541	-0.381043	0.888161	0.667905	41
TSPAN15	10	69451599	0.0079572	340319	1.42127	0.834139	0.0884043	68	1	0.844417	154778	1.15796	1.23196	0.347252	43	185541	1.81852	1.13713	0.109774	25
PKD1L1	7	47775158	1.0852e-40	340319	0.341406	0.20038	0.0884215	1095	1	0.844417	154778	0.313084	0.34687	0.366741	476	185541	0.366219	0.22547	0.104325	590
ZNF280B	22	22487764	0.036302	340319	1.82949	1.07402	0.0884926	38	1	0.844444	154778	2.87236	1.95886	0.142557	17	185541	1.091	1.16039	0.347118	20
PCDH9	13	66304660	0.80865	340319	-2.00802	1.17947	0.0886674	34	1	0.844444	154778	-1.72461	1.95908	0.378689	17	185541	-2.19968	1.37883	0.110642	17
SLC46A2	9	112879762	1.3414e-11	340319	-0.890353	0.523087	0.0887354	173	1	0.844444	154778	-1.27667	0.871358	0.142881	86	185541	-0.521498	0.609723	0.392384	87
AKR1C1	10	4963445	3.524e-15	340319	-0.8873	0.521539	0.0888852	174	1	0.844444	154778	-1.66282	0.93292	0.0746885	75	185541	-0.29704	0.571573	0.603281	99
UGT1A8	2	233617711	1.3092e-09	340319	-1.31657	0.774139	0.0890017	61	1	0.844444	154778	-1.70447	1.45132	0.240224	19	185541	-1.09011	0.820982	0.184242	36
PSMD1	2	231057030	1	340319	-2.83785	1.66866	0.0890058	17	1	0.844444	154778	-2.42005	3.05391	0.428102	7	185541	-3.14089	1.79856	0.0807535	10
OPN1SW	7	128772540	0.021134	340319	-1.2129	0.713344	0.0890761	93	1	0.844444	154778	-1.53746	1.20434	0.201747	45	185541	-0.914004	0.820811	0.265479	48
UBA5	3	132660538	0.00025218	340319	1.47355	0.866688	0.0890917	63	1	0.844444	154778	2.00285	1.47505	0.174523	30	185541	1.02145	0.989894	0.302131	33
BCL7B	7	73537298	0.18519	340319	-2.92289	1.71961	0.0891805	16	1	0.844444	154778	-3.98065	2.43558	0.102183	11	185541	-0.536799	2.54294	0.832815	5
SGF29	16	28581047		340319	-2.49159	1.46634	0.0892857	22	1	0.844444	154778	-5.47968	2.43543	0.0244514	11	185541	0.464632	1.7142	0.786353	11
AS3MT	10	102869590	7.9768e-11	340319	0.795188	0.468127	0.0893849	216	1	0.844444	154778	0.678289	0.788543	0.389691	105	185541	0.917011	0.539807	0.0893632	111
FAM177A1	14	35046465	0.0011791	340319	1.0849	0.63869	0.0893882	116	1	0.844444	154778	0.531671	1.14256	0.641695	50	185541	1.49508	0.699928	0.0326764	66
CPA4	7	130293185	9.3852e-18	340319	-0.500875	0.294879	0.0893993	542	1	0.844444	154778	-0.606885	0.515458	0.23905	246	185541	-0.420556	0.329096	0.201282	295
ZNF780B	19	40034361	0.0032592	340319	0.413433	0.243426	0.0894344	800	1	0.844444	154778	0.354027	0.43343	0.414042	348	185541	0.458603	0.267716	0.0867109	452
GOLGB1	3	121664482	9.2969e-12	340319	-0.552857	0.325552	0.0894684	444	1	0.844444	154778	-0.451369	0.609251	0.458781	176	185541	-0.616464	0.345642	0.0745017	267
SPATA6	1	48298714	3.4185e-21	340319	0.973817	0.573445	0.0894732	141	1	0.844444	154778	0.388717	1.00239	0.698173	65	185541	1.44013	0.640024	0.0244428	75
HECTD4	12	112162392	1	340319	-0.645248	0.379989	0.0894954	319	1	0.844444	154778	-0.851525	0.649171	0.18962	147	185541	-0.447011	0.432509	0.301357	169
ACP5	19	11575011	0.078651	340319	1.10861	0.652887	0.0895078	111	1	0.844444	154778	1.92699	1.00985	0.0563672	64	185541	-0.0121748	0.829355	0.988288	47
SLC34A1	5	177385688	8.9128e-27	340319	-0.577189	0.339925	0.0895106	410	1	0.844444	154778	-0.762262	0.595918	0.20085	184	185541	-0.44455	0.378484	0.240175	226
RRP9	3	51933510	0.28533	340319	-1.33076	0.783974	0.0896114	77	1	0.844444	154778	-2.4152	1.24664	0.0527026	42	185541	-0.00901258	0.961229	0.992519	35
ENPP1	6	131808036	4.9944e-08	340319	-0.829876	0.489031	0.089701	198	1	0.844444	154778	-0.0333781	0.86148	0.969094	88	185541	-1.46927	0.542354	0.00674788	110
DNM3	1	171841657	0.0024197	340319	-1.41583	0.834379	0.0897224	68	1	0.844444	154778	-0.275895	1.52704	0.856624	28	185541	-2.19535	0.899334	0.0146444	40
STAB1	3	52495414	8.6792e-50	340319	0.308189	0.181652	0.0897746	1422	1	0.844444	154778	0.470378	0.326924	0.150209	605	185541	0.193361	0.198172	0.329203	811
PCDH17	13	57632550	0.64056	340319	1.34736	0.7942	0.0897919	75	1	0.844444	154778	0.880103	1.34629	0.513291	36	185541	1.76783	0.910396	0.05216	39
HSPA1A	6	31815759	0.030228	340319	-1.34765	0.794383	0.0897965	75	1	0.844444	154778	-0.0407755	1.38559	0.976523	34	185541	-2.43234	0.888113	0.00616746	41
OSGIN2	8	89902794	0.59345	340319	-0.879755	0.518608	0.0898151	176	1	0.844444	154778	-1.11375	0.952237	0.242157	72	185541	-0.685471	0.557691	0.219027	104
NEB	2	151485768	4.5589e-41	340319	0.270146	0.159305	0.089928	1803	1	0.844932	154778	0.405892	0.273112	0.137236	844	185541	0.156441	0.18076	0.386787	935
TOM1	22	35299930	1.4544e-11	340319	1.48098	0.873492	0.0899864	62	1	0.844932	154778	1.41327	1.64883	0.391372	24	185541	1.47666	0.922295	0.109362	38
HDDC3	15	90931271	0.019263	340319	-0.784538	0.462784	0.0900275	221	1	0.844932	154778	-1.61323	0.851619	0.0581851	90	185541	-0.228416	0.496907	0.64575	131
SLC6A2	16	55656695	0.081524	340319	1.96997	1.1626	0.0901812	35	1	0.845397	154778	2.69881	2.01936	0.181399	16	185541	1.34214	1.30442	0.303517	19
CALML6	1	1915285	2.6089e-08	340319	-1.1716	0.691567	0.0902431	99	1	0.845397	154778	-0.725477	1.24691	0.560689	42	185541	-1.50993	0.753427	0.0450634	57
SMC1B	22	45344556	0.1041	340319	1.07665	0.635863	0.0904153	117	1	0.845397	154778	2.13586	1.14234	0.0615233	50	185541	0.275522	0.694598	0.691616	67
KRT2	12	52645021	0.0012882	340319	-1.0958	0.647187	0.0904226	113	1	0.845397	154778	-0.925752	1.0995	0.399802	54	185541	-1.25421	0.740365	0.0902594	59
PLEC	8	143916179	8.3469e-12	340319	0.779907	0.460732	0.0905031	217	1	0.845397	154778	0.935766	0.792334	0.237595	100	185541	0.630318	0.521359	0.226668	115
C9orf43	9	113411002	4.3555e-11	340319	-0.669154	0.395317	0.0905135	303	1	0.845397	154778	-1.08921	0.695532	0.117349	135	185541	-0.340995	0.438871	0.43717	168
AKIP1	11	8911436	1.1363e-05	340319	-1.68057	0.992839	0.0905149	48	1	0.845397	154778	-2.21708	1.76282	0.208506	21	185541	-1.22825	1.09437	0.261718	27
SASS6	1	100085331	1.7379e-07	340319	-1.0176	0.601205	0.0905323	131	1	0.845397	154778	-0.256598	1.07036	0.81054	57	185541	-1.59761	0.661265	0.0156932	74
KRT24	17	40698237	1.3371e-16	340319	0.472726	0.279314	0.0905603	602	1	0.845397	154778	0.416871	0.473415	0.378556	288	185541	0.519276	0.320225	0.104891	312
APBB1	11	6395536	0.96811	340319	-2.1251	1.25584	0.0906126	30	1	0.845397	154778	-4.87902	2.69245	0.0699715	9	185541	-0.87567	1.24091	0.480397	21
BRD7	16	50319212	0.99774	340319	-1.93901	1.14634	0.0907468	36	1	0.845466	154778	-3.38481	2.08563	0.104607	15	185541	-0.891567	1.24074	0.472403	21
NAT1	8	18216894	1.9294e-14	340319	-1.96638	1.16263	0.0907772	35	1	0.845466	154778	-2.96583	2.01945	0.141935	16	185541	-1.12606	1.30442	0.387991	19
ARL5C	17	39156895	0.30967	340319	2.1975	1.29982	0.0909094	28	1	0.845466	154778	3.02581	2.08566	0.146845	15	185541	1.27447	1.57687	0.41896	13
LOC101928208	7	29720558		340319	-1.35187	0.799702	0.0909393	74	1	0.845466	154778	-0.505959	1.47499	0.73158	30	185541	-1.93915	0.857314	0.0237052	44
TMEM147	19	35545740	0.00014005	340319	2.3235	1.37544	0.0911674	25	1	0.845466	154778	4.19459	2.33159	0.072017	12	185541	0.527754	1.57673	0.737841	13
IL4I1	19	49889673	0.0039601	340319	-1.32321	0.783776	0.0913638	62	1	0.845466	154778	-2.04104	1.36525	0.134917	23	185541	-0.730655	0.877285	0.404925	34
ZDHHC16	10	97451664	0.00016495	340319	0.877892	0.520063	0.0914025	175	1	0.845466	154778	1.11637	0.851708	0.189946	90	185541	0.626384	0.616818	0.309865	85
RNF39	6	30071112	2.0207e-05	340319	0.985037	0.583568	0.0914206	139	1	0.845466	154778	0.665527	0.987176	0.500203	67	185541	1.28325	0.670248	0.0555463	72
VPS54	2	63893433	0.99929	340319	1.14985	0.681309	0.0914674	94	1	0.845466	154778	1.73129	1.04329	0.0970272	51	185541	0.34615	0.877654	0.693283	42
MILR1	17	64465446	0.024528	340319	3.1023	1.83821	0.0914744	14	1	0.845466	154778	4.84069	3.6125	0.180253	5	185541	2.10013	1.89521	0.267809	9
PRAMEF5	1	13260215		340319	-1.85904	1.10171	0.0915234	39	1	0.845466	154778	-0.475834	1.64931	0.77296	24	185541	-4.03704	1.46848	0.00597596	15
C7	5	40909611	1.0747e-14	340319	0.452498	0.268212	0.0915863	659	1	0.845466	154778	0.747486	0.469194	0.111134	297	185541	0.212521	0.299148	0.477445	362
ZNF398	7	149147754	0.14568	340319	2.23315	1.32379	0.0916176	27	1	0.845466	154778	2.80646	2.69265	0.297289	9	185541	1.91093	1.34029	0.153938	18
PPIAL4D	1	145241633		340319	-1.30539	0.774121	0.0917424	79	1	0.845466	154778	-2.56829	1.45129	0.0767858	31	185541	-0.48602	0.821018	0.55387	48
RNF5	6	32178512	3.6989e-05	340319	-1.90681	1.13094	0.0917893	37	1	0.845466	154778	-4.24834	2.01967	0.0354251	16	185541	-0.11386	1.24097	0.926896	21
NIF3L1	2	200891912	9.7207e-09	340319	-0.643538	0.381828	0.0919093	322	1	0.845466	154778	-1.553	0.669011	0.0202702	142	185541	0.105693	0.425317	0.803744	179
SLC4A4	4	71236569	0.99722	340319	-1.01298	0.601027	0.0919108	125	1	0.845466	154778	-1.6834	0.9797	0.0857471	64	185541	-0.312969	0.716437	0.662227	59
SNX11	17	48112025	7.3043e-07	340319	-1.18301	0.702096	0.0919956	96	1	0.845466	154778	-2.01406	1.15413	0.0809706	49	185541	-0.284345	0.829461	0.731744	47
SLC35E3	12	68746378	5.8322e-07	340319	-1.17696	0.698515	0.0920001	97	1	0.845466	154778	-1.41666	1.24665	0.255803	42	185541	-1.00438	0.76685	0.190282	55
CDC34	19	531933	0.95625	340319	1.27976	0.759556	0.0920118	82	1	0.845466	154778	3.5938	1.40616	0.0105965	33	185541	-0.293337	0.812222	0.717985	49
ABCD4	14	74286461	1.3364e-12	340319	-0.762716	0.452694	0.0920203	231	1	0.845466	154778	-1.01836	0.842419	0.226721	92	185541	-0.591274	0.482425	0.220339	139
LRRC27	10	132333469	1.0059e-17	340319	0.697838	0.414191	0.0920237	276	1	0.845466	154778	1.81975	0.756851	0.0162017	114	185541	-0.0766341	0.446908	0.863849	162
MAP3K3	17	63632678	0.98535	340319	-2.11564	1.25574	0.0920335	30	1	0.845466	154778	-2.90797	2.01939	0.149862	16	185541	-1.15399	1.51952	0.447588	14
CTNNBL1	20	37694123	0.0097107	340319	-1.07116	0.635876	0.0920783	117	1	0.845466	154778	-1.3421	1.1202	0.230884	52	185541	-0.875632	0.70523	0.214376	65
PARN	16	14436723	0.00037303	340319	-0.89142	0.529194	0.0920884	166	1	0.845466	154778	-0.23043	0.93295	0.804915	75	185541	-1.43705	0.586537	0.0142842	90
SYCP3	12	101728939	9.1772e-05	340319	-0.979336	0.581462	0.0921313	140	1	0.845466	154778	-1.13634	1.04311	0.275985	60	185541	-0.817925	0.635868	0.198336	80
POLN	4	2072114	9.488e-41	340319	-0.523643	0.310936	0.0921663	490	1	0.845466	154778	-0.191772	0.537708	0.721356	226	185541	-0.804482	0.350165	0.0215951	264
SRRT	7	100875567	0.59362	340319	-0.868443	0.515684	0.0921708	178	1	0.845466	154778	-0.798005	0.958889	0.405287	71	185541	-0.906416	0.549859	0.099262	107
ATG7	3	11298678	7.3758e-12	340319	0.557664	0.331156	0.0921842	432	1	0.845466	154778	0.321848	0.556522	0.563049	211	185541	0.788244	0.382718	0.0394388	221
DSG3	18	31447879	1.4584e-20	340319	-0.419382	0.249077	0.0922323	764	1	0.845466	154778	-0.277421	0.434669	0.523322	346	185541	-0.536884	0.278353	0.0537586	418
BAALC	8	103140906	0.0044356	340319	-2.46852	1.46641	0.0923022	22	1	0.845466	154778	-4.15985	2.33179	0.0744308	12	185541	-0.428961	1.79797	0.811431	10
AATF	17	36949120	2.5958e-12	340319	-0.473469	0.281288	0.0923339	599	1	0.845466	154778	-0.465164	0.507281	0.359158	254	185541	-0.487553	0.306396	0.111555	345
GNAT1	3	50191726	9.8532e-13	340319	-0.870294	0.517165	0.0924115	177	1	0.845686	154778	-1.94585	0.897865	0.0302217	81	185541	0.0434065	0.580478	0.940392	96
PSD3	8	18535746	0.0094778	340319	-1.27033	0.755051	0.0924839	83	1	0.845812	154778	-0.986915	1.32812	0.457427	37	185541	-1.49598	0.838403	0.074373	46
NAA38	17	7856732	0.0051229	340319	1.04343	0.62028	0.0925332	120	1	0.845812	154778	0.886052	1.06086	0.403597	58	185541	1.18881	0.705312	0.0918908	61
LCN12	9	136952328	0.00014601	340319	-1.1566	0.687901	0.0926977	100	1	0.845812	154778	-0.636007	1.19114	0.593379	46	185541	-1.61894	0.773833	0.0364309	54
DUSP2	2	96143826	4.4697e-05	340319	-2.41174	1.4346	0.0927398	23	1	0.845812	154778	-3.20131	2.24097	0.153139	13	185541	-1.4512	1.79857	0.419745	10
USP34	2	61188102	1	340319	-1.66954	0.99311	0.0927406	48	1	0.845812	154778	-2.08558	1.52712	0.172036	28	185541	-1.16266	1.27179	0.36062	20
TMEM106A	17	43213014	1.8357e-07	340319	1.17382	0.698469	0.0928502	97	1	0.845812	154778	2.68724	1.38542	0.0524221	34	185541	0.36302	0.71648	0.612386	63
AP1S1	7	101154515	0.099959	340319	-1.76277	1.04906	0.0928955	43	1	0.845812	154778	-1.70605	1.80681	0.345051	20	185541	-1.83651	1.18571	0.121416	23
EXOSC1	10	97436447	7.3521e-09	340319	1.45582	0.866613	0.0929782	63	1	0.845812	154778	2.43447	1.36548	0.0746097	35	185541	0.216059	1.07454	0.840643	28
TMEM126B	11	85628608	0.00018551	340319	1.15557	0.687921	0.0929958	100	1	0.845812	154778	2.08905	1.2179	0.0862947	44	185541	0.428936	0.759951	0.572465	56
KLHL3	5	137622099	0.94479	340319	-2.14574	1.27738	0.0929966	29	1	0.845812	154778	-1.78144	2.24053	0.426559	13	185541	-2.42849	1.42161	0.0875889	16
ROPN1B	3	125972034	2.0225e-05	340319	-1.5305	0.911167	0.0930147	57	1	0.845812	154778	-3.43177	1.55481	0.027302	27	185541	0.151634	1.0382	0.883878	30
POMC	2	25161084	0.00011658	340319	0.976728	0.5816	0.0930785	140	1	0.845905	154778	1.92111	0.987326	0.051684	67	185541	0.119561	0.665819	0.85749	73
GALK1	17	75758060	1.042e-05	340319	1.36071	0.810657	0.093245	72	1	0.846565	154778	0.487459	1.42816	0.732864	32	185541	2.10569	0.899017	0.0191707	40
RPL36AL	14	49618785	0.048413	340319	-0.612387	0.364873	0.0932787	353	1	0.846565	154778	-0.546992	0.639191	0.392134	156	185541	-0.665171	0.406496	0.101768	196
ZC2HC1C	14	75070547	1.8005e-09	340319	-1.17805	0.702053	0.0933475	96	1	0.846565	154778	-1.39402	1.20426	0.247038	45	185541	-1.00529	0.796236	0.206753	51
BBOX1	11	27055385	2.094e-12	340319	0.50987	0.303911	0.0934073	510	1	0.846565	154778	1.3242	0.513331	0.00989152	244	185541	-0.245329	0.349547	0.482776	265
PPP1R32	11	61481783	2.4447e-15	340319	-0.433259	0.258256	0.0934192	709	1	0.846565	154778	-0.520911	0.466443	0.264093	301	185541	-0.370159	0.281013	0.187763	407
SRD5A3	4	55346337	0.00024941	340319	0.442435	0.263831	0.0935502	681	1	0.84693	154778	0.464075	0.451314	0.303822	321	185541	0.412864	0.299955	0.168694	360
GUF1	4	44678623	5.3495e-18	340319	-0.381182	0.227316	0.0935669	918	1	0.84693	154778	-0.575119	0.406945	0.157581	395	185541	-0.231016	0.248971	0.353469	523
DHPS	19	12675839	0.00016305	340319	-0.659287	0.393304	0.0936846	306	1	0.84751	154778	-0.221487	0.703239	0.752799	132	185541	-1.0004	0.431156	0.0203267	174
ERAL1	17	28855035	3.1095e-09	340319	1.5403	0.91915	0.0937811	56	1	0.847897	154778	0.586306	1.50004	0.695901	29	185541	2.54314	1.09423	0.0201193	27
QRFP	9	130893428		340319	-1.48754	0.888019	0.0939107	60	1	0.848583	154778	-1.88999	1.50008	0.207697	29	185541	-1.1664	1.02128	0.253418	31
BEND4	4	42117523	0.98484	340319	1.56731	0.936071	0.0940635	54	1	0.849344	154778	2.4626	1.55474	0.11321	27	185541	0.686871	1.09431	0.530218	27
NPR1	1	153679109	0.00029303	340319	-0.6524	0.389691	0.0941025	312	1	0.849344	154778	-0.726252	0.635164	0.252871	162	185541	-0.560342	0.464565	0.227756	150
AKR1D1	7	138076519	1.7175e-07	340319	-0.848727	0.507225	0.0942739	184	1	0.850404	154778	-0.565798	0.932959	0.544213	75	185541	-1.04478	0.544802	0.0551473	109
CEP290	12	88049185	1.0549e-60	340319	0.263767	0.157715	0.0944405	1904	1	0.850941	154778	0.376746	0.277849	0.175121	842	185541	0.174846	0.174906	0.317478	1059
PCCA	13	100089121	3.1345e-15	340319	-0.755423	0.451693	0.0944412	232	1	0.850941	154778	-1.42347	0.78113	0.0684083	107	185541	-0.202927	0.50869	0.689952	125
ENDOV	17	80415195	1.0129e-09	340319	0.887516	0.530772	0.094501	168	1	0.850994	154778	0.0563231	0.926798	0.951541	76	185541	1.56929	0.592894	0.00812575	92
SLC25A2	5	141302966	0.0022001	340319	0.567635	0.33954	0.0945694	408	1	0.851125	154778	-0.0960247	0.577477	0.867934	196	185541	1.17805	0.388052	0.00239936	211
WT1	11	32389059	0.99648	340319	3.63442	2.17508	0.0947355	10	1	0.85174	154778	5.8339	3.05301	0.0560238	7	185541	-1.72018	3.28292	0.600294	3
RNF20	9	101535392	1.7545e-10	340319	-0.833964	0.499119	0.0947482	190	1	0.85174	154778	-0.807796	0.86131	0.348313	88	185541	-0.870513	0.56312	0.122136	102
BICDL1	12	119989869		340319	-1.44779	0.866699	0.0948273	63	1	0.85174	154778	-0.736851	1.61585	0.648381	25	185541	-1.90641	0.922471	0.03877	38
TMEM105	17	81313652	0.014225	340319	-1.64119	0.982592	0.0948668	49	1	0.85174	154778	-2.35817	1.68431	0.161491	23	185541	-0.990802	1.11507	0.374242	26
TLK2	17	62481114	1	340319	-0.618675	0.370499	0.0949513	345	1	0.85174	154778	-0.680502	0.634992	0.283869	162	185541	-0.551213	0.420528	0.189939	183
ZNF280D	15	56631502	0.046841	340319	1.94049	1.16255	0.0950842	35	1	0.85174	154778	2.91719	2.15875	0.176591	14	185541	1.32626	1.24066	0.285073	21
CNR1	6	88143859	0.50652	340319	-1.88765	1.13093	0.0950968	37	1	0.85174	154778	-2.86393	1.95938	0.143838	17	185541	-1.06534	1.27161	0.402152	20
ACOT2	14	73569243	9.3287e-06	340319	1.37221	0.822143	0.0951046	67	1	0.85174	154778	1.58675	1.50004	0.290146	29	185541	1.20321	0.888033	0.175444	37
KRT83	12	52314635	3.3665e-14	340319	-0.733734	0.439632	0.0951233	245	1	0.85174	154778	-1.16452	0.796336	0.143648	103	185541	-0.421105	0.477339	0.377674	142
JAGN1	3	9890723	0.0074462	340319	-2.96259	1.77608	0.0953077	15	1	0.852906	154778	-1.01456	3.6129	0.778853	5	185541	-3.84646	1.79813	0.032425	10
SYNGR2	17	78168617	5.1893e-05	340319	-1.44528	0.866599	0.0953646	63	1	0.852932	154778	-2.81089	1.47484	0.0566661	30	185541	-0.172627	0.989811	0.861548	33
SH3BP1	22	37639795	0.010463	340319	-1.99523	1.19715	0.0955855	33	1	0.853749	154778	-6.29048	2.55394	0.0137769	10	185541	-0.108275	1.18539	0.927221	23
PNPLA5	22	43880800	1.1936e-06	340319	0.439234	0.263598	0.0956544	682	1	0.853749	154778	0.47166	0.449851	0.294419	323	185541	0.410208	0.300316	0.171965	359
KCNU1	8	36784411	2.7854e-16	340319	0.464721	0.278956	0.0957283	606	1	0.853749	154778	1.00897	0.484901	0.0374558	278	185541	0.00879854	0.312793	0.977559	327
SNX4	3	125447783	5.6768e-08	340319	-0.876532	0.526155	0.0957301	171	1	0.853749	154778	-1.60095	0.945684	0.0904757	73	185541	-0.334192	0.574542	0.560792	98
TCEA1	8	53968106	0.89541	340319	-1.88305	1.13079	0.0958633	37	1	0.853749	154778	-1.1667	1.90404	0.540043	18	185541	-2.56422	1.30438	0.0493174	19
AMPD2	1	109620277	4.5084e-07	340319	-0.792711	0.476032	0.095864	209	1	0.853749	154778	-0.515109	0.856684	0.547653	89	185541	-1.0059	0.51934	0.0527619	120
RMC1	18	23503619		340319	-1.10722	0.664934	0.095882	107	1	0.853749	154778	-1.17613	1.09926	0.284656	54	185541	-1.06637	0.78097	0.172117	53
ASB15	7	123614493	1.84e-15	340319	-0.450191	0.270421	0.0959585	649	1	0.853749	154778	-0.594375	0.456534	0.192943	314	185541	-0.330182	0.311189	0.288676	335
ZNF436	1	23361970	5.1273e-05	340319	-1.83384	1.10173	0.0960099	39	1	0.853749	154778	-1.15497	2.24109	0.606304	13	185541	-2.1748	1.11542	0.0512076	26
MON1A	3	49909021	2.2952e-09	340319	0.954271	0.573321	0.0960214	144	1	0.853749	154778	1.17578	0.972718	0.226758	69	185541	0.728651	0.656681	0.267175	75
RAB4A	1	229271340	0.2026	340319	1.746	1.04922	0.096096	43	1	0.853749	154778	2.86332	1.76331	0.104413	21	185541	0.708065	1.21256	0.559261	22
LRRC37A3	17	64854599	3.0883e-10	340319	0.78999	0.474762	0.0961192	210	1	0.853749	154778	1.194	0.796132	0.13368	103	185541	0.414117	0.549805	0.451327	107
RIN2	20	19886670	0.00081408	340319	-0.784	0.471357	0.0962568	210	1	0.853749	154778	-1.41616	0.824539	0.0858868	92	185541	-0.263827	0.525728	0.615786	117
GPR84	12	54362667	3.2998e-09	340319	1.29506	0.778954	0.096402	78	1	0.853749	154778	4.25593	1.50026	0.00455751	29	185541	-0.438787	0.81244	0.589138	49
SH3BGR	21	39451910	0.0021831	340319	-1.44045	0.86645	0.0964193	63	1	0.853749	154778	-2.02444	1.42784	0.156239	32	185541	-0.861042	1.02105	0.399065	31
ABCA13	7	48171489	8.7753e-114	340319	-0.254193	0.152904	0.0964268	2021	1	0.853749	154778	-0.271444	0.265689	0.306943	914	185541	-0.240191	0.1715	0.161354	1102
CCNE1	19	29812525	0.97187	340319	-2.62263	1.57772	0.096456	19	1	0.853749	154778	-1.39357	2.55406	0.585322	10	185541	-4.04078	1.89493	0.0329736	9
FRY	13	32031796	1	340319	0.726184	0.43686	0.0964573	248	1	0.853749	154778	1.11641	0.784731	0.154835	106	185541	0.439012	0.477249	0.357636	142
OR13C2	9	104604673	0.014056	340319	0.57691	0.34715	0.0965447	393	1	0.853749	154778	0.97881	0.610931	0.109122	175	185541	0.260814	0.385327	0.498494	218
PRPH2	6	42698305	0.11554	340319	1.7232	1.03705	0.0965868	36	1	0.853749	154778	2.36626	1.72244	0.16951	13	185541	1.09518	1.21236	0.366345	22
FRG2C	3	75664381		340319	1.22551	0.737545	0.0965916	87	1	0.853749	154778	1.9496	1.29369	0.131811	39	185541	0.599152	0.820811	0.465421	48
CEACAM20	19	44506166		340319	0.915044	0.55088	0.0967022	150	1	0.854248	154778	0.514642	0.939467	0.583828	70	185541	1.26142	0.628032	0.0445889	78
CYP1B1	2	38070724	2.2024e-05	340319	-0.453389	0.273078	0.0968571	636	1	0.85442	154778	-1.02209	0.468515	0.0291439	298	185541	0.0525292	0.30965	0.865293	338
SLC49A3	4	681970		340319	0.466458	0.280985	0.096899	601	1	0.85442	154778	0.938223	0.47674	0.0490701	288	185541	0.0477932	0.321843	0.881949	313
PTGR2	14	73858893	2.7131e-07	340319	-0.612999	0.369428	0.0970528	347	1	0.85442	154778	-0.587636	0.66654	0.377983	147	185541	-0.613536	0.402266	0.127211	200
ERCC6	10	49458818	5.1622e-22	340319	0.355088	0.214028	0.0971019	1033	1	0.85442	154778	0.776832	0.37845	0.0401066	457	185541	0.0251734	0.23667	0.915293	575
SLC37A1	21	42518455	0.00058122	340319	-1.01229	0.610317	0.0971913	124	1	0.85442	154778	-2.33134	1.15387	0.043339	45	185541	-0.200291	0.643773	0.755709	78
CLSTN2	3	139935375	3.5246e-06	340319	1.08787	0.655916	0.0972065	95	1	0.85442	154778	1.10535	1.03442	0.285265	45	185541	1.06139	0.812389	0.19138	49
POLR3E	16	22302923	0.013199	340319	-0.789221	0.47594	0.0972707	209	1	0.85442	154778	-0.974845	0.808118	0.227698	100	185541	-0.626481	0.544761	0.250141	109
DOCK7	1	62455414	6.358e-06	340319	-0.834445	0.503221	0.0972761	178	1	0.85442	154778	-1.25083	0.856646	0.144253	85	185541	-0.444781	0.57464	0.438922	90
THPO	3	184372513	0.19714	340319	-2.04844	1.23546	0.0973099	31	1	0.85442	154778	-2.47344	2.08585	0.235696	15	185541	-1.59181	1.42154	0.26281	16
KY	3	134603580	1.542e-10	340319	1.03696	0.625428	0.0973188	121	1	0.85442	154778	2.90319	1.15417	0.0118913	49	185541	-0.219737	0.670236	0.743025	72
PPP4R3A	14	91458759		340319	-3.60547	2.17487	0.0973617	10	1	0.85442	154778	-1.26156	4.03869	0.754762	4	185541	-5.17762	2.32098	0.0256961	6
DDX4	5	55738942	0.99826	340319	-1.42537	0.85989	0.0973952	64	1	0.85442	154778	-2.86421	1.475	0.0521593	30	185541	-0.146804	0.975239	0.880346	34
NIPSNAP3A	9	104747794	2.2722e-12	340319	0.661591	0.399283	0.0975308	297	1	0.85442	154778	0.79333	0.690432	0.250544	137	185541	0.544456	0.449683	0.225991	160
GLT8D2	12	103989409	1.7287e-14	340319	-0.726582	0.438721	0.0976953	246	1	0.85442	154778	-1.69937	0.753587	0.0241318	115	185541	0.120787	0.496968	0.807969	131
FAM222B	17	28758273	0.29182	340319	1.59502	0.963177	0.0977231	51	1	0.85442	154778	1.56875	1.6156	0.331549	25	185541	1.5787	1.11513	0.156862	26
NEURL4	17	7316122	0.99999	340319	-1.13866	0.687878	0.0978596	100	1	0.85442	154778	-0.980256	1.05177	0.351333	59	185541	-1.3308	0.888003	0.133967	41
KMT2D	12	49021780	1	340319	-1.0395	0.628033	0.0978923	120	1	0.85442	154778	-1.24754	0.979854	0.202953	68	185541	-0.748497	0.788634	0.342568	52
PLVAP	19	17352367	2.3021e-06	340319	1.57852	0.953727	0.0979045	52	1	0.85442	154778	1.39783	1.58406	0.377544	26	185541	1.74537	1.11493	0.117478	26
SLC17A4	6	25761920	1.5714e-09	340319	0.525344	0.317475	0.0979746	392	1	0.85442	154778	1.01772	0.565922	0.0721238	156	185541	0.142997	0.348851	0.681873	210
NPTX1	17	80470814	0.62501	340319	-3.43135	2.07375	0.0979953	11	1	0.85442	154778	-8.14528	4.03875	0.04372	4	185541	-0.694585	2.14893	0.746526	7
CEP164	11	117338559	4.8293e-27	340319	-0.500879	0.302745	0.0980351	517	1	0.85442	154778	-1.60834	0.521798	0.00205445	240	185541	0.453836	0.341919	0.184405	277
RELL2	5	141638227	0.084083	340319	1.65981	1.00343	0.0981017	47	1	0.85442	154778	3.22545	1.72247	0.0611299	22	185541	0.241133	1.13732	0.832093	25
GPRC5A	12	12908236	6.786e-08	340319	-1.20615	0.729209	0.0981172	89	1	0.85442	154778	-2.04157	1.24663	0.101492	42	185541	-0.467284	0.829496	0.573207	47
SHC2	19	418915	2.1349e-14	340319	0.655897	0.396558	0.0981338	301	1	0.85442	154778	0.940518	0.678093	0.165443	142	185541	0.414708	0.451015	0.357835	159
COQ3	6	99369606	2.4344e-08	340319	0.571274	0.345462	0.0981988	397	1	0.85442	154778	0.465535	0.60762	0.443582	177	185541	0.648237	0.383628	0.0910764	220
GRK7	3	141778286	1.9791e-08	340319	-1.50601	0.911152	0.0983592	57	1	0.85442	154778	-3.16202	1.64908	0.0551834	24	185541	-0.338951	0.989871	0.732035	33
SLFN5	17	35258643	1.7046e-12	340319	1.04669	0.633258	0.0983593	118	1	0.85442	154778	1.76384	1.19107	0.138639	46	185541	0.594631	0.670173	0.37493	72
ZNF362	1	33270487	0.94115	340319	-3.59584	2.17558	0.0983686	10	1	0.85442	154778	-16.6271	8.07942	0.0395958	1	185541	-2.12639	1.89578	0.262014	9
L3MBTL4	18	5956216	3.1e-11	340319	-0.871967	0.527585	0.0983823	170	1	0.85442	154778	-1.52457	0.958747	0.111799	71	185541	-0.411745	0.571506	0.471245	99
ZNF396	18	35369218	8.7621e-06	340319	1.05525	0.63864	0.0984648	116	1	0.85442	154778	0.902144	1.23185	0.463956	43	185541	1.13645	0.665485	0.0876932	73
FOXD4L1	2	113499257	0.0076622	340319	-0.921987	0.558158	0.0985684	143	1	0.85442	154778	-1.54213	1.01819	0.129883	63	185541	-0.497552	0.602993	0.409295	77
GORASP2	2	170929341	0.88389	340319	-1.36825	0.828338	0.098576	69	1	0.85442	154778	0.715287	1.47531	0.627792	30	185541	-2.99413	0.910792	0.00101139	39
FDFT1	8	11802834	4.0998e-15	340319	0.881836	0.533965	0.0986402	166	1	0.85442	154778	0.884726	0.972665	0.36304	69	185541	0.874104	0.577427	0.130081	97
MTMR7	8	17299863	2.21e-14	340319	0.963614	0.583508	0.0986549	139	1	0.85442	154778	1.60219	0.94564	0.0902121	73	185541	0.27294	0.699977	0.696591	66
SAA2	11	18245380	2.7019e-06	340319	3.42407	2.07387	0.0987285	11	1	0.85442	154778	3.2589	2.85591	0.253827	8	185541	3.71255	3.28281	0.258095	3
BLVRA	7	43771133	0.00034786	340319	-1.33842	0.810717	0.0987575	72	1	0.85442	154778	-1.25037	1.32819	0.346497	37	185541	-1.45223	0.961226	0.130838	35
PUM1	1	30933215	1	340319	3.59158	2.17558	0.0987687	10	1	0.85442	154778	4.91524	4.66478	0.292026	3	185541	3.0767	2.14957	0.152344	7
GIPC2	1	78046099	3.1514e-09	340319	0.776765	0.470536	0.0987785	214	1	0.85442	154778	1.60902	0.829407	0.0523857	95	185541	0.0925553	0.521612	0.859162	119
TMEM200A	6	130366523	0.85062	340319	-2.18468	1.32385	0.0988933	27	1	0.854945	154778	-4.43769	2.55467	0.0823736	10	185541	-0.849739	1.37914	0.537806	17
C4orf45	4	158893703	4.3689e-07	340319	-1.36589	0.828093	0.099059	69	1	0.855589	154778	-1.82945	1.3464	0.174221	36	185541	-0.890232	0.989837	0.368456	33
FNDC1	6	159169598	4.7841e-12	340319	-0.843385	0.51142	0.0991268	181	1	0.855589	154778	-1.04716	0.897832	0.243488	81	185541	-0.676765	0.568766	0.234094	100
ACTR3C	7	150284745	7.2147e-06	340319	0.908175	0.550868	0.0992253	156	1	0.855589	154778	0.590289	0.897814	0.510877	81	185541	1.22456	0.656752	0.0622435	75
OR2T10	1	248592834	0.00065559	340319	-1.63725	0.993127	0.099235	42	1	0.855589	154778	-1.04318	1.9046	0.583885	14	185541	-1.96853	1.03847	0.0580145	26
FAM84B	8	126556457	0.00036638	340319	3.58449	2.17504	0.0993512	10	1	0.855589	154778	6.96743	3.61241	0.0537638	5	185541	0.242202	2.54267	0.924113	5
PCOLCE2	3	142818337	5.4571e-11	340319	-0.784346	0.475949	0.0993614	209	1	0.855589	154778	-0.92909	0.847106	0.272739	91	185541	-0.679868	0.523596	0.194131	118
AAK1	2	69475869	1	340319	-1.9444	1.17997	0.0993863	34	1	0.855589	154778	-1.44881	1.90456	0.446834	18	185541	-2.50574	1.42188	0.0780242	16
TPO	2	1414402	1.8182e-21	340319	-0.418036	0.253698	0.0994014	734	1	0.855589	154778	-0.595149	0.441261	0.17742	332	185541	-0.271147	0.284323	0.340257	401
MBTPS1	16	84054450	7.5901e-09	340319	-0.689791	0.418757	0.0995109	267	1	0.855633	154778	-0.642512	0.722827	0.374065	125	185541	-0.722277	0.47233	0.126222	141
ARHGAP19	10	97226127	1.4213e-12	340319	-0.989737	0.601048	0.0996236	131	1	0.855633	154778	-2.50416	1.04299	0.0163537	60	185541	0.28622	0.674906	0.671502	71
AMBRA1	11	46397453	1	340319	-1.02969	0.625402	0.0996731	121	1	0.855633	154778	-0.844	1.03444	0.41456	61	185541	-1.18962	0.734205	0.105174	60
RAB18	10	27504371	0.91006	340319	2.36126	1.43416	0.0996741	23	1	0.855633	154778	3.02005	2.08565	0.147614	15	185541	1.13749	2.01014	0.571479	8
RIPK1	6	3068659	0.0079441	340319	2.00213	1.21605	0.0996775	32	1	0.855633	154778	4.74775	2.33222	0.0417802	12	185541	0.382225	1.27154	0.76372	20
RFT1	3	53091905	3.7445e-13	340319	-0.81699	0.49656	0.0999094	192	1	0.856236	154778	0.1378	0.952257	0.884941	72	185541	-1.38039	0.519218	0.00784752	120
SP4	7	21428253	0.99288	340319	-3.1384	1.90771	0.0999482	13	1	0.856236	154778	-4.71897	4.03887	0.242653	4	185541	-2.41512	1.89543	0.202599	9
SCGB1A1	11	62419097	0.00079919	340319	2.03219	1.23542	0.099984	31	1	0.856236	154778	1.43503	2.43564	0.555742	11	185541	2.32974	1.27151	0.0669148	20
RNFT1	17	59952977	1.0891e-06	340319	-0.80008	0.486493	0.100056	200	1	0.856236	154778	-2.42865	0.939228	0.00971635	74	185541	0.144512	0.506688	0.775484	126
DNAJC30	7	73682744	0.023092	340319	1.68637	1.02543	0.100065	36	1	0.856236	154778	4.33635	1.58436	0.00620135	22	185541	-1.8976	1.30453	0.145775	11
RHEBL1	12	49065105	2.1883e-06	340319	-1.5688	0.953966	0.100073	52	1	0.856236	154778	0.21902	1.5548	0.887975	27	185541	-3.47186	1.13728	0.0022676	25
SCN4B	11	118137030	6.4529e-07	340319	1.78737	1.08762	0.100307	40	1	0.857386	154778	0.894059	1.90406	0.638674	18	185541	2.50767	1.21237	0.0386034	22
TMEM115	3	50355343	0.79454	340319	1.78734	1.08764	0.100316	40	1	0.857386	154778	0.909086	1.8065	0.614804	20	185541	2.67559	1.27144	0.0353477	20
MICAL1	6	109444195	3.3837e-22	340319	-0.37182	0.226353	0.100456	923	1	0.857486	154778	-0.316616	0.396135	0.42414	417	185541	-0.411398	0.252374	0.103079	505
UBXN6	19	4445501	5.4834e-06	340319	1.24764	0.759529	0.100458	82	1	0.857486	154778	1.60528	1.36537	0.239713	35	185541	0.980567	0.829328	0.237063	47
PSMC4	19	39971204	0.30101	340319	-1.99664	1.21573	0.100522	32	1	0.857486	154778	-3.0679	2.33152	0.18823	12	185541	-1.36709	1.2712	0.28218	20
SLC2A2	3	170997905	3.4337e-08	340319	-1.02289	0.622867	0.100545	122	1	0.857486	154778	-1.65996	1.03457	0.108606	61	185541	-0.38243	0.728143	0.599436	61
NEMP2	2	190509192		340319	-0.799009	0.486643	0.100616	200	1	0.857629	154778	0.241549	0.856731	0.777988	89	185541	-1.63528	0.53998	0.00245886	111
LIPE	19	42401813	9.7458e-12	340319	0.720029	0.438621	0.100679	246	1	0.857668	154778	1.15445	0.781058	0.139392	107	185541	0.387464	0.482358	0.421819	139
OR6K2	1	158699678	2.4185e-07	340319	1.9365	1.17996	0.100764	34	1	0.857668	154778	2.47989	2.24096	0.268461	13	185541	1.58036	1.24117	0.202921	21
PRDX5	11	64318217	0.00017921	340319	-1.24656	0.759671	0.100815	82	1	0.857668	154778	-0.756296	1.23197	0.539286	43	185541	-1.80265	0.910645	0.0477583	39
SOAT2	12	53103582	5.583e-28	340319	0.366905	0.223612	0.100838	943	1	0.857668	154778	0.631754	0.401461	0.115573	406	185541	0.168623	0.244381	0.490195	535
BTRC	10	101354181	0.011942	340319	1.29419	0.789021	0.100956	76	1	0.858077	154778	0.963921	1.2773	0.450458	40	185541	1.64905	0.947649	0.0818341	36
MSRA	8	10054517	1.5332e-15	340319	-0.410955	0.250607	0.10104	752	1	0.858077	154778	-0.499527	0.436007	0.251927	344	185541	-0.34018	0.280778	0.225682	407
DAPP1	4	99816916	0.17169	340319	-1.66284	1.01415	0.10108	43	1	0.858077	154778	-2.46441	1.76283	0.162119	21	185541	-0.938475	1.13721	0.409233	21
CATSPERD	19	5720740	7.5066e-15	340319	-0.463039	0.282422	0.101104	594	1	0.858077	154778	-0.51682	0.491962	0.293477	270	185541	-0.421878	0.316105	0.182004	324
EYA3	1	27974467	0.99702	340319	-1.21604	0.741959	0.101223	74	1	0.858629	154778	-1.01908	1.27766	0.425096	36	185541	-1.40931	0.838645	0.0928701	34
MRPS33	7	141006432	0.0036885	340319	-1.85285	1.13084	0.101325	37	1	0.859028	154778	-3.18529	1.95928	0.104007	17	185541	-0.678605	1.27149	0.593543	20
TMEM214	2	27033016	6.4957e-10	340319	1.3563	0.828314	0.101543	69	1	0.860414	154778	3.43512	1.34674	0.0107518	36	185541	-0.921589	0.990111	0.351962	33
WDR45B	17	82615919	0.15624	340319	-2.05475	1.25576	0.101786	30	1	0.862013	154778	-3.42669	2.43547	0.159431	11	185541	-1.28365	1.3044	0.325073	19
WASHC3	12	102013110		340319	-0.886908	0.542233	0.101912	161	1	0.862618	154778	-1.33975	0.892335	0.133256	82	185541	-0.407589	0.63986	0.524128	79
FANCG	9	35074111	2.4859e-14	340319	0.65831	0.402693	0.102098	292	1	0.863732	154778	1.08276	0.695513	0.119524	135	185541	0.306612	0.453986	0.499436	157
PIK3R1	5	68226677	0.99978	340319	-2.05264	1.25587	0.102168	30	1	0.863863	154778	-1.79639	2.15905	0.405394	14	185541	-2.29712	1.42155	0.106111	16
AMHR2	12	53423929	2.7013e-10	340319	-0.902801	0.552617	0.102326	155	1	0.864489	154778	-1.66318	0.920847	0.0708987	77	185541	-0.138471	0.643935	0.829737	78
CRIP2	14	105473250	0.00018101	340319	-1.02583	0.627972	0.102352	120	1	0.864489	154778	-1.27332	1.00212	0.203862	65	185541	-0.724327	0.766738	0.34482	55
STK32B	4	5051868	4.9116e-08	340319	1.101	0.674531	0.102628	104	1	0.866138	154778	2.60737	1.23195	0.0343073	43	185541	0.054681	0.728082	0.940133	61
ZFP82	19	36392741	0.57889	340319	-1.35124	0.827989	0.102691	69	1	0.866138	154778	-0.781547	1.2615	0.535563	41	185541	-2.1634	1.07445	0.0440642	28
FZD2	17	44557692	0.65266	340319	1.73187	1.06129	0.102712	30	1	0.866138	154778	2.38062	1.64881	0.148784	12	185541	0.897061	1.34012	0.503249	14
UGT1A7	2	233681938	8.6636e-14	340319	-0.75699	0.464023	0.102814	220	1	0.866416	154778	-0.637979	0.777798	0.412082	108	185541	-0.865141	0.537596	0.107557	112
KCNJ12	17	21415281	0.054242	340319	2.12021	1.29981	0.102855	28	1	0.866416	154778	2.89194	2.15885	0.180386	14	185541	1.3775	1.51955	0.364663	14
PIPOX	17	29043226	6.6433e-12	340319	0.731879	0.448902	0.103023	229	1	0.866921	154778	1.3385	0.804041	0.0959721	101	185541	0.276225	0.491484	0.574101	126
PRKAB1	12	119668228	0.0052573	340319	1.41305	0.866709	0.103024	63	1	0.866921	154778	1.50041	1.85349	0.418226	19	185541	1.35968	0.857282	0.112732	44
GKN1	2	68974636	1.1309e-06	340319	1.01516	0.623004	0.103217	122	1	0.867732	154778	1.79122	1.05209	0.0886559	59	185541	0.30447	0.716687	0.670962	63
FAM45A	10	119104143	5.4591e-08	340319	-1.00657	0.617755	0.103231	124	1	0.867732	154778	-0.852344	1.07963	0.429834	56	185541	-1.13856	0.689562	0.0987133	68
JADE2	5	134525741	0.99994	340319	1.08832	0.668162	0.103351	43	1	0.867863	154778	1.33218	1.07963	0.217233	8	185541	0.822832	0.804234	0.306249	14
ZGPAT	20	63708546	0.00038328	340319	0.91174	0.559764	0.103358	151	1	0.867863	154778	0.851506	1.07	0.42615	57	185541	0.921073	0.586483	0.1163	94
AK1	9	127868008	0.027319	340319	2.56977	1.57818	0.103458	19	1	0.867863	154778	-0.513156	2.69282	0.848867	9	185541	5.31441	1.79838	0.00312601	10
SPDYE4	17	8753088	0.001569	340319	1.40003	0.859818	0.103466	64	1	0.867863	154778	1.32299	1.38538	0.339597	34	185541	1.51102	1.03814	0.145531	30
GTPBP1	22	38705962	0.93001	340319	-2.23833	1.3754	0.103651	25	1	0.867986	154778	-2.59261	2.33156	0.266156	12	185541	-1.87706	1.57669	0.233847	13
SOCS2	12	93572906	0.62999	340319	3.37439	2.07394	0.103729	11	1	0.867986	154778	5.95093	3.61275	0.0995187	5	185541	1.30228	2.32127	0.574783	6
MATN4	20	45293765	1.1311e-08	340319	0.807595	0.496436	0.103784	192	1	0.867986	154778	1.20347	0.897611	0.180003	81	185541	0.531922	0.539729	0.324363	111
PIF1	15	64815693	1.8307e-16	340319	0.546897	0.3362	0.103802	419	1	0.867986	154778	1.00158	0.583264	0.0859447	192	185541	0.171758	0.377587	0.649194	227
KCTD11	17	7352843	0.0054961	340319	1.76887	1.08755	0.103851	40	1	0.867986	154778	0.692126	1.90406	0.716232	18	185541	2.60458	1.21223	0.0316686	22
FAM214A	15	52582152	0.4452	340319	0.853056	0.524528	0.10388	172	1	0.867986	154778	1.48998	0.833312	0.073774	94	185541	0.0952877	0.64385	0.882345	78
C1orf54	1	150268819	0.0002318	340319	-1.94759	1.1977	0.103927	33	1	0.867986	154778	-2.5455	1.8537	0.169693	19	185541	-1.182	1.52011	0.43682	14
ADCY3	2	24819935	1.9545e-11	340319	-1.0867	0.668347	0.103959	106	1	0.867986	154778	-1.27442	1.16637	0.274554	48	185541	-0.936729	0.74692	0.209799	58
TIE1	1	43301075	1.2446e-19	340319	-0.766677	0.471546	0.103976	213	1	0.867986	154778	-0.763068	0.808216	0.3451	100	185541	-0.753915	0.53518	0.158922	113
MEI4	6	77690650		340319	-1.50739	0.927597	0.104152	55	1	0.869	154778	-2.32186	1.50025	0.121709	29	185541	-0.601066	1.11523	0.589915	26
ATIC	2	215312144	3.0109e-19	340319	-0.47276	0.291008	0.104257	560	1	0.869417	154778	-0.660498	0.504475	0.190442	257	185541	-0.31885	0.327047	0.329593	303
CUL1	7	148730127	1	340319	-3.09867	1.90774	0.104322	13	1	0.869493	154778	-2.47835	3.61256	0.492691	5	185541	-3.4291	2.0104	0.0880698	8
ZBTB1	14	64521482	0.99407	340319	-2.88387	1.77582	0.104383	15	1	0.869545	154778	-5.28506	2.85566	0.0642099	8	185541	-0.110954	2.1489	0.958821	7
CTPS1	1	40983276	0.99259	340319	0.401657	0.247406	0.10449	776	1	0.869686	154778	0.585074	0.410969	0.154551	388	185541	0.203062	0.289196	0.48258	388
TNRC18	7	5308106	0.99093	340319	-1.2183	0.750593	0.104567	84	1	0.869686	154778	-2.39555	1.38548	0.0838024	34	185541	-0.398294	0.804261	0.620438	50
DAG1	3	49510540	0.98117	340319	2.32693	1.43429	0.104729	23	1	0.869686	154778	2.6779	3.05346	0.380485	7	185541	2.16058	1.42156	0.128545	16
PARD3	10	34111171	0.95577	340319	-0.841288	0.518572	0.104737	176	1	0.869686	154778	-2.22366	0.846978	0.00865534	91	185541	0.64795	0.616818	0.293502	85
PCSK1	5	96393006	2.745e-09	340319	1.15098	0.709565	0.104784	94	1	0.869686	154778	2.58821	1.27748	0.0427641	40	185541	0.0670296	0.773894	0.930979	54
STARD7	2	96186730	0.47179	340319	-1.61036	0.993088	0.104897	45	1	0.869686	154778	-2.92512	1.9597	0.135534	17	185541	-0.880225	1.02153	0.388867	27
SMOC1	14	69879686	0.0094673	340319	-1.06838	0.658889	0.104913	109	1	0.869686	154778	-1.13833	1.10972	0.304993	53	185541	-1.01786	0.759931	0.180439	56
RRM2B	8	102208139	0.002357	340319	1.53144	0.944827	0.105047	53	1	0.869686	154778	1.68087	1.85322	0.364407	19	185541	1.40056	0.975144	0.150931	34
HGS	17	81684068	0.0063571	340319	-1.3722	0.846665	0.10508	66	1	0.869686	154778	-1.12276	1.50009	0.454182	29	185541	-1.54965	0.934773	0.0973629	37
GFOD2	16	67675156	0.046624	340319	-1.76254	1.08752	0.105082	40	1	0.869686	154778	-2.37803	1.80624	0.187987	20	185541	-1.13268	1.27135	0.372972	20
KCTD13	16	29906884	0.00091544	340319	1.50282	0.927461	0.105156	55	1	0.869686	154778	2.26746	1.8531	0.221103	19	185541	1.08786	0.947646	0.250987	36
UBL5	19	9828319	0.016321	340319	-2.27461	1.40384	0.105173	24	1	0.869686	154778	-1.37413	2.33169	0.555643	12	185541	-3.15386	1.64112	0.0546354	12
IFFO2	1	18908581	0.72617	340319	-1.94023	1.19766	0.105231	33	1	0.869686	154778	-1.8786	1.95969	0.33775	17	185541	-1.97598	1.42187	0.164618	16
ZCCHC2	18	62523426	0.99376	340319	-1.50229	0.927352	0.105239	55	1	0.869686	154778	-0.644059	1.64872	0.696062	24	185541	-2.16122	1.02107	0.0342943	31
SFTA3	14	36473859	0.38679	340319	1.69887	1.04889	0.105299	43	1	0.869686	154778	1.6097	1.72218	0.349952	22	185541	1.74714	1.24068	0.159072	21
COASY	17	42562348	8.0903e-10	340319	0.938307	0.579324	0.105306	141	1	0.869686	154778	1.78904	1.0344	0.0837123	61	185541	0.281257	0.635781	0.658215	80
ABCF2	7	151208081	0.011301	340319	1.7189	1.06142	0.105353	42	1	0.869686	154778	1.34568	1.52676	0.378105	28	185541	2.46718	1.51974	0.1045	14
STARD4	5	111499898	6.9854e-11	340319	-0.617048	0.381199	0.105512	326	1	0.869686	154778	-1.33883	0.657811	0.0418249	151	185541	0.000674326	0.430081	0.998749	175
OR56A3	11	5947307	2.9344e-09	340319	-1.21494	0.750568	0.105514	84	1	0.869686	154778	-1.52743	1.24656	0.220456	42	185541	-0.946019	0.87749	0.280992	42
ALDH2	12	111766986	3.3959e-10	340319	1.54422	0.954005	0.105518	52	1	0.869686	154778	2.88344	1.61586	0.0743505	25	185541	0.310599	1.09442	0.776562	27
NR1H2	19	50359792	0.37506	340319	-2.10355	1.29969	0.105557	28	1	0.869686	154778	-4.72014	2.08551	0.0236184	15	185541	0.889723	1.57672	0.57256	13
INO80B	2	74455175	0.75864	340319	1.37051	0.846939	0.105622	66	1	0.869694	154778	2.26526	1.27766	0.0762341	40	185541	-0.00173069	1.11541	0.998762	26
EPHA7	6	93243425	1	340319	-2.03145	1.25595	0.105778	30	1	0.869694	154778	-2.77707	2.01973	0.169144	16	185541	-1.17631	1.51976	0.438927	14
SLC5A2	16	31483138	4.9184e-14	340319	0.617269	0.381696	0.105841	325	1	0.869694	154778	0.97406	0.649104	0.133455	155	185541	0.28481	0.436258	0.513856	170
FSCN3	7	127593853	1.3467e-10	340319	0.430459	0.266202	0.10587	669	1	0.869694	154778	0.351302	0.455597	0.440661	315	185541	0.493154	0.302514	0.103064	354
ZNF155	19	43988453	6.6195e-07	340319	-1.65734	1.02523	0.105976	45	1	0.869694	154778	-2.74928	1.68419	0.102597	23	185541	-0.488975	1.21205	0.686633	22
OSBPL1A	18	24163180	2.576e-07	340319	0.475678	0.29429	0.106018	538	1	0.869694	154778	0.61535	0.494718	0.21356	263	185541	0.344683	0.339995	0.310685	272
TMEM50B	21	33450823	0.029357	340319	-2.48546	1.53771	0.106023	20	1	0.869694	154778	-3.9892	3.05251	0.191263	7	185541	-1.68467	1.57663	0.285286	13
TNFRSF10B	8	23022674	0.00019928	340319	0.629652	0.389567	0.106033	312	1	0.869694	154778	0.637901	0.678172	0.346902	142	185541	0.608805	0.43626	0.162864	170
ZSCAN2	15	84603929	3.5648e-05	340319	1.24248	0.768999	0.106157	77	1	0.869694	154778	4.21243	1.36539	0.00203482	35	185541	-1.03472	0.847591	0.22217	41
PABPC1	8	100704290	0.99601	340319	0.323977	0.200568	0.106247	1159	1	0.869694	154778	0.539973	0.348851	0.121657	530	185541	0.147112	0.224772	0.512796	622
NKD1	16	50548554	0.99344	340319	-1.93385	1.19728	0.106267	33	1	0.869694	154778	-3.80927	2.01935	0.0592452	16	185541	-0.154085	1.37895	0.911029	17
RUFY2	10	68345769	0.00067843	340319	-1.03597	0.641489	0.106323	115	1	0.869694	154778	-1.81152	1.24662	0.146184	42	185541	-0.600731	0.665586	0.36676	73
RSBN1L	7	77696473	0.79546	340319	1.54055	0.953945	0.106329	52	1	0.869694	154778	2.56353	1.85336	0.166612	19	185541	0.943953	0.989918	0.340304	33
KRT37	17	41420884	3.5166e-10	340319	-1.09454	0.677766	0.106329	82	1	0.869694	154778	-1.73437	1.26163	0.169223	33	185541	-0.640027	0.722143	0.375464	42
TIMM8B	11	112085297	0.0086544	340319	-0.695702	0.430936	0.106442	255	1	0.869797	154778	-0.636542	0.74713	0.394225	117	185541	-0.747373	0.484262	0.122754	138
ARID1A	1	26696404	1	340319	0.89222	0.552713	0.106473	152	1	0.869797	154778	0.910552	1.03466	0.378835	61	185541	0.887159	0.58674	0.130532	90
APOC3	11	116830563	0.010024	340319	-0.903657	0.559872	0.106519	151	1	0.869797	154778	-0.068655	1.0021	0.945379	65	185541	-1.5424	0.613305	0.0119072	86
ALDH4A1	1	18872845	1.3725e-05	340319	-0.74876	0.463999	0.106591	220	1	0.869797	154778	-1.12327	0.812312	0.166725	99	185541	-0.447356	0.517214	0.387076	121
CHRNA6	8	42753180	3.5719e-08	340319	1.346	0.834166	0.106617	68	1	0.869797	154778	1.41908	1.3464	0.291893	36	185541	1.24641	1.00519	0.214987	32
PCDH10	4	133150145	0.89066	340319	-1.0531	0.652962	0.106787	111	1	0.870735	154778	-1.06166	1.15406	0.35761	49	185541	-1.06212	0.722289	0.141429	62
C1orf122	1	37808405	0.14325	340319	-1.8488	1.14669	0.106899	36	1	0.87111	154778	-2.0649	1.8537	0.265309	19	185541	-1.6125	1.37945	0.242427	17
ME2	18	50895802	3.0296e-15	340319	-0.817469	0.507113	0.106961	184	1	0.87111	154778	-0.998271	0.876255	0.254602	85	185541	-0.686296	0.571479	0.229787	99
AGAP2	12	57726556	0.99816	340319	-2.31177	1.4343	0.107011	23	1	0.87111	154778	-2.99234	2.43577	0.219262	11	185541	-1.70285	1.64145	0.299548	12
RADIL	7	4799380	6.2671e-23	340319	-0.472177	0.293012	0.107081	552	1	0.87111	154778	-0.477909	0.517564	0.35581	244	185541	-0.465839	0.324281	0.150853	308
OR2L13	1	248099350	0.00098315	340319	-0.788017	0.489112	0.107155	198	1	0.87111	154778	-1.33827	0.796445	0.092901	103	185541	-0.202352	0.583696	0.728837	95
USP39	2	85616196	0.01038	340319	-0.812911	0.504614	0.10719	186	1	0.87111	154778	-0.969136	1.01815	0.341168	63	185541	-0.748423	0.512992	0.144584	123
GPR150	5	95620277	1.3878e-05	340319	0.995177	0.617807	0.107219	115	1	0.87111	154778	0.364625	0.994539	0.713898	54	185541	1.70488	0.746727	0.0224232	58
SAP130	2	127942010	1	340319	-1.73017	1.07456	0.107372	41	1	0.871365	154778	-2.98029	1.80682	0.0990543	20	185541	-0.562676	1.24118	0.650306	21
C17orf102	17	34577527	0.0081248	340319	-1.98892	1.23536	0.1074	31	1	0.871365	154778	-2.28649	1.90394	0.229782	18	185541	-1.50869	1.57696	0.338716	13
PRB1	12	11353066	8.3839e-11	340319	-0.727257	0.451735	0.107416	211	1	0.871365	154778	-0.167249	0.781209	0.830477	95	185541	-1.23358	0.508728	0.0153162	109
STX7	6	132460759	5.0273e-06	340319	-1.79575	1.11596	0.107584	38	1	0.872108	154778	-2.42533	1.72247	0.159116	22	185541	-0.967753	1.42162	0.496037	16
SLC45A4	8	141211572	0.00010424	340319	0.465852	0.289889	0.108054	564	1	0.872108	154778	0.285124	0.506311	0.57334	255	185541	0.624985	0.323746	0.0535488	309
MANEAL	1	37794183	0.004939	340319	1.50455	0.936313	0.108081	54	1	0.872108	154778	1.59093	1.64939	0.334769	24	185541	1.44755	1.03845	0.163334	30
NAV2	11	19713700	0.99995	340319	-0.977053	0.608057	0.108089	128	1	0.872108	154778	-0.230503	1.09938	0.833928	54	185541	-1.53003	0.66113	0.0206544	74
VPS37B	12	122867117	0.058263	340319	-1.20576	0.7506	0.108188	84	1	0.872108	154778	-2.55763	1.26178	0.0426634	41	185541	0.0695887	0.867205	0.936043	43
SLC27A2	15	50182433	6.3647e-09	340319	-0.899209	0.559825	0.108224	151	1	0.872108	154778	-0.777119	0.979708	0.427654	68	185541	-0.97874	0.624206	0.116889	83
STXBP5L	3	120909563	0.99926	340319	-1.21277	0.755095	0.10825	83	1	0.872108	154778	-2.46718	1.36563	0.0708236	35	185541	-0.287907	0.820781	0.72576	48
ZMYM1	1	35093906	1.317e-08	340319	-1.31136	0.816569	0.108289	71	1	0.872108	154778	-1.94106	1.36586	0.155282	35	185541	-0.694951	0.947971	0.463503	36
LRCH3	3	197791280	6.6316e-12	340319	-0.495366	0.308472	0.108303	498	1	0.872108	154778	-0.645966	0.550077	0.240269	216	185541	-0.380698	0.338863	0.261245	282
CRTAM	11	122838554	8.0626e-09	340319	-0.972602	0.605717	0.10834	129	1	0.872108	154778	-2.54362	1.2466	0.0413066	42	185541	-0.212768	0.609762	0.727137	87
ARID4A	14	58299790	1	340319	0.456089	0.284109	0.108422	587	1	0.872108	154778	0.343379	0.492896	0.486019	269	185541	0.553333	0.319078	0.0828911	318
MINK1	17	4833585	1	340319	-1.54614	0.96316	0.108433	51	1	0.872108	154778	-1.57378	1.55458	0.311374	27	185541	-1.52169	1.16063	0.189831	24
IYD	6	150369036	0.0040758	340319	-0.923352	0.575357	0.108531	143	1	0.872108	154778	-2.20569	1.05191	0.0360082	59	185541	-0.0363082	0.620566	0.953344	84
ZNF593	1	26169984	0.00066476	340319	-1.13879	0.709757	0.108609	94	1	0.872108	154778	-2.16196	1.24691	0.0829464	42	185541	-0.316222	0.788902	0.68854	52
TTC25	17	41930724		340319	0.92286	0.575291	0.108679	143	1	0.872108	154778	1.13049	1.08933	0.299373	55	185541	0.792903	0.606264	0.190926	88
NPVF	7	25225128	0.00010444	340319	0.979151	0.610465	0.108728	127	1	0.872108	154778	0.815976	1.04301	0.434023	60	185541	1.12863	0.694805	0.104296	67
VWA1	1	1435749	0.0052878	340319	1.39022	0.866865	0.108774	63	1	0.872108	154778	1.3541	1.5551	0.383895	27	185541	1.41831	0.947975	0.134616	36
DENND4B	1	153930297	0.99098	340319	-1.00315	0.625555	0.108801	121	1	0.872108	154778	-0.679985	1.05208	0.518071	59	185541	-1.32165	0.722429	0.0673338	62
SRPK2	7	105117843	0.99697	340319	0.745393	0.464829	0.108806	51	1	0.872108	154778	0.638462	0.770271	0.407174	11	185541	0.865886	0.544656	0.111885	19
IGSF8	1	160091800	4.6329e-11	340319	-0.689715	0.430168	0.108855	256	1	0.872108	154778	-0.928336	0.792537	0.241461	104	185541	-0.520328	0.461515	0.25956	152
TAF9	5	69364944	4.2231e-07	340319	-1.21044	0.75512	0.108939	83	1	0.872108	154778	-2.11304	1.42823	0.139013	32	185541	-0.646814	0.796331	0.416653	51
GCHFR	15	40764182	0.048251	340319	2.12151	1.32363	0.108981	27	1	0.872108	154778	3.73895	2.15879	0.0832813	14	185541	0.441522	1.57687	0.779478	13
ARAP3	5	141653951	1.647e-05	340319	-0.515992	0.321975	0.109027	457	1	0.872108	154778	-1.49124	0.556505	0.00737088	211	185541	0.330384	0.362761	0.362429	246
SLC44A3	1	94820453	3.5957e-27	340319	0.652212	0.406984	0.109035	286	1	0.872108	154778	1.35203	0.744073	0.0692096	118	185541	0.167264	0.43899	0.703189	168
PRKACG	9	69013038		340319	-0.669848	0.418002	0.109046	271	1	0.872108	154778	-2.16463	0.77045	0.00496139	110	185541	0.338194	0.44832	0.450634	161
UFSP2	4	185400395	3.0583e-06	340319	-0.888186	0.554365	0.109119	151	1	0.872108	154778	-1.15778	0.965689	0.230564	70	185541	-0.665429	0.620528	0.28356	80
ST3GAL1	8	133459767	0.58269	340319	-2.01187	1.25579	0.109141	30	1	0.872108	154778	-5.27276	2.08567	0.0114694	15	185541	1.24475	1.46805	0.396498	15
SLC30A6	2	32165901	6.906e-09	340319	-1.39971	0.873832	0.109199	62	1	0.872108	154778	0.19734	1.68491	0.906763	23	185541	-2.31704	0.910801	0.0109612	39
ATP6V0A2	12	123712566	2.6314e-11	340319	-0.905685	0.565538	0.109276	148	1	0.872108	154778	-0.899134	0.979904	0.358844	68	185541	-0.888731	0.635848	0.162202	80
ZNF101	19	19668964	0.77153	340319	1.01396	0.633181	0.109297	118	1	0.872108	154778	1.63434	1.0699	0.126622	57	185541	0.401953	0.727998	0.580856	61
CHRNA4	20	63346745	8.5474e-05	340319	-0.618841	0.386462	0.109312	317	1	0.872108	154778	-1.37594	0.651223	0.0346144	154	185541	0.0707996	0.445472	0.873723	163
PPBP	4	73987272	0.057739	340319	-3.48173	2.17498	0.10942	10	1	0.872108	154778	-6.38355	3.61239	0.0772091	5	185541	-0.66016	2.54274	0.795153	5
IK	5	140647913	2.4864e-06	340319	-0.679218	0.424351	0.109465	263	1	0.872108	154778	-1.64114	0.750414	0.0287453	116	185541	0.100762	0.469201	0.829961	147
ASPHD1	16	29900972	0.0022416	340319	1.91608	1.19728	0.109519	33	1	0.872108	154778	0.55904	2.01935	0.781902	16	185541	3.21897	1.3789	0.0195733	17
CHD1	5	98856387	1	340319	-0.988665	0.617814	0.109541	124	1	0.872108	154778	-2.19037	1.07016	0.0406836	57	185541	0.0118329	0.694786	0.986412	67
PTTG1IP	21	44851582	0.0049827	340319	-1.55642	0.972611	0.109545	50	1	0.872108	154778	-0.397225	1.76257	0.821694	21	185541	-2.36951	1.05568	0.0247989	29
SPDL1	5	169588388	8.5955e-17	340319	0.384038	0.240062	0.109657	823	1	0.872108	154778	0.854096	0.415442	0.0397964	379	185541	-0.00877019	0.270186	0.974105	444
ZNF213	16	3137284	9.4572e-08	340319	-0.831834	0.520059	0.109711	175	1	0.872108	154778	-1.14771	0.939211	0.221712	74	185541	-0.596035	0.565896	0.292223	101
NOL4	18	33852850	0.99949	340319	-3.17545	1.9853	0.109714	12	1	0.872108	154778	-9.17408	3.61205	0.0110909	5	185541	1.13219	2.14868	0.598248	7
ATP23	12	57941703		340319	-0.864594	0.540552	0.109718	162	1	0.872108	154778	-0.639239	0.926865	0.490397	76	185541	-1.03931	0.613282	0.0901394	86
CAPN9	1	230747512	1.3256e-22	340319	0.275168	0.172087	0.109821	1579	1	0.872484	154778	0.565862	0.30058	0.0597611	706	185541	0.0437342	0.192182	0.819983	864
GLYR1	16	4805239	0.99973	340319	-1.26931	0.794221	0.110004	72	1	0.873093	154778	-0.724196	1.38533	0.601142	34	185541	-1.75961	0.88797	0.0475249	37
NCF1	7	74777263	2.8311e-05	340319	0.956828	0.598795	0.110061	132	1	0.873093	154778	0.89272	1.08939	0.412522	55	185541	1.036	0.648121	0.10994	77
EPN3	17	50532985	7.4151e-17	340319	-0.386117	0.241656	0.11009	812	1	0.873093	154778	-0.8206	0.398468	0.0394588	412	185541	0.0573713	0.284596	0.840238	400
FGB	4	154563019	0.56616	340319	-1.0161	0.635988	0.110118	117	1	0.873093	154778	-1.52313	1.15413	0.18693	49	185541	-0.639139	0.689628	0.354038	68
MPDZ	9	13106971	5.8009e-38	340319	-0.425122	0.266182	0.110242	666	1	0.873543	154778	-0.396564	0.468391	0.397191	294	185541	-0.432323	0.295479	0.143434	371
MAN2A2	15	90904181	1.4995e-10	340319	-0.925046	0.579326	0.110319	141	1	0.873543	154778	-2.30491	1.0021	0.0214448	65	185541	0.24611	0.652275	0.705944	76
YPEL1	22	21701132	0.60986	340319	-1.61879	1.01407	0.110414	46	1	0.873543	154778	-1.98771	1.68422	0.237923	23	185541	-1.21875	1.18548	0.303918	23
SLC6A20	3	45758980	2.6621e-17	340319	0.516825	0.323768	0.110426	449	1	0.873543	154778	0.812059	0.591113	0.169512	183	185541	0.305173	0.349555	0.382647	265
ZNF202	11	123725998	0.5263	340319	2.0749	1.29993	0.110452	28	1	0.873543	154778	2.31223	2.08579	0.26762	15	185541	1.79601	1.57716	0.254804	13
DERL1	8	123015447	0.00021136	340319	1.75739	1.10142	0.110587	39	1	0.874174	154778	4.45839	2.15894	0.0389167	14	185541	0.265902	1.1372	0.815124	25
MYL4	17	47209382	0.00012029	340319	-1.41631	0.887995	0.110724	60	1	0.874738	154778	-1.60834	1.61562	0.319498	25	185541	-1.31066	0.961102	0.172662	35
[truncated: 13,788 more rows]

## Sheet: Supplementary Data 3
Supplementary Data 3. Gene-level missense-burden (CADD > 30) associations with hand grip strength in the UK Biobank (filtered on MAF<0.001 and number of PTV carriers >= 10)
GENE	N	N_carrier	Beta	SE	P	Bonf.P	FDR
PTEN	340319	11	-9.11257	2.0737	1.11141e-05	0.126367	0.126367
SEMA6A	340319	16	-7.05307	1.71962	4.10501e-05	0.46674	0.185918
RAB8B	340319	31	-4.97459	1.23524	5.6453e-05	0.641871	0.185918
C1QL2	340319	15	-7.09218	1.7764	6.54064e-05	0.743671	0.185918
SPATA2	340319	47	-3.80855	1.00317	0.00014676	1	0.333731
FBXL16	340319	20	-5.59647	1.53789	0.000273689	1	0.442829
MMP3	340319	55	-3.35616	0.927509	0.000296397	1	0.442829
SOST	340319	64	3.07361	0.859802	0.000350562	1	0.442829
POGLUT1	340319	128	2.1535	0.608086	0.000397995	1	0.442829
KAZN	340319	116	-2.24926	0.638868	0.000430478	1	0.442829
LRRC6	340319	17	-5.86418	1.66815	0.000439195	1	0.442829
PUSL1	340319	199	1.7069	0.48785	0.000467365	1	0.442829
PAQR4	340319	114	2.22695	0.644259	0.000547105	1	0.478507
PKMYT1	340319	91	2.46664	0.721063	0.000624364	1	0.50247
EVX1	340319	85	-2.51132	0.746152	0.000763596	1	0.50247
SH3RF3	340319	21	5.04475	1.50136	0.000779168	1	0.50247
SASS6	340319	60	2.98027	0.888267	0.000793311	1	0.50247
GLI1	340319	75	2.66446	0.794319	0.000795468	1	0.50247
CHPF	340319	229	-1.50473	0.454804	0.00093799	1	0.545873
CHD5	340319	347	-1.21522	0.369514	0.00100659	1	0.545873
NIPSNAP3A	340319	26	-4.39016	1.34891	0.00113562	1	0.545873
MMP1	340319	68	-2.71404	0.834167	0.00113967	1	0.545873
DNAJB12	340319	80	-2.5018	0.769052	0.00114166	1	0.545873
EMID1	340319	18	-5.26861	1.62088	0.00115224	1	0.545873
B4GALT7	340319	261	1.37004	0.425927	0.00129722	1	0.554455
HOXD1	340319	27	4.22974	1.32408	0.00140097	1	0.554455
TXNL1	340319	18	-5.17168	1.62092	0.00142005	1	0.554455
RIT2	340319	630	0.874785	0.274231	0.00142308	1	0.554455
HDDC3	340319	48	-3.1651	0.992738	0.00143151	1	0.554455
TXNRD1	340319	140	1.85015	0.58145	0.00146294	1	0.554455
KCTD12	340319	47	-3.17304	1.00318	0.00156171	1	0.564407
BMP2K	340319	11	6.53142	2.07372	0.00163499	1	0.564407
PIGG	340319	27	4.16826	1.32365	0.00163812	1	0.564407
PCDHGA7	340319	270	1.31356	0.418774	0.00170883	1	0.564569
PET100	340319	21	4.69783	1.50077	0.00174648	1	0.564569
TMEM63B	340319	167	-1.66075	0.532443	0.00181408	1	0.564569
PDF	340319	59	2.78921	0.895469	0.00184081	1	0.564569
SPAG1	340319	20	4.77931	1.53799	0.00188686	1	0.564569
G3BP1	340319	29	3.94676	1.27737	0.00200336	1	0.584055
BAG6	340319	90	-2.22139	0.725184	0.0021899	1	0.62248
PHB2	340319	130	-1.83882	0.603388	0.0023078	1	0.622498
LSM11	340319	45	-3.11894	1.02545	0.00235393	1	0.622498
GLS	340319	90	2.20612	0.725339	0.00235421	1	0.622498
DEDD	340319	24	-4.24125	1.40441	0.00252828	1	0.653332
TNS1	340319	422	1.00438	0.335139	0.00272767	1	0.689192
CFAP65	340319	37	3.34496	1.13111	0.00310442	1	0.763345
MCM3	340319	465	0.940967	0.319219	0.00320154	1	0.763345
FAM118A	340319	43	3.08302	1.04878	0.0032864	1	0.763345
KCNMA1	340319	72	-2.38145	0.810647	0.0033066	1	0.763345
G6PC	340319	62	2.56214	0.873544	0.00335684	1	0.763345
NIFK	340319	35	-3.38269	1.16297	0.00362993	1	0.807651
CDH17	340319	14	-5.33143	1.83821	0.00372785	1	0.807651
SPHK1	340319	46	-2.93223	1.01412	0.00383558	1	0.807651
FUK	340319	198	1.40274	0.488923	0.00411757	1	0.807651
GABRA4	340319	10	6.22981	2.17504	0.00418059	1	0.807651
IL17C	340319	87	-2.11059	0.737481	0.00421148	1	0.807651
LPP	340319	219	-1.32707	0.464966	0.00431575	1	0.807651
PPP2R5A	340319	78	-2.22204	0.77908	0.00434298	1	0.807651
EXOSC3	340319	382	-1.00295	0.35214	0.00439776	1	0.807651
PHF3	340319	182	1.4327	0.505896	0.00462605	1	0.807651
PLK1	340319	511	-0.858333	0.303594	0.00469541	1	0.807651
CDH10	340319	22	-4.14217	1.46653	0.00473627	1	0.807651
DNAI1	340319	186	1.42007	0.50448	0.00487928	1	0.807651
CD163L1	340319	11	-5.83735	2.07389	0.00488286	1	0.807651
PAK4	340319	141	1.6232	0.57927	0.00507656	1	0.807651
ORC6	340319	18	-4.54075	1.62111	0.0050944	1	0.807651
KCNC4	340319	55	-2.59828	0.927743	0.00510027	1	0.807651
MUS81	340319	59	-2.50465	0.895529	0.00516075	1	0.807651
TP53INP2	340319	191	1.38101	0.493898	0.00517203	1	0.807651
WDR7	340319	128	-1.69881	0.607967	0.00520242	1	0.807651
DRG2	340319	56	-2.55535	0.919163	0.00543472	1	0.807651
EMC10	340319	39	3.05157	1.10126	0.00558916	1	0.807651
ALDH5A1	340319	45	-2.83245	1.02549	0.00574427	1	0.807651
CAT	340319	476	0.87142	0.3155	0.0057447	1	0.807651
ASIC3	340319	65	2.34643	0.853231	0.00595891	1	0.807651
TBC1D13	340319	128	1.66872	0.608042	0.00606216	1	0.807651
RARG	340319	18	4.43748	1.62131	0.00620115	1	0.807651
TMOD2	340319	67	-2.29711	0.840292	0.00626294	1	0.807651
SYT10	340319	13	-5.19735	1.90773	0.00644292	1	0.807651
TYW5	340319	113	1.76375	0.647408	0.00644359	1	0.807651
BCL2L1	340319	10	5.91651	2.17473	0.00651733	1	0.807651
WNT5A	340319	58	2.45625	0.903262	0.00654221	1	0.807651
SLC17A7	340319	36	3.11648	1.14621	0.00654939	1	0.807651
TYRO3	340319	31	-3.35622	1.23527	0.00658806	1	0.807651
PRKAR2B	340319	217	1.26027	0.463983	0.00660385	1	0.807651
WDHD1	340319	51	-2.61509	0.963144	0.00662471	1	0.807651
ST14	340319	55	2.50804	0.927502	0.00684969	1	0.807651
GRSF1	340319	377	-0.956221	0.354426	0.00697729	1	0.807651
NHP2	340319	145	1.54056	0.571368	0.0070124	1	0.807651
HYAL3	340319	22	-3.93912	1.46655	0.00723201	1	0.807651
RND2	340319	68	-2.23811	0.834146	0.0072942	1	0.807651
MAP4	340319	61	2.35849	0.88078	0.00741272	1	0.807651
MXRA8	340319	241	-1.18584	0.443424	0.00748938	1	0.807651
TMEM185B	340319	28	3.47656	1.30027	0.00750172	1	0.807651
DCLRE1A	340319	49	-2.62591	0.982615	0.00753206	1	0.807651
PTPRH	340319	12	-5.27584	1.98522	0.00787116	1	0.807651
MFAP4	340319	24	-3.72738	1.40397	0.0079338	1	0.807651
SLC17A2	340319	29	-3.38744	1.27739	0.00800556	1	0.807651
SAAL1	340319	27	-3.50498	1.32376	0.00810322	1	0.807651
FRMD4B	340319	90	-1.91977	0.725172	0.00811353	1	0.807651
MBNL2	340319	20	4.06718	1.53781	0.00817452	1	0.807651
LIPG	340319	50	-2.57184	0.972615	0.00818747	1	0.807651
PRKCH	340319	20	4.06373	1.53794	0.00823448	1	0.807651
ROR2	340319	47	-2.65051	1.00336	0.00825067	1	0.807651
UBA7	340319	259	-1.12442	0.427596	0.00854798	1	0.807651
TSNARE1	340319	12	-5.22075	1.98557	0.00855546	1	0.807651
COL27A1	340319	994	-0.573328	0.218184	0.0085961	1	0.807651
HIVEP1	340319	110	1.72289	0.655968	0.00862763	1	0.807651
SLC45A3	340319	54	-2.45908	0.936318	0.00863149	1	0.807651
SLC11A2	340319	42	2.7865	1.06143	0.00865934	1	0.807651
DLGAP4	340319	23	-3.76193	1.43397	0.00870518	1	0.807651
DUSP22	340319	247	1.14712	0.437851	0.00879627	1	0.807651
MED8	340319	53	-2.47536	0.945109	0.00881598	1	0.807651
CALHM2	340319	44	-2.71508	1.03692	0.00883467	1	0.807651
IGFBP7	340319	149	-1.47478	0.563571	0.00887507	1	0.807651
SYT12	340319	65	2.22708	0.853228	0.00904978	1	0.807651
IER3	340319	12	-5.17893	1.98569	0.00910448	1	0.807651
MYOM3	340319	136	-1.53763	0.590063	0.00916423	1	0.807651
DPP4	340319	262	1.10788	0.425259	0.0091827	1	0.807651
ECSIT	340319	14	4.78779	1.83797	0.0091897	1	0.807651
C1orf112	340319	45	-2.67087	1.02565	0.0092123	1	0.807651
RPL24	340319	52	-2.48304	0.953966	0.00924531	1	0.807651
ZAP70	340319	43	2.72968	1.04925	0.00928058	1	0.807651
MGLL	340319	24	-3.64973	1.40409	0.00934023	1	0.807651
SNCAIP	340319	47	-2.60429	1.00341	0.00944758	1	0.807651
PHLDA1	340319	93	-1.85083	0.713377	0.00947418	1	0.807651
RTKN	340319	112	-1.68652	0.650207	0.00949188	1	0.807651
PIGS	340319	358	0.942305	0.363695	0.0095723	1	0.807651
APOM	340319	32	-3.1502	1.21634	0.00960055	1	0.807651
PARP14	340319	21	-3.88352	1.5011	0.00967845	1	0.807651
CD53	340319	33	2.56835	0.993049	0.00970077	1	0.807651
CDK14	340319	14	4.75265	1.83834	0.00972985	1	0.807651
CPT1C	340319	70	-2.1231	0.82204	0.0098027	1	0.807651
BHLHE40	340319	40	-2.80829	1.08765	0.00982429	1	0.807651
FNBP4	340319	529	-0.772604	0.299274	0.00983497	1	0.807651
SYCP2L	340319	15	4.58178	1.77613	0.00989058	1	0.807651
SLC25A26	340319	172	1.35035	0.524638	0.0100574	1	0.807651
PPP1R12B	340319	100	1.76799	0.688083	0.0101868	1	0.807651
SMARCB1	340319	67	-2.15678	0.84022	0.0102608	1	0.807651
ANXA11	340319	472	0.812206	0.316799	0.0103542	1	0.807651
NCOR2	340319	334	-0.965143	0.376555	0.010375	1	0.807651
BMT2	340319	12	-5.07813	1.98561	0.0105443	1	0.807651
ATP6V0A4	340319	220	1.18609	0.463885	0.0105625	1	0.807651
SLC38A1	340319	38	2.84947	1.11592	0.0106658	1	0.807651
UBE4A	340319	162	-1.38012	0.540527	0.0106715	1	0.807651
MYL3	340319	60	2.26582	0.888162	0.0107379	1	0.807651
RTRAF	340319	79	-1.9684	0.773879	0.0109738	1	0.807651
ACTRT3	340319	10	-5.53169	2.17516	0.010987	1	0.807651
DHX9	340319	19	-4.00669	1.57835	0.0111321	1	0.807651
PRC1	340319	21	-3.80903	1.50081	0.0111497	1	0.807651
NECAB2	340319	99	1.75398	0.691341	0.0111791	1	0.807651
KPNA2	340319	26	-3.42214	1.34886	0.0111792	1	0.807651
DCAF1	340319	124	-1.56622	0.617805	0.0112407	1	0.807651
ODF2	340319	489	-0.786042	0.310306	0.0113058	1	0.807651
IL1A	340319	17	-4.22293	1.66868	0.0113841	1	0.807651
GRK6	340319	77	1.98335	0.783969	0.0114106	1	0.807651
CTNS	340319	88	-1.8539	0.733277	0.0114641	1	0.807651
HNF4G	340319	156	-1.39088	0.550823	0.0115672	1	0.807651
TRIML1	340319	21	3.78925	1.50095	0.0115847	1	0.807651
AAAS	340319	153	-1.40372	0.556211	0.0116126	1	0.807651
P2RX6	340319	79	-1.95257	0.773784	0.0116227	1	0.807651
AKR1A1	340319	100	-1.73576	0.688123	0.0116544	1	0.807651
TCHH	340319	15	-4.4808	1.77643	0.0116573	1	0.807651
MRPL13	340319	10	5.48489	2.17509	0.01168	1	0.807651
COQ8A	340319	86	-1.8678	0.74196	0.0118234	1	0.807651
MPHOSPH6	340319	59	2.25295	0.895466	0.0118715	1	0.807651
HS6ST1	340319	182	1.2814	0.510115	0.0120059	1	0.807651
FAT3	340319	67	-2.10757	0.84039	0.0121474	1	0.807651
C15orf61	340319	51	2.41097	0.963102	0.0123032	1	0.807651
SYCP2	340319	11	5.18612	2.07348	0.0123788	1	0.807651
RBM15	340319	136	-1.45604	0.583649	0.0126062	1	0.807651
PIAS4	340319	11	-5.16527	2.07348	0.012735	1	0.807651
ALG8	340319	127	-1.51914	0.610478	0.0128306	1	0.807651
PRAMEF4	340319	56	2.28567	0.919427	0.0129202	1	0.807651
KCNK13	340319	31	-3.06863	1.23531	0.0129888	1	0.807651
PAK1IP1	340319	15	4.41122	1.77608	0.0130037	1	0.807651
TNKS2	340319	245	-1.09156	0.439584	0.0130229	1	0.807651
EEF1D	340319	225	-1.13891	0.458692	0.0130306	1	0.807651
MMP8	340319	53	-2.34627	0.944955	0.0130307	1	0.807651
SLC5A5	340319	122	1.54528	0.622789	0.0130936	1	0.807651
COG3	340319	44	-2.57192	1.03681	0.0131164	1	0.807651
NADK2	340319	90	1.7968	0.725152	0.013219	1	0.807651
ADAM22	340319	228	1.12885	0.455685	0.0132402	1	0.807651
RSRC2	340319	224	1.13861	0.459731	0.0132613	1	0.807651
SOX17	340319	169	-1.31042	0.529213	0.0132805	1	0.807651
GNA13	340319	23	3.5457	1.43419	0.0134262	1	0.807651
THBS4	340319	164	1.32776	0.537263	0.0134612	1	0.807651
ABLIM3	340319	426	-0.823969	0.333507	0.0134884	1	0.807651
TENM4	340319	171	-1.29978	0.526132	0.0134949	1	0.807651
TMPRSS9	340319	70	-2.02964	0.822029	0.0135472	1	0.807651
RAB26	340319	124	-1.52434	0.617727	0.0136006	1	0.807651
ATP12A	340319	299	-0.981535	0.397921	0.0136384	1	0.807651
HMGXB3	340319	138	-1.44205	0.585647	0.0138047	1	0.811405
C5orf34	340319	25	3.37985	1.37576	0.0140221	1	0.811405
ZMAT3	340319	24	3.44872	1.4041	0.0140428	1	0.811405
VDAC2	340319	26	3.31025	1.34889	0.0141262	1	0.811405
SLCO1A2	340319	68	2.04657	0.834209	0.0141553	1	0.811405
INSIG1	340319	214	1.1534	0.470349	0.0141986	1	0.811405
DGCR6L	340319	24	3.44064	1.40373	0.0142439	1	0.811405
GPHN	340319	114	1.57859	0.644248	0.0142749	1	0.811405
PIGO	340319	200	-1.19121	0.486497	0.0143441	1	0.811405
SGSH	340319	204	1.17683	0.481699	0.0145634	1	0.811947
HESX1	340319	30	3.06707	1.2559	0.0146018	1	0.811947
IPO11	340319	183	-1.24086	0.508615	0.0147006	1	0.811947
PDE7A	340319	75	1.93756	0.794297	0.0147145	1	0.811947
ANKMY1	340319	46	-2.47269	1.01446	0.0147915	1	0.811947
ARSB	340319	90	-1.7668	0.725145	0.0148318	1	0.811947
TSGA10	340319	32	2.96234	1.21629	0.0148698	1	0.811947
HFM1	340319	145	1.39107	0.571467	0.014925	1	0.811947
AMPD1	340319	285	-0.991111	0.4077	0.0150584	1	0.815307
FKBP3	340319	32	2.95309	1.21586	0.0151494	1	0.816283
NANOS1	340319	24	-3.40624	1.40404	0.0152656	1	0.816283
TRPC7	340319	60	2.15396	0.888081	0.0152918	1	0.816283
CYTH4	340319	109	-1.59566	0.658778	0.0154293	1	0.819772
SH3D21	340319	429	0.804296	0.332384	0.0155305	1	0.821312
HCRTR2	340319	74	-1.93235	0.799909	0.0157049	1	0.822613
ZNF438	340319	34	-2.84794	1.17959	0.0157642	1	0.822613
BNC2	340319	38	-2.69373	1.1158	0.0157722	1	0.822613
FOXB2	340319	106	1.61058	0.668268	0.0159495	1	0.822967
IP6K3	340319	631	-0.660282	0.274094	0.0159985	1	0.822967
SOX5	340319	17	4.01672	1.66829	0.0160547	1	0.822967
SLC4A4	340319	51	-2.31612	0.963169	0.0161868	1	0.822967
NARS2	340319	237	1.07467	0.446965	0.0162006	1	0.822967
RANBP17	340319	176	-1.2468	0.518614	0.0162133	1	0.822967
TMEM204	340319	50	-2.33486	0.972715	0.0163796	1	0.823945
EDAR	340319	78	-1.86891	0.779123	0.0164521	1	0.823945
IL4I1	340319	72	-1.94335	0.81053	0.0165022	1	0.823945
ESF1	340319	33	-2.86772	1.19717	0.0166022	1	0.823945
ELMO1	340319	98	1.66308	0.694907	0.0167005	1	0.823945
AMDHD1	340319	40	-2.60091	1.08762	0.0167861	1	0.823945
SSX2IP	340319	130	-1.42616	0.596676	0.0168409	1	0.823945
TTC9C	340319	64	2.0548	0.859974	0.0168775	1	0.823945
FOXM1	340319	55	-2.21581	0.927604	0.0169066	1	0.823945
TFCP2L1	340319	58	-2.15658	0.903475	0.0169879	1	0.823945
POLDIP2	340319	54	2.23308	0.93603	0.0170474	1	0.823945
KHSRP	340319	20	-3.66681	1.53776	0.0171021	1	0.823945
NXPE3	340319	67	-1.99927	0.840444	0.0173686	1	0.825232
AMFR	340319	106	1.5884	0.668107	0.0174328	1	0.825232
XRN2	340319	340	-0.886682	0.373186	0.0175029	1	0.825232
DPH6	340319	32	-2.88832	1.21586	0.0175241	1	0.825232
PLA2R1	340319	373	0.846308	0.356435	0.0175796	1	0.825232
DALRD3	340319	92	1.70301	0.717276	0.0175841	1	0.825232
NXPH3	340319	91	1.71127	0.721091	0.0176369	1	0.825232
REN	340319	17	-3.9533	1.6686	0.0178258	1	0.826267
PREPL	340319	113	-1.53368	0.647334	0.0178261	1	0.826267
POU4F2	340319	62	2.06746	0.873653	0.0179599	1	0.826267
KCNQ5	340319	33	-2.8317	1.19748	0.0180447	1	0.826267
OCA2	340319	110	1.54814	0.655842	0.0182487	1	0.826267
MAPKBP1	340319	53	-2.22967	0.944884	0.0182888	1	0.826267
ADGRE5	340319	24	3.30659	1.40379	0.0184998	1	0.826267
SDCCAG8	340319	18	3.81692	1.62161	0.018584	1	0.826267
P2RY1	340319	21	-3.5324	1.50105	0.0186084	1	0.826267
GOLGA7	340319	12	4.66916	1.98551	0.0186924	1	0.826267
ANGPTL6	340319	41	2.52484	1.07405	0.0187357	1	0.826267
SLC10A4	340319	87	1.73278	0.737553	0.0188063	1	0.826267
ADA	340319	116	1.49708	0.638652	0.019072	1	0.826267
WNT3A	340319	82	1.78016	0.759847	0.0191409	1	0.826267
ABHD3	340319	145	1.3382	0.571241	0.019149	1	0.826267
EPB41L1	340319	109	-1.54259	0.658796	0.0192055	1	0.826267
BAIAP3	340319	73	1.88448	0.805032	0.019239	1	0.826267
USP32	340319	132	-1.40113	0.598772	0.0192843	1	0.826267
TJP3	340319	53	-2.20806	0.944709	0.0194245	1	0.826267
HOXD9	340319	69	1.93505	0.828329	0.0194872	1	0.826267
USP13	340319	208	-1.11375	0.477082	0.0195703	1	0.826267
MFSD2A	340319	17	-3.89341	1.66862	0.0196326	1	0.826267
FAM184B	340319	53	-2.20306	0.944838	0.0197181	1	0.826267
MIF	340319	117	-1.48194	0.635886	0.0197796	1	0.826267
EXOC6	340319	46	-2.3629	1.01418	0.0198132	1	0.826267
CIPC	340319	26	-3.14179	1.34885	0.019847	1	0.826267
RGS22	340319	40	-2.53103	1.08759	0.0199561	1	0.826267
FOXO3	340319	135	1.37761	0.592166	0.0199983	1	0.826267
ADAMTS18	340319	83	1.75636	0.755016	0.0200059	1	0.826267
C12orf40	340319	12	-4.6188	1.98581	0.0200245	1	0.826267
DHDDS	340319	34	-2.74364	1.17992	0.0200578	1	0.826267
PPP4R1	340319	64	1.99563	0.859702	0.0202711	1	0.826267
VPS13A	340319	96	-1.62952	0.70208	0.0202879	1	0.826267
TTC36	340319	14	-4.26341	1.8383	0.0203843	1	0.826267
HNRNPA3	340319	12	-4.60411	1.9861	0.0204407	1	0.826267
KRT79	340319	11	4.80645	2.07395	0.0204754	1	0.826267
KCNG4	340319	429	-0.769592	0.332325	0.0205709	1	0.826267
ZER1	340319	53	2.18798	0.944858	0.0205768	1	0.826267
MAP3K10	340319	64	-1.98956	0.859688	0.0206528	1	0.826267
CPNE9	340319	160	-1.25793	0.543928	0.0207413	1	0.826267
GALR1	340319	66	1.95511	0.84657	0.0209191	1	0.826267
TCIRG1	340319	210	-1.09588	0.474789	0.0209917	1	0.826267
MCTP1	340319	69	1.91115	0.82813	0.0210112	1	0.826267
KMT2A	340319	137	-1.35646	0.587783	0.0210132	1	0.826267
KCTD19	340319	56	-2.12115	0.919206	0.0210227	1	0.826267
RCHY1	340319	106	-1.5416	0.668155	0.021041	1	0.826267
CYP20A1	340319	53	2.17857	0.945101	0.0211607	1	0.826267
NPHP3	340319	550	-0.67651	0.293634	0.0212278	1	0.826267
KIAA0100	340319	448	-0.746353	0.324082	0.0212809	1	0.826267
C12orf45	340319	15	4.08976	1.77602	0.0212926	1	0.826267
GJB2	340319	24	-3.22698	1.40382	0.0215215	1	0.830324
PDLIM2	340319	105	-1.54297	0.67136	0.0215464	1	0.830324
SNTG1	340319	163	-1.23683	0.538865	0.0217196	1	0.830324
GLT8D1	340319	40	2.49412	1.08766	0.0218422	1	0.830324
BCAP29	340319	74	1.83359	0.799679	0.0218537	1	0.830324
TACC1	340319	119	1.4451	0.630613	0.0219301	1	0.830324
PRRT3	340319	24	3.21596	1.40414	0.022002	1	0.830324
DLX3	340319	55	-2.12246	0.927478	0.0221139	1	0.830324
ACTB	340319	11	-4.74325	2.07391	0.0221904	1	0.830324
TLN2	340319	585	0.650617	0.28462	0.0222601	1	0.830324
AKR1B10	340319	18	-3.70609	1.62132	0.0222641	1	0.830324
FCHO1	340319	364	-0.824511	0.360728	0.0222734	1	0.830324
DLG2	340319	55	-2.1179	0.927527	0.0224084	1	0.832627
KDM5A	340319	139	-1.331	0.58354	0.0225546	1	0.834748
DDA1	340319	12	4.52457	1.98524	0.0226612	1	0.834748
MTFR2	340319	114	1.4683	0.644361	0.0226858	1	0.834748
TGM1	340319	22	-3.33565	1.4664	0.0229233	1	0.840768
STAB1	340319	412	0.769824	0.339124	0.023206	1	0.843676
EHMT2	340319	56	-2.08666	0.91928	0.0232149	1	0.843676
RUFY4	340319	48	2.2542	0.993162	0.0232252	1	0.843676
DNAAF2	340319	13	4.31988	1.90751	0.0235337	1	0.847785
ACCSL	340319	45	-2.32141	1.02542	0.0235836	1	0.847785
PDE3A	340319	46	2.29459	1.01423	0.0236738	1	0.847785
PPP1R1A	340319	15	-4.01569	1.77605	0.0237583	1	0.847785
NRG2	340319	55	2.09711	0.927562	0.023767	1	0.847785
PCDHGA1	340319	45	-2.31619	1.02543	0.0238993	1	0.847785
KRT27	340319	15	4.00722	1.77586	0.0240404	1	0.847785
DCUN1D5	340319	35	-2.62325	1.16268	0.0240583	1	0.847785
NUDT18	340319	11	4.67824	2.07384	0.0240816	1	0.847785
ZAN	340319	61	-1.98371	0.880797	0.0243118	1	0.847785
ACTN1	340319	364	-0.812311	0.360689	0.024316	1	0.847785
VIPAS39	340319	150	-1.26413	0.561689	0.0244125	1	0.847785
PDGFRB	340319	289	0.910781	0.404885	0.0244827	1	0.847785
PARP3	340319	20	-3.45979	1.5381	0.0244881	1	0.847785
SERPINH1	340319	91	1.62025	0.721142	0.0246545	1	0.847785
TTC39C	340319	108	-1.48579	0.661837	0.024772	1	0.847785
PPDPF	340319	11	-4.65455	2.07353	0.0247848	1	0.847785
TYMP	340319	14	4.12502	1.83789	0.0248055	1	0.847785
FAM180A	340319	20	-3.45012	1.53806	0.024887	1	0.847785
TMPRSS7	340319	59	-2.0088	0.895621	0.0249034	1	0.847785
DDX59	340319	61	1.97381	0.880942	0.0250548	1	0.847785
LMF1	340319	465	-0.713956	0.319168	0.0252917	1	0.847785
SFRP1	340319	47	-2.24078	1.00332	0.0255249	1	0.847785
DNPEP	340319	163	-1.19275	0.534126	0.0255434	1	0.847785
HDAC9	340319	60	-1.98232	0.888084	0.0256073	1	0.847785
HOXD10	340319	39	-2.45887	1.10174	0.0256289	1	0.847785
STT3B	340319	32	-2.71386	1.21601	0.0256303	1	0.847785
PRRC2B	340319	197	-1.07742	0.482888	0.0256682	1	0.847785
ATP2B1	340319	20	-3.42883	1.53811	0.0257976	1	0.847785
EVA1B	340319	32	-2.70913	1.21625	0.0259179	1	0.847785
SREBF2	340319	157	1.22269	0.548971	0.0259323	1	0.847785
WWC2	340319	163	1.20011	0.538853	0.0259371	1	0.847785
NDRG4	340319	102	1.51389	0.681093	0.0262342	1	0.847785
GIT2	340319	255	-0.957193	0.430901	0.0263263	1	0.847785
SLC7A8	340319	306	-0.873457	0.393352	0.0263822	1	0.847785
GTPBP2	340319	57	-2.01716	0.911181	0.0268442	1	0.847785
DSC2	340319	10	-4.81403	2.17474	0.0268565	1	0.847785
CSMD2	340319	459	0.71129	0.321335	0.0268606	1	0.847785
VSIG10	340319	16	-3.80557	1.71969	0.0269027	1	0.847785
UAP1L1	340319	641	-0.6017	0.271929	0.0269183	1	0.847785
KIAA2012	340319	55	-2.05214	0.927921	0.0269985	1	0.847785
UGGT2	340319	124	-1.34956	0.610351	0.0270282	1	0.847785
NECTIN1	340319	34	2.60811	1.17965	0.0270423	1	0.847785
MSH4	340319	62	1.93065	0.873803	0.0271416	1	0.847785
FAM57A	340319	386	-0.773677	0.350279	0.027193	1	0.847785
POLQ	340319	232	0.997269	0.45184	0.0273055	1	0.847785
BRI3BP	340319	105	-1.4812	0.671373	0.0273689	1	0.847785
FAM3C	340319	11	-4.57317	2.07391	0.0274481	1	0.847785
DAD1	340319	13	-4.20408	1.90753	0.0275292	1	0.847785
CD9	340319	58	-1.98929	0.903254	0.0276408	1	0.847785
ZBTB25	340319	32	2.67717	1.21588	0.027677	1	0.847785
ANK2	340319	631	-0.600265	0.272791	0.0277753	1	0.847785
CYP2R1	340319	62	1.92045	0.8736	0.0279275	1	0.847785
GADD45G	340319	15	-3.90382	1.77592	0.0279354	1	0.847785
PBRM1	340319	178	1.13285	0.515731	0.02805	1	0.847785
UBAC1	340319	119	-1.38518	0.630618	0.0280538	1	0.847785
AIF1L	340319	14	4.03571	1.83825	0.0281352	1	0.847785
NCKAP1L	340319	422	-0.73516	0.33505	0.028223	1	0.847785
TBCCD1	340319	13	-4.18337	1.90783	0.028327	1	0.847785
C11orf49	340319	190	1.07697	0.491434	0.0284181	1	0.847785
ATG14	340319	149	-1.23476	0.563583	0.0284586	1	0.847785
CASQ2	340319	179	-1.11715	0.510095	0.0285192	1	0.847785
KANSL3	340319	98	-1.52215	0.695085	0.0285344	1	0.847785
ABCC6	340319	382	-0.770742	0.352091	0.0285945	1	0.847785
CNOT8	340319	12	-4.34664	1.98565	0.0285954	1	0.847785
UTP4	340319	107	1.45475	0.665002	0.0287003	1	0.847785
IRF2BPL	340319	37	2.47344	1.13072	0.0287073	1	0.847785
CAPZA2	340319	12	-4.34302	1.98564	0.0287278	1	0.847785
CA8	340319	10	-4.75448	2.17503	0.0288209	1	0.847785
DEPDC5	340319	111	-1.42663	0.652823	0.028866	1	0.847785
ACAD8	340319	61	-1.92328	0.880738	0.0289835	1	0.847785
PRKCQ	340319	31	-2.69725	1.2354	0.0290143	1	0.847785
CIB1	340319	51	-2.1014	0.963112	0.0291188	1	0.847785
DCN	340319	101	-1.49353	0.684533	0.0291227	1	0.847785
CES2	340319	12	4.3312	1.98542	0.0291471	1	0.847785
KBTBD13	340319	11	4.52324	2.07366	0.0291628	1	0.847785
CCDC169	340319	17	-3.63421	1.66799	0.0293481	1	0.847785
PIGL	340319	94	-1.54503	0.70949	0.0294316	1	0.847785
TMEM63A	340319	423	-0.728348	0.334744	0.0295681	1	0.847785
SOX15	340319	28	2.8272	1.29991	0.0296369	1	0.847785
ADAMTS7	340319	65	-1.85518	0.853119	0.0296618	1	0.847785
NPBWR1	340319	255	-0.93621	0.430897	0.0298035	1	0.847785
TSEN2	340319	18	3.52242	1.62131	0.0298132	1	0.847785
EXOG	340319	29	2.77427	1.27742	0.0298735	1	0.847785
CCDC9B	340319	572	0.624758	0.287802	0.0299479	1	0.847785
MPDZ	340319	325	-0.828508	0.38171	0.0299682	1	0.847785
RFWD3	340319	40	2.36042	1.0875	0.0299696	1	0.847785
CAP1	340319	164	1.16411	0.537388	0.0302936	1	0.847785
RASA3	340319	64	1.862	0.859713	0.0303238	1	0.847785
LENG1	340319	80	-1.66523	0.768975	0.0303487	1	0.847785
MAL2	340319	121	1.35325	0.625411	0.0304827	1	0.847785
NT5DC1	340319	49	-2.1251	0.982799	0.0305963	1	0.847785
ETS2	340319	42	-2.29396	1.06114	0.0306352	1	0.847785
KCNH5	340319	34	-2.54875	1.17955	0.0307126	1	0.847785
C19orf53	340319	41	2.32076	1.07408	0.0307199	1	0.847785
RASGEF1C	340319	86	1.60263	0.741859	0.0307505	1	0.847785
CLIP4	340319	45	-2.21507	1.02565	0.0307989	1	0.847785
ECHDC3	340319	32	2.62585	1.21587	0.030801	1	0.847785
XXYLT1	340319	55	2.0014	0.927548	0.0309491	1	0.847785
NKTR	340319	291	0.86521	0.401329	0.0310952	1	0.847785
PTPRJ	340319	60	-1.91389	0.888034	0.0311467	1	0.847785
PGM5	340319	175	-1.12019	0.520057	0.0312433	1	0.847785
CDH16	340319	132	-1.28955	0.59875	0.0312615	1	0.847785
ZFYVE27	340319	188	1.08062	0.501767	0.0312695	1	0.847785
VSIG2	340319	22	3.15774	1.46646	0.0312954	1	0.847785
BTBD16	340319	18	3.4887	1.62118	0.0314017	1	0.847785
ONECUT2	340319	100	1.47936	0.687784	0.0314839	1	0.847785
KRT74	340319	17	-3.58832	1.66836	0.0314917	1	0.847785
SHANK3	340319	72	-1.74292	0.810527	0.0315283	1	0.847785
PTF1A	340319	90	-1.55865	0.72508	0.0315859	1	0.847785
ABHD12B	340319	110	-1.4097	0.655904	0.0316149	1	0.847785
SIRT3	340319	100	1.47558	0.68794	0.0319594	1	0.855008
RASL10B	340319	54	2.00658	0.93604	0.0320585	1	0.855646
GMFG	340319	87	-1.57819	0.737507	0.0323641	1	0.861778
A2ML1	340319	65	1.8236	0.853285	0.0325859	1	0.864867
GABARAP	340319	58	-1.92967	0.903157	0.0326322	1	0.864867
NOP9	340319	40	-2.23822	1.0489	0.0328534	1	0.868705
WIPF2	340319	16	3.66579	1.71946	0.033012	1	0.870873
CRKL	340319	18	-3.45109	1.62093	0.0332489	1	0.873548
SOCS5	340319	14	-3.9146	1.83883	0.033267	1	0.873548
NOP10	340319	15	-3.775	1.7758	0.0335203	1	0.878171
CASKIN2	340319	574	-0.607657	0.286596	0.0339849	1	0.879316
PLAGL2	340319	20	-3.25785	1.53778	0.0341303	1	0.879316
RASA4B	340319	81	1.61882	0.764336	0.0341805	1	0.879316
TK1	340319	55	-1.9641	0.927486	0.0342048	1	0.879316
LTA4H	340319	152	1.1816	0.558053	0.0342303	1	0.879316
IARS	340319	222	0.977693	0.461782	0.0342421	1	0.879316
DENND2A	340319	122	1.31869	0.622855	0.0342463	1	0.879316
IL22RA2	340319	13	4.03852	1.9079	0.0342828	1	0.879316
GBA2	340319	110	-1.38609	0.655917	0.0345838	1	0.879316
GADD45GIP1	340319	22	3.0954	1.46621	0.0347594	1	0.879316
HNRNPDL	340319	24	-2.96372	1.40397	0.0347769	1	0.879316
CCT4	340319	83	1.59405	0.75528	0.0348127	1	0.879316
CC2D2A	340319	366	-0.759168	0.359739	0.0348309	1	0.879316
VCAN	340319	198	-1.03165	0.488985	0.034878	1	0.879316
MALT1	340319	35	-2.45215	1.16247	0.0349079	1	0.879316
PTDSS2	340319	172	-1.10454	0.524652	0.0352676	1	0.879316
CHP2	340319	33	-2.52051	1.19728	0.0352759	1	0.879316
RNFT2	340319	66	1.78122	0.846762	0.0354166	1	0.879316
CUEDC2	340319	105	-1.41078	0.671302	0.0355931	1	0.879316
AREG	340319	12	-4.17142	1.98549	0.0356461	1	0.879316
EPHA10	340319	106	1.40387	0.668323	0.0356782	1	0.879316
POLE2	340319	71	1.7145	0.81631	0.035703	1	0.879316
PVRIG	340319	16	-3.61103	1.71961	0.0357379	1	0.879316
IRAK3	340319	98	-1.4587	0.694914	0.0358073	1	0.879316
SOWAHA	340319	28	-2.72851	1.29997	0.0358262	1	0.879316
TMEM51	340319	11	4.35302	2.07437	0.0358632	1	0.879316
NCBP1	340319	230	0.951875	0.453703	0.0359046	1	0.879316
RAVER1	340319	253	0.906452	0.432593	0.0361371	1	0.879316
ZBTB10	340319	14	-3.85178	1.83824	0.0361397	1	0.879316
OSR2	340319	41	2.25054	1.07421	0.0361664	1	0.879316
ECT2L	340319	60	1.86059	0.888111	0.0361718	1	0.879316
ATF7IP	340319	33	-2.50771	1.19745	0.0362413	1	0.879316
CCDC150	340319	35	2.43504	1.16298	0.0362794	1	0.879316
FOS	340319	97	-1.46195	0.698423	0.036331	1	0.879316
ARRDC4	340319	35	-2.43333	1.16258	0.0363458	1	0.879316
RBM44	340319	12	-4.15704	1.98615	0.0363482	1	0.879316
XYLB	340319	111	-1.36566	0.652987	0.036493	1	0.8796
HNF1A	340319	50	2.03379	0.972856	0.0365709	1	0.8796
GNAT2	340319	41	2.2459	1.07452	0.0366056	1	0.8796
TMEM181	340319	195	1.02917	0.49275	0.0367421	1	0.8796
DPYSL4	340319	164	-1.12161	0.537196	0.0368075	1	0.8796
EFCAB11	340319	61	1.83864	0.880694	0.0368241	1	0.8796
TUBGCP6	340319	93	-1.48755	0.713184	0.0369989	1	0.88011
C1QBP	340319	34	2.45922	1.17961	0.03709	1	0.88011
SNRPA1	340319	26	-2.81135	1.34879	0.0371292	1	0.88011
CDK17	340319	23	2.98919	1.43431	0.037155	1	0.88011
TEP1	340319	391	0.72481	0.348026	0.0372853	1	0.880506
AMDHD2	340319	38	-2.32286	1.11575	0.0373545	1	0.880506
PTTG1	340319	18	-3.37438	1.6213	0.0374087	1	0.880506
CCDC113	340319	44	-2.15728	1.03691	0.0374815	1	0.880506
CCBE1	340319	191	-1.03467	0.497731	0.0376384	1	0.880748
SH3GLB1	340319	66	-1.76047	0.846914	0.0376468	1	0.880748
CLCNKA	340319	55	-1.9265	0.927758	0.037847	1	0.881591
MYH8	340319	144	1.19016	0.573266	0.0378856	1	0.881591
GCHFR	340319	149	-1.1684	0.563557	0.0381483	1	0.881591
UGCG	340319	14	3.80832	1.83826	0.0382941	1	0.881591
PRKAG3	340319	165	-1.10908	0.535732	0.0384325	1	0.881591
CD300C	340319	15	-3.67492	1.77586	0.0385118	1	0.881591
NOG	340319	14	-3.80327	1.83823	0.0385479	1	0.881591
PGM1	340319	352	-0.755495	0.365335	0.0386453	1	0.881591
TTYH2	340319	113	1.33779	0.647119	0.0387063	1	0.881591
TMEM143	340319	188	1.03723	0.501911	0.0387761	1	0.881591
ZNF462	340319	48	2.05109	0.992826	0.0388376	1	0.881591
EPG5	340319	182	1.05326	0.509882	0.038858	1	0.881591
SLC4A7	340319	171	1.08572	0.526153	0.0390657	1	0.881591
URM1	340319	19	-3.25439	1.57798	0.0391724	1	0.881591
CDT1	340319	241	-0.913757	0.443232	0.039249	1	0.881591
BARHL1	340319	60	-1.8307	0.888023	0.039252	1	0.881591
NF2	340319	54	1.92903	0.935877	0.0392842	1	0.881591
STK19	340319	41	2.21417	1.07435	0.03931	1	0.881591
PPP2R2C	340319	11	-4.2721	2.0738	0.0393957	1	0.881591
EBF4	340319	286	-0.837864	0.406815	0.0394405	1	0.881591
SLC47A1	340319	57	1.87452	0.911067	0.0396388	1	0.881591
IMPA1	340319	17	-3.42767	1.66818	0.039906	1	0.881591
HIGD2A	340319	15	-3.64829	1.77606	0.0399621	1	0.881591
GINM1	340319	239	0.914044	0.445117	0.0400257	1	0.881591
RPS25	340319	32	-2.49645	1.21596	0.0400665	1	0.881591
ABHD4	340319	305	-0.808082	0.393999	0.04027	1	0.881591
ATP8B3	340319	477	0.646147	0.315102	0.0403072	1	0.881591
ACP5	340319	10	-4.45865	2.17473	0.040345	1	0.881591
MRRF	340319	11	4.25014	2.07383	0.0404225	1	0.881591
KRT6B	340319	32	2.49196	1.216	0.040433	1	0.881591
STAB2	340319	429	-0.680875	0.33235	0.0404955	1	0.881591
CCDC12	340319	13	-3.90817	1.90776	0.0405056	1	0.881591
LRRN4	340319	14	3.76525	1.838	0.0405065	1	0.881591
DCBLD2	340319	104	1.3819	0.674617	0.0405189	1	0.881591
OGN	340319	19	-3.23232	1.57799	0.040524	1	0.881591
MTHFD2L	340319	138	-1.19957	0.58565	0.0405343	1	0.881591
PCDHA6	340319	59	1.83424	0.895585	0.0405517	1	0.881591
CELA2A	340319	14	3.76435	1.83878	0.0406393	1	0.881792
RXRA	340319	53	-1.93352	0.944831	0.040716	1	0.881792
TRIM3	340319	62	-1.78525	0.873626	0.0410043	1	0.883882
KPNA4	340319	22	2.81006	1.37574	0.0410952	1	0.883882
PYCR2	340319	43	2.14272	1.04935	0.0411575	1	0.883882
THRA	340319	23	2.92808	1.43414	0.0411821	1	0.883882
PNN	340319	111	-1.33291	0.652906	0.0412012	1	0.883882
ZFPM2	340319	47	-2.04727	1.00334	0.0413053	1	0.884446
IL16	340319	139	1.18983	0.583452	0.0414224	1	0.885288
MYO1D	340319	336	-0.765281	0.375457	0.0415239	1	0.885791
SOX6	340319	29	-2.59963	1.27732	0.0418294	1	0.886025
VAT1L	340319	146	1.15837	0.56932	0.0418857	1	0.886025
CNTROB	340319	46	2.06298	1.01414	0.0419316	1	0.886025
DPM1	340319	51	-1.95817	0.963021	0.0420165	1	0.886025
BCL2L15	340319	10	4.42303	2.17559	0.0420509	1	0.886025
CD3E	340319	25	2.79612	1.37568	0.0420999	1	0.886025
PTPRN2	340319	51	-1.95419	0.963245	0.0424833	1	0.886025
AASS	340319	170	1.07027	0.527684	0.0425373	1	0.886025
ATP5PB	340319	100	-1.39527	0.688113	0.0425938	1	0.886025
NAT10	340319	270	-0.849102	0.41877	0.0426011	1	0.886025
EEF2	340319	90	-1.46983	0.724992	0.0426247	1	0.886025
MEGF9	340319	14	3.72343	1.83827	0.0428156	1	0.886025
HAO2	340319	30	2.54359	1.25612	0.0428724	1	0.886025
YPEL3	340319	10	-4.40321	2.17489	0.0429127	1	0.886025
PLCD1	340319	228	0.921955	0.455699	0.0430569	1	0.886025
UNC5C	340319	111	-1.31974	0.652941	0.043257	1	0.886025
KALRN	340319	785	0.496692	0.245791	0.0433027	1	0.886025
ERCC1	340319	146	1.15054	0.56941	0.0433231	1	0.886025
SLC22A17	340319	21	3.03085	1.50085	0.0434441	1	0.886025
PLA2G15	340319	58	-1.82366	0.903159	0.0434673	1	0.886025
BSPRY	340319	899	-0.462135	0.22896	0.0435496	1	0.886025
ABCA1	340319	548	-0.593563	0.294086	0.043558	1	0.886025
CDC6	340319	20	-3.10154	1.53796	0.0437317	1	0.886025
CRYBG3	340319	125	-1.24049	0.615358	0.0438133	1	0.886025
SLC46A2	340319	13	3.84431	1.90764	0.0438825	1	0.886025
SOCS3	340319	17	-3.36147	1.66814	0.0438941	1	0.886025
BCKDHB	340319	47	2.022	1.00344	0.0438978	1	0.886025
LMLN	340319	18	-3.26589	1.62128	0.0439693	1	0.886025
IQCE	340319	127	-1.22952	0.610457	0.0439995	1	0.886025
ERCC3	340319	480	-0.63283	0.314258	0.0440386	1	0.886025
SPRYD4	340319	34	2.37519	1.1797	0.0440743	1	0.886025
SRSF5	340319	27	-2.66391	1.32363	0.0441604	1	0.886025
FOXD4L4	340319	774	0.497883	0.247515	0.0442709	1	0.886025
TPRG1	340319	39	2.21521	1.1015	0.0443178	1	0.886025
B3GNTL1	340319	16	-3.45672	1.71949	0.0443986	1	0.886025
CIB2	340319	115	-1.28862	0.641444	0.0445455	1	0.886025
DCUN1D1	340319	13	-3.83101	1.90778	0.0446337	1	0.886025
CNTNAP1	340319	184	1.01807	0.507254	0.0447477	1	0.886025
HGF	340319	56	1.84465	0.919232	0.0447795	1	0.886025
NAPRT	340319	146	1.13006	0.563599	0.0449548	1	0.886025
RNF219	340319	27	2.65233	1.32354	0.0450745	1	0.886025
DCAF12	340319	13	3.82114	1.90765	0.0451714	1	0.886025
SPEF2	340319	78	-1.55987	0.778946	0.0452278	1	0.886025
ZNF335	340319	474	-0.632752	0.316094	0.0453086	1	0.886025
RGS7	340319	34	-2.36102	1.17993	0.0453944	1	0.886025
WDR77	340319	27	2.64831	1.32408	0.0454884	1	0.886025
DYM	340319	35	-2.3235	1.16247	0.0456344	1	0.886025
NRG1	340319	17	-3.33345	1.66821	0.0456942	1	0.886025
DEAF1	340319	82	1.51728	0.759664	0.0457928	1	0.886025
GATAD2A	340319	136	-1.17821	0.589917	0.0457992	1	0.886025
NT5DC2	340319	137	1.17353	0.58781	0.0458857	1	0.886025
FAM83B	340319	53	1.88529	0.944931	0.0460267	1	0.886025
GET4	340319	40	-2.16973	1.08761	0.0460488	1	0.886025
NECAP1	340319	57	1.81544	0.911166	0.046324	1	0.886025
SLC22A13	340319	84	1.49409	0.750649	0.0465474	1	0.886025
GRHL3	340319	93	-1.41941	0.7135	0.0466613	1	0.886025
GPR153	340319	231	-0.900641	0.452815	0.046704	1	0.886025
ACTG1	340319	38	-2.21763	1.11577	0.0468637	1	0.886025
PLEKHD1	340319	616	0.551267	0.277369	0.0468694	1	0.886025
NDUFAF7	340319	37	2.24804	1.13113	0.0468749	1	0.886025
KCNK12	340319	48	-1.97367	0.993112	0.0468838	1	0.886025
ASH2L	340319	41	-2.13387	1.07422	0.0469851	1	0.886025
SLC5A7	340319	42	-2.10861	1.06166	0.0470183	1	0.886025
RCAN3	340319	19	3.13332	1.57837	0.0471275	1	0.886025
HEPACAM	340319	21	2.97874	1.50102	0.0472035	1	0.886025
SNX29	340319	161	-1.05629	0.532362	0.0472386	1	0.886025
IGFBP3	340319	155	1.09602	0.552626	0.047336	1	0.886025
KRT7	340319	307	-0.778805	0.392764	0.0473817	1	0.886025
FNDC3A	340319	91	-1.42942	0.721013	0.0474225	1	0.886025
DCLK1	340319	49	1.94555	0.982521	0.0476856	1	0.886025
MPI	340319	240	-0.879323	0.444103	0.0477047	1	0.886025
MAN2B2	340319	198	0.968053	0.488933	0.0477124	1	0.886025
POU1F1	340319	59	1.773	0.895638	0.0477506	1	0.886025
FUS	340319	136	1.1677	0.589891	0.0477581	1	0.886025
DPY19L1	340319	62	-1.72793	0.873646	0.0479483	1	0.886025
C17orf107	340319	32	2.40436	1.21604	0.0480185	1	0.886025
ACSF2	340319	83	-1.49235	0.755011	0.048088	1	0.886025
STAT5A	340319	473	0.625247	0.316461	0.0481844	1	0.886025
GPC6	340319	576	-0.565133	0.286056	0.0482009	1	0.886025
NOL11	340319	70	1.62246	0.822155	0.0484475	1	0.886025
WEE1	340319	19	3.11339	1.57798	0.0484936	1	0.886025
LRP10	340319	43	2.06862	1.0489	0.0485898	1	0.886025
RCL1	340319	34	2.32521	1.17961	0.0487056	1	0.886025
ARHGAP40	340319	114	1.26951	0.644202	0.0487617	1	0.886025
MRE11	340319	35	-2.29107	1.1627	0.0487849	1	0.886025
IRX6	340319	266	0.831185	0.421902	0.048829	1	0.886025
ESRP1	340319	106	-1.31626	0.668153	0.048839	1	0.886025
BFAR	340319	22	-2.88736	1.46633	0.0489427	1	0.886025
HSPBP1	340319	10	-4.28161	2.1747	0.0489734	1	0.886025
PTPN18	340319	45	2.0191	1.02568	0.0490068	1	0.886025
ALG5	340319	23	2.82277	1.434	0.0490165	1	0.886025
TCEA1	340319	226	-0.90084	0.457777	0.0490852	1	0.886025
POLDIP3	340319	60	1.74639	0.887875	0.0491919	1	0.886025
NOTCH2	340319	176	-1.01962	0.518729	0.0493435	1	0.886025
BPNT1	340319	25	2.70438	1.37605	0.049378	1	0.886025
MAPKAPK2	340319	72	-1.59363	0.810876	0.0493781	1	0.886025
PPRC1	340319	18	3.18608	1.62116	0.0493787	1	0.886025
POLG	340319	886	0.454677	0.231362	0.0493901	1	0.886025
SSR3	340319	40	-2.13633	1.08765	0.0495114	1	0.886025
STARD5	340319	12	-3.89669	1.98534	0.0496785	1	0.886025
SULT1C2	340319	43	-2.05922	1.04927	0.0497015	1	0.886025
RBP1	340319	952	0.43748	0.22293	0.049716	1	0.886025
HRAS	340319	15	-3.48451	1.77599	0.0497623	1	0.886025
SLC6A12	340319	415	-0.662566	0.337859	0.0498717	1	0.886025
TWNK	340319	18	-3.17903	1.62114	0.049882	1	0.886025
POP7	340319	10	4.26462	2.17514	0.0499248	1	0.886025
METTL11B	340319	29	-2.5034	1.27761	0.0500623	1	0.886025
MRM3	340319	111	1.27888	0.652921	0.0501474	1	0.886025
LMOD1	340319	18	3.17593	1.62165	0.0501764	1	0.886025
KIF26B	340319	677	-0.515784	0.263531	0.0503242	1	0.886025
MPHOSPH10	340319	25	2.6929	1.37603	0.0503474	1	0.886025
BEGAIN	340319	76	-1.15423	0.589815	0.0503568	1	0.886025
TUFM	340319	37	-2.2124	1.13071	0.0503911	1	0.886025
GLE1	340319	307	-0.768447	0.392785	0.0504185	1	0.886025
LYRM4	340319	114	1.2594	0.644349	0.0506395	1	0.886798
CFAP36	340319	34	-2.30573	1.17995	0.0506904	1	0.886798
PIEZO1	340319	605	0.546804	0.279885	0.0507407	1	0.886798
GTPBP8	340319	39	-2.15168	1.10151	0.0507745	1	0.886798
DIO2	340319	21	2.92884	1.50088	0.0510087	1	0.889522
PGM3	340319	19	-3.07804	1.57812	0.0511239	1	0.890167
EXOSC9	340319	102	1.32782	0.681111	0.0512376	1	0.890334
ECI1	340319	11	-4.04174	2.07369	0.0512901	1	0.890334
GABRP	340319	70	-1.60099	0.822222	0.0515168	1	0.892906
HRASLS5	340319	45	-1.99353	1.02544	0.0518881	1	0.897339
ZRANB1	340319	21	-2.91318	1.50092	0.0522667	1	0.897339
AXL	340319	222	-0.895841	0.461708	0.0523469	1	0.897339
HTR1A	340319	115	-1.24404	0.641547	0.0524865	1	0.897339
CNTFR	340319	31	2.39519	1.23537	0.0525208	1	0.897339
ARNT	340319	123	1.2029	0.620467	0.0525389	1	0.897339
TAGLN	340319	50	1.88503	0.972776	0.05265	1	0.897339
DCAF6	340319	174	-1.01081	0.521697	0.0526807	1	0.897339
EBF1	340319	49	-1.90192	0.982724	0.0529478	1	0.897339
MED15	340319	73	1.55784	0.804963	0.0529551	1	0.897339
POLR1C	340319	128	-1.17686	0.608116	0.0529598	1	0.897339
USP53	340319	231	-0.875966	0.452699	0.052993	1	0.897339
VWA7	340319	31	-2.38999	1.23552	0.0530646	1	0.897339
USP8	340319	23	2.77304	1.43407	0.0531525	1	0.897339
MYF6	340319	56	1.77681	0.919264	0.0532542	1	0.897339
DMXL2	340319	214	-0.908705	0.470302	0.0533389	1	0.897339
PTRH1	340319	53	-1.82408	0.944819	0.0535315	1	0.897339
NAAA	340319	284	0.788213	0.408319	0.0535598	1	0.897339
PARD6G	340319	156	1.06298	0.550738	0.0535953	1	0.897339
METTL2B	340319	103	-1.30764	0.677863	0.0537234	1	0.897339
PCIF1	340319	67	-1.61974	0.84023	0.053889	1	0.897339
SLC12A2	340319	111	-1.25804	0.652975	0.0540276	1	0.897339
RAPGEF3	340319	230	0.873997	0.453713	0.0540647	1	0.897339
ARL6IP5	340319	38	-2.14942	1.11591	0.0540857	1	0.897339
DAPP1	340319	10	-4.18927	2.17496	0.0540882	1	0.897339
SELENOT	340319	10	4.18723	2.17525	0.0542372	1	0.897339
DDAH2	340319	262	-0.818307	0.425146	0.0542597	1	0.897339
TP53I3	340319	16	-3.31027	1.72003	0.0542879	1	0.897339
WASF2	340319	36	2.20658	1.14668	0.0543155	1	0.897339
ALG10B	340319	165	-1.03025	0.535738	0.0544754	1	0.897339
TFAP2C	340319	126	1.17832	0.612775	0.0544912	1	0.897339
SULF1	340319	513	0.584214	0.303929	0.0545808	1	0.897339
ARL5B	340319	19	3.03292	1.57792	0.0545938	1	0.897339
NDUFAF8	340319	27	2.54401	1.32367	0.0546142	1	0.897339
MAGI1	340319	266	-0.810447	0.421917	0.0547493	1	0.897339
PTGES2	340319	112	-1.23204	0.641513	0.0547921	1	0.897339
ARHGAP39	340319	41	-2.06189	1.07423	0.0549316	1	0.897339
ST6GAL1	340319	63	1.66259	0.866689	0.0550704	1	0.897339
RUNX2	340319	69	-1.58872	0.82819	0.0550726	1	0.897339
SFN	340319	100	-1.31957	0.68811	0.0551526	1	0.897339
OGDHL	340319	353	-0.702065	0.366271	0.0552653	1	0.897339
SSBP2	340319	15	3.40355	1.77609	0.0553254	1	0.897339
YES1	340319	60	1.70128	0.887888	0.0553538	1	0.897339
NAP1L1	340319	30	-2.40562	1.25589	0.055434	1	0.897339
EMG1	340319	10	4.16616	2.17513	0.0554471	1	0.897339
SPRYD3	340319	45	-1.96386	1.02542	0.0554709	1	0.897339
VTA1	340319	124	1.18306	0.617871	0.0555277	1	0.897339
IGFBP6	340319	159	1.04461	0.545637	0.0555608	1	0.897339
GTF2H1	340319	57	-1.74128	0.91114	0.0559919	1	0.90262
THAP8	340319	66	1.61768	0.846649	0.0560466	1	0.90262
PPIE	340319	13	-3.64279	1.90819	0.0562598	1	0.904078
C1orf43	340319	25	-2.62644	1.376	0.0562961	1	0.904078
ITGA9	340319	61	1.67978	0.880773	0.0564994	1	0.90438
2021-09-09	340319	587	0.541737	0.284137	0.056573	1	0.90438
SOCS2	340319	21	2.86172	1.50105	0.0565896	1	0.90438
HOXD12	340319	252	-0.826417	0.433566	0.0566391	1	0.90438
GLDC	340319	137	-1.11996	0.587753	0.056717	1	0.90438
PUM1	340319	96	-1.33776	0.702267	0.0567922	1	0.90438
PHF20L1	340319	23	-2.72593	1.43419	0.0573456	1	0.908009
COMMD3	340319	19	-2.99762	1.57791	0.0574682	1	0.908009
OIP5	340319	16	-3.26531	1.71945	0.0575594	1	0.908009
RIOK2	340319	181	-0.971096	0.511524	0.0576394	1	0.908009
2021-03-06	340319	46	-1.92504	1.01425	0.0576971	1	0.908009
ZNF318	340319	13	3.62092	1.90784	0.0577085	1	0.908009
GPAM	340319	77	-1.4866	0.783916	0.0579118	1	0.908009
HOXB2	340319	124	-1.17144	0.617768	0.0579286	1	0.908009
CLCN6	340319	189	-0.949086	0.500571	0.0579603	1	0.908009
TOMM70	340319	15	-3.36693	1.77606	0.0579973	1	0.908009
PDGFA	340319	57	1.72718	0.911137	0.0580101	1	0.908009
ABCB6	340319	454	-0.585954	0.309157	0.0580496	1	0.908009
ARHGAP44	340319	145	-1.0826	0.571325	0.058107	1	0.908009
PSMD7	340319	22	-2.77831	1.46639	0.0581381	1	0.908009
GRK2	340319	30	-2.37759	1.25583	0.0583271	1	0.908631
ZC3H15	340319	12	3.75969	1.98608	0.0583565	1	0.908631
LACTB2	340319	28	2.4588	1.29989	0.0585527	1	0.908631
IRF8	340319	65	1.61356	0.853142	0.0585824	1	0.908631
SNX10	340319	26	-2.55095	1.34901	0.0586292	1	0.908631
SLC17A8	340319	118	-1.19747	0.633329	0.0586574	1	0.908631
FRMD6	340319	93	-1.34812	0.713278	0.0587546	1	0.90865
MON1A	340319	33	-2.26271	1.19749	0.0588185	1	0.90865
GPR107	340319	133	-1.12564	0.596514	0.0591573	1	0.909281
CCDC88B	340319	46	-1.91389	1.01426	0.0591634	1	0.909281
NEK10	340319	36	2.16303	1.14646	0.0592012	1	0.909281
TAGLN3	340319	42	-1.99951	1.06147	0.0596038	1	0.909281
KIF12	340319	19	-2.97168	1.57804	0.0596806	1	0.909281
TRIM37	340319	137	-1.10678	0.587736	0.059684	1	0.909281
SUN5	340319	13	-3.59125	1.90734	0.0597198	1	0.909281
RBBP5	340319	15	3.34351	1.77638	0.0598096	1	0.909281
FBLN1	340319	186	-0.948634	0.504382	0.0600018	1	0.909281
SMAD3	340319	15	-3.33945	1.77589	0.0600489	1	0.909281
SDHAF1	340319	32	-2.28547	1.21576	0.0601266	1	0.909281
GJA5	340319	14	-3.45562	1.83875	0.0601993	1	0.909281
CAPS	340319	31	2.32119	1.2352	0.0602181	1	0.909281
CADPS	340319	120	-1.18012	0.628021	0.0602308	1	0.909281
SDAD1	340319	105	1.26138	0.671351	0.0602626	1	0.909281
GALNT15	340319	97	-1.31216	0.698514	0.0603131	1	0.909281
FAM49B	340319	19	2.96402	1.57795	0.0603269	1	0.909281
GAPDHS	340319	113	1.21533	0.647061	0.0603506	1	0.909281
POLR2I	340319	105	1.25963	0.671239	0.0605765	1	0.909281
C12orf75	340319	193	0.929173	0.495264	0.0606401	1	0.909281
NADK	340319	654	-0.505082	0.2693	0.0607201	1	0.909281
SEC31A	340319	120	-1.17663	0.627984	0.0609775	1	0.909281
SLC1A3	340319	59	-1.67726	0.895607	0.0611016	1	0.909281
PRG4	340319	270	-0.780092	0.416574	0.0611192	1	0.909281
NUAK2	340319	115	-1.20124	0.641659	0.061195	1	0.909281
C1orf21	340319	17	-3.12233	1.66868	0.0613263	1	0.909281
WDR47	340319	226	-0.855716	0.45779	0.0615914	1	0.909281
PIK3CD	340319	76	-1.47348	0.789252	0.0619119	1	0.909281
RASD1	340319	186	0.940987	0.504458	0.0621342	1	0.909281
NDST3	340319	79	-1.44288	0.773896	0.062261	1	0.909281
ADPRH	340319	37	-2.10782	1.1309	0.062344	1	0.909281
PSMA6	340319	48	1.84965	0.992765	0.0624448	1	0.909281
TTC39A	340319	29	-2.38035	1.27765	0.0624534	1	0.909281
COBLL1	340319	34	2.19751	1.17997	0.0625541	1	0.909281
DGKG	340319	195	0.91737	0.492757	0.062645	1	0.909281
CPNE6	340319	59	1.66682	0.895505	0.0626993	1	0.909281
PRKCSH	340319	221	0.860516	0.462763	0.0629547	1	0.909281
TCTE3	340319	30	-2.33437	1.25592	0.063071	1	0.909281
ARHGEF39	340319	32	-2.25975	1.21595	0.0631095	1	0.909281
CCDC24	340319	85	-1.38695	0.746329	0.0631191	1	0.909281
FTCD	340319	46	1.88416	1.01402	0.0631539	1	0.909281
HBZ	340319	304	-0.733215	0.394639	0.0631788	1	0.909281
ZC3H3	340319	167	0.989079	0.532362	0.0631832	1	0.909281
CNPPD1	340319	26	2.50696	1.34936	0.0631854	1	0.909281
SLC4A1	340319	79	-1.43777	0.773892	0.0631924	1	0.909281
SPACA7	340319	117	-1.18139	0.63595	0.0632158	1	0.909281
PXN	340319	311	-0.724897	0.39022	0.0632177	1	0.909281
HM13	340319	24	-2.60663	1.4038	0.0633358	1	0.909281
VWA8	340319	1044	-0.394418	0.212579	0.0635408	1	0.909281
SLBP	340319	27	2.4553	1.32371	0.0636157	1	0.909281
CEP57	340319	24	2.60434	1.40407	0.0636189	1	0.909281
OSBP	340319	172	0.97284	0.524593	0.0636736	1	0.909281
OTOR	340319	10	4.03181	2.17472	0.0637482	1	0.909281
CHRNB1	340319	141	-1.07375	0.579348	0.0638296	1	0.909281
EFTUD2	340319	170	0.977873	0.527621	0.0638316	1	0.909281
BARX1	340319	23	-2.65647	1.43422	0.063998	1	0.909281
GFPT2	340319	127	-1.13059	0.61048	0.0640302	1	0.909281
TMEM101	340319	193	-0.917129	0.495265	0.0640564	1	0.909281
GLIPR1L2	340319	255	0.797028	0.430913	0.0643684	1	0.909281
SLC34A1	340319	136	1.09103	0.589955	0.0644082	1	0.909281
PCDHGC3	340319	332	-0.698439	0.377702	0.0644327	1	0.909281
SIK2	340319	36	-2.11927	1.14642	0.0645158	1	0.909281
ATP5MC1	340319	24	-2.59433	1.40401	0.0646317	1	0.909281
GLG1	340319	98	1.2647	0.684449	0.0646363	1	0.909281
C8B	340319	23	-2.65047	1.43459	0.0646686	1	0.909281
PLBD2	340319	181	0.944765	0.511412	0.0646948	1	0.909281
GPR162	340319	385	-0.647945	0.350749	0.0647019	1	0.909281
FSTL1	340319	157	1.01423	0.549087	0.06473	1	0.909281
EXOC6B	340319	67	-1.55262	0.840619	0.0647478	1	0.909281
FOXP1	340319	50	1.79665	0.972857	0.0647799	1	0.909281
CPXM1	340319	426	-0.613419	0.332232	0.0648414	1	0.909281
NPHS2	340319	11	-3.82989	2.07434	0.0648469	1	0.909281
KLHL25	340319	20	-2.83809	1.53785	0.0649667	1	0.909281
KREMEN1	340319	231	0.835044	0.452731	0.0651167	1	0.909281
DCAKD	340319	16	-3.16972	1.71945	0.0652647	1	0.909281
BIRC6	340319	316	0.713628	0.387213	0.0653316	1	0.909281
TRAPPC2L	340319	531	0.549288	0.298137	0.0654178	1	0.909281
C8orf88	340319	37	2.08218	1.13094	0.0656075	1	0.909281
BIN3	340319	145	1.05151	0.571318	0.0656954	1	0.909281
IGSF8	340319	105	1.23569	0.671508	0.0657449	1	0.909281
PCDHGA10	340319	125	1.13187	0.615341	0.0658547	1	0.909281
COL18A1	340319	16	-3.16219	1.71916	0.0658601	1	0.909281
BMPER	340319	114	1.18428	0.644342	0.0660676	1	0.909281
SLF2	340319	64	1.57982	0.859816	0.0661522	1	0.909281
NPPC	340319	11	3.80892	2.07444	0.0663402	1	0.909281
DUS2	340319	171	-0.965673	0.526079	0.066417	1	0.909281
GEMIN2	340319	334	-0.691064	0.376516	0.0664447	1	0.909281
RHOJ	340319	501	0.564136	0.307504	0.0665707	1	0.909281
FBXL20	340319	12	-3.64238	1.98546	0.0665773	1	0.909281
SUDS3	340319	53	1.73339	0.944902	0.0665852	1	0.909281
ESD	340319	34	2.16317	1.17945	0.0666484	1	0.909281
SLC6A6	340319	51	-1.76637	0.963243	0.0666884	1	0.909281
HOXA2	340319	31	-2.26519	1.23549	0.0667396	1	0.909281
CACNA1E	340319	448	-0.596247	0.325348	0.0668567	1	0.909281
DLST	340319	209	0.87204	0.475883	0.066883	1	0.909281
CLDN3	340319	342	-0.682309	0.372588	0.0670614	1	0.909281
PUM3	340319	49	-1.79945	0.982648	0.0670676	1	0.909281
BRMS1	340319	53	1.73009	0.944872	0.0670966	1	0.909281
QRICH2	340319	149	-1.0318	0.563572	0.0671294	1	0.909281
CGN	340319	232	0.826886	0.451885	0.0672721	1	0.909281
PAK1	340319	13	3.49041	1.90768	0.0673013	1	0.909281
REM1	340319	339	0.683837	0.373775	0.0673189	1	0.909281
CPA5	340319	202	0.878248	0.480616	0.0676497	1	0.909281
RPS6KA1	340319	95	-1.28956	0.705953	0.0677476	1	0.909281
P4HA2	340319	230	-0.828597	0.4537	0.0678043	1	0.909281
ANKH	340319	51	-1.75911	0.963272	0.0678239	1	0.909281
MPND	340319	109	1.20305	0.658791	0.0678286	1	0.909281
ADCYAP1	340319	122	-1.13708	0.622813	0.0678947	1	0.909281
SNX1	340319	232	0.824176	0.451674	0.068045	1	0.909281
DSN1	340319	67	1.53322	0.840259	0.068047	1	0.909281
CWC22	340319	65	-1.55603	0.853445	0.0682689	1	0.909281
SLA2	340319	34	2.15026	1.1795	0.0683011	1	0.909281
DAZAP2	340319	20	2.80229	1.53809	0.0684673	1	0.909281
PPP1R14C	340319	450	0.591031	0.324476	0.068533	1	0.909281
PELO	340319	73	-1.46609	0.805146	0.0686237	1	0.909281
TOP1	340319	41	1.95565	1.07407	0.0686406	1	0.909281
SNAI3	340319	78	1.41565	0.77881	0.0691091	1	0.909281
ZFPL1	340319	188	-0.911908	0.501846	0.0692014	1	0.909281
RILP	340319	52	1.52651	0.840345	0.0692902	1	0.909281
FAM129A	340319	143	-1.04538	0.57555	0.0693219	1	0.909281
MTHFD2	340319	426	-0.605017	0.333554	0.0697018	1	0.909281
ZNRD1	340319	207	-0.867321	0.478254	0.0697535	1	0.909281
KCNG3	340319	18	2.94038	1.62165	0.0698009	1	0.909281
MYL4	340319	56	-1.66652	0.919173	0.0698223	1	0.909281
LMAN2	340319	196	-0.890745	0.491461	0.0699186	1	0.909281
TOM1	340319	621	0.500473	0.276209	0.0699971	1	0.909281
STK36	340319	80	1.39378	0.769296	0.0700239	1	0.909281
AFTPH	340319	30	-2.27587	1.25617	0.0700258	1	0.909281
PTK6	340319	59	1.62199	0.895441	0.0700822	1	0.909281
F12	340319	153	-1.00751	0.556215	0.0700842	1	0.909281
PLEKHG6	340319	16	-3.11463	1.71963	0.0701075	1	0.909281
NISCH	340319	63	1.56973	0.866687	0.070113	1	0.909281
FLYWCH1	340319	15	-3.21623	1.77584	0.0701259	1	0.909281
FANCC	340319	33	2.16774	1.19737	0.0702307	1	0.909281
DCAF17	340319	87	1.33484	0.737693	0.0703769	1	0.909281
ADAMTS15	340319	645	-0.488285	0.269872	0.0704022	1	0.909281
PCDHA8	340319	23	2.59298	1.43431	0.0706342	1	0.909281
MAP3K1	340319	181	-0.924165	0.511423	0.0707561	1	0.909281
STX17	340319	20	2.77922	1.53809	0.0707741	1	0.909281
SNX27	340319	58	-1.59168	0.880929	0.0707907	1	0.909281
TTI1	340319	31	2.23012	1.2352	0.0710024	1	0.909281
KLHL42	340319	27	-2.38969	1.32378	0.071044	1	0.909281
GBP5	340319	22	2.6479	1.46682	0.0710444	1	0.909281
TMEM59	340319	172	0.947087	0.524719	0.0710845	1	0.909281
SEC11A	340319	11	-3.74109	2.07366	0.0712168	1	0.909281
FEN1	340319	23	-2.58711	1.43424	0.0712601	1	0.909281
LARP1	340319	164	0.968923	0.537234	0.0713043	1	0.909281
SCIN	340319	249	-0.781354	0.433456	0.07145	1	0.909281
MRPS11	340319	89	1.31424	0.729131	0.0714725	1	0.909281
TMEM147	340319	62	-1.57378	0.873466	0.0715831	1	0.909281
MTBP	340319	97	1.25833	0.698472	0.0716171	1	0.909281
ZPBP	340319	10	3.91764	2.17514	0.0716883	1	0.909281
CORIN	340319	295	0.717772	0.398602	0.0717472	1	0.909281
ATG2A	340319	58	-1.62648	0.903238	0.0717478	1	0.909281
SYBU	340319	69	-1.48872	0.828118	0.0722227	1	0.909281
SF3B3	340319	70	-1.47755	0.822116	0.0722963	1	0.909281
FIBP	340319	69	-1.48812	0.82812	0.0723388	1	0.909281
PEX16	340319	32	-2.18452	1.21593	0.0724028	1	0.909281
MAN2A1	340319	44	-1.86286	1.03703	0.07244	1	0.909281
ABCA8	340319	57	-1.63632	0.911069	0.0724887	1	0.909281
GPATCH3	340319	96	1.26098	0.70227	0.0725622	1	0.909281
PITX2	340319	50	-1.74596	0.972756	0.0726771	1	0.909281
FUT4	340319	60	-1.59378	0.888058	0.0727049	1	0.909281
WDR1	340319	37	-2.02939	1.13085	0.0727222	1	0.909281
EP300	340319	112	1.1647	0.649902	0.0731147	1	0.909281
DENND3	340319	42	1.90185	1.06134	0.0731428	1	0.909281
ABCF1	340319	122	-1.11614	0.62288	0.0731504	1	0.909281
DNAJC1	340319	64	1.5406	0.859808	0.0731662	1	0.909281
MXI1	340319	208	-0.854611	0.477094	0.0732487	1	0.909281
RPS12	340319	20	2.75527	1.5382	0.0732583	1	0.909281
IKZF4	340319	18	-2.90193	1.62131	0.073476	1	0.909281
ENTPD5	340319	29	-2.28538	1.27721	0.0735589	1	0.909281
PCDHA10	340319	23	-2.28513	1.27737	0.073626	1	0.909281
MYB	340319	18	-2.90041	1.62135	0.0736334	1	0.909281
RBM26	340319	100	-1.23047	0.687849	0.0736377	1	0.909281
SYMPK	340319	178	0.922215	0.515574	0.0736618	1	0.909281
PLXNB1	340319	312	0.696682	0.389624	0.0737626	1	0.909281
AGO3	340319	24	2.51096	1.40437	0.073782	1	0.909281
ALOX15	340319	63	1.54919	0.866612	0.0738345	1	0.909281
CAMK2G	340319	95	1.26077	0.705761	0.0740347	1	0.909281
NOTCH4	340319	129	-1.08115	0.605768	0.0743009	1	0.909281
PACRG	340319	38	-1.99124	1.11599	0.0743805	1	0.909281
SLC18B1	340319	30	-2.24081	1.25591	0.0743906	1	0.909281
TTC5	340319	548	0.524539	0.294122	0.0745213	1	0.909281
PHACTR1	340319	57	-1.62443	0.911185	0.0746259	1	0.909281
TANGO2	340319	14	3.2759	1.83794	0.0746894	1	0.909281
ELL	340319	141	1.03213	0.579289	0.0747953	1	0.909281
ANKRD13C	340319	29	2.27585	1.27759	0.0748534	1	0.909281
DPP10	340319	31	-2.20132	1.23581	0.0748685	1	0.909281
WFS1	340319	46	1.80582	1.01417	0.0749794	1	0.909281
MCM10	340319	174	0.928523	0.521605	0.075056	1	0.909281
CRYL1	340319	23	-2.55171	1.43401	0.0751719	1	0.909281
RRP15	340319	22	2.60987	1.4668	0.0751916	1	0.909281
GLIS1	340319	194	0.878904	0.494114	0.0752821	1	0.909281
EIF2B1	340319	34	-2.09654	1.17968	0.0755343	1	0.909281
DDIT4	340319	148	-1.00483	0.565483	0.0755775	1	0.909281
TMEM220	340319	28	2.30874	1.29982	0.0757002	1	0.909281
SLC13A4	340319	24	-2.49239	1.40407	0.0758805	1	0.909281
TRIB3	340319	24	2.49162	1.40382	0.0759185	1	0.909281
GPATCH2	340319	740	0.44938	0.253193	0.0759235	1	0.909281
PLEKHH3	340319	127	-1.06995	0.603349	0.0761723	1	0.909281
SLC25A42	340319	55	-1.64448	0.927382	0.0761879	1	0.909281
PCMT1	340319	49	-1.74234	0.982784	0.0762527	1	0.909281
TMEM184A	340319	28	-2.30429	1.29995	0.0762956	1	0.909281
MRPS34	340319	166	0.937901	0.529254	0.0763755	1	0.909281
SLC9C1	340319	46	-1.79714	1.01427	0.0764189	1	0.909281
TXNDC17	340319	47	1.77701	1.00333	0.0765417	1	0.909281
IL1R2	340319	11	3.67391	2.07446	0.0765591	1	0.909281
DYRK1B	340319	25	2.30138	1.2997	0.0766112	1	0.909281
GALK2	340319	131	-1.06406	0.601017	0.0766554	1	0.909281
RBFOX1	340319	119	-1.11565	0.630583	0.0768549	1	0.909281
TDP1	340319	962	-0.39225	0.221724	0.0768788	1	0.909281
CKM	340319	232	-0.798326	0.451666	0.0771433	1	0.909281
IGDCC4	340319	247	-0.77362	0.437753	0.077187	1	0.909281
TBC1D9	340319	124	1.09168	0.617752	0.0771994	1	0.909281
ADRA1D	340319	270	-0.739801	0.418719	0.0772592	1	0.909281
IQSEC3	340319	542	-0.521902	0.295686	0.0775561	1	0.909281
HIVEP2	340319	16	3.03455	1.71974	0.0776415	1	0.909281
FOXD4L3	340319	56	1.62156	0.919221	0.0777222	1	0.909281
ERN1	340319	121	-1.10316	0.625357	0.0777257	1	0.909281
DENND5B	340319	418	-0.59142	0.335489	0.077925	1	0.909281
ZFHX3	340319	824	-0.422104	0.239458	0.0779433	1	0.909281
SLITRK1	340319	12	-3.49912	1.98524	0.0779738	1	0.909281
SGMS2	340319	178	-0.908861	0.515702	0.0780064	1	0.909281
NPTXR	340319	185	-0.883679	0.501706	0.0781802	1	0.909281
PSME4	340319	166	0.940179	0.534156	0.0783886	1	0.909281
PON2	340319	112	1.14425	0.650122	0.0784003	1	0.909281
PINK1	340319	117	-1.11942	0.636149	0.0784613	1	0.909281
TRABD	340319	44	1.82446	1.03686	0.0784762	1	0.909281
MFSD11	340319	122	1.09586	0.622803	0.0784836	1	0.909281
MAN1C1	340319	212	-0.831596	0.472666	0.0785148	1	0.909281
RPL23A	340319	179	0.904529	0.514197	0.0785598	1	0.909281
MYO3B	340319	446	-0.573385	0.325996	0.0785998	1	0.909281
TMEM222	340319	30	2.20897	1.25612	0.0786532	1	0.909281
EPM2A	340319	66	1.48883	0.846791	0.0787131	1	0.909281
CYP4X1	340319	18	-2.85122	1.62167	0.0787144	1	0.909281
NCR2	340319	187	-0.884678	0.503224	0.0787449	1	0.909281
COL5A2	340319	676	-0.464332	0.264304	0.0789506	1	0.909281
KIF24	340319	625	0.483841	0.275426	0.0789695	1	0.909281
DNPH1	340319	41	1.88647	1.07434	0.0791005	1	0.909281
TOP3A	340319	200	-0.854145	0.486481	0.0791302	1	0.909281
MYOZ2	340319	20	-2.6995	1.53797	0.0792192	1	0.909281
STXBP1	340319	42	-1.799	1.02538	0.0793506	1	0.909281
CAPN9	340319	152	0.979076	0.558148	0.0794055	1	0.909281
PSMD2	340319	136	1.03478	0.589953	0.0794316	1	0.909281
PPFIA4	340319	606	-0.4906	0.279733	0.0794628	1	0.909281
ARMH1	340319	22	-2.57219	1.46683	0.0795056	1	0.909281
NCAPH2	340319	53	-1.65524	0.944667	0.0797417	1	0.909281
PALM	340319	54	-1.63899	0.935938	0.0799166	1	0.909281
MKX	340319	25	2.40852	1.37562	0.0799703	1	0.909281
ARHGEF38	340319	39	1.92811	1.10139	0.0800121	1	0.909281
NKAIN1	340319	15	-3.10921	1.77639	0.0800675	1	0.909281
TARS2	340319	182	0.892808	0.51011	0.0800798	1	0.909281
SLC25A46	340319	22	2.56563	1.46655	0.0802175	1	0.909281
TRAFD1	340319	29	-2.2343	1.2774	0.0802756	1	0.909281
LAMTOR2	340319	10	-3.80454	2.17561	0.0803392	1	0.909281
TM9SF4	340319	122	-1.08832	0.62273	0.0805233	1	0.909281
PISD	340319	86	-1.29585	0.741653	0.0805966	1	0.909281
SERPINA1	340319	13	-3.33273	1.90756	0.0806177	1	0.909281
GNA15	340319	13	-3.33218	1.90733	0.0806313	1	0.909281
CDC42BPG	340319	92	1.25278	0.717192	0.0806756	1	0.909281
TBC1D30	340319	31	2.15722	1.23546	0.0807962	1	0.909281
HES7	340319	39	1.92282	1.10141	0.0808486	1	0.909281
ARL16	340319	10	-3.79689	2.175	0.0808645	1	0.909281
ATOH7	340319	20	2.68471	1.53799	0.0808823	1	0.909281
PLA2G6	340319	189	0.873399	0.500353	0.0808875	1	0.909281
ORC1	340319	19	2.7548	1.57835	0.080922	1	0.909281
E2F4	340319	29	2.22875	1.27718	0.0809768	1	0.909281
NBEAL1	340319	212	0.824839	0.472679	0.0809806	1	0.909281
HAUS6	340319	67	-1.46596	0.840392	0.0810941	1	0.909281
RPL5	340319	22	2.55857	1.46682	0.0811088	1	0.909281
CYFIP1	340319	702	-0.452239	0.259306	0.0811535	1	0.909281
PCK1	340319	579	0.498849	0.286051	0.0811748	1	0.909281
P2RX2	340319	148	-0.986223	0.565558	0.0811941	1	0.909281
UBE2Z	340319	23	-2.50042	1.43417	0.081253	1	0.909281
DLG4	340319	34	-2.0565	1.17959	0.0812638	1	0.909281
CHL1	340319	344	-0.646783	0.371089	0.0813466	1	0.909281
SPARCL1	340319	16	2.99602	1.71946	0.0814367	1	0.909281
SLC25A11	340319	139	1.01662	0.583496	0.0814578	1	0.909281
ARL10	340319	126	1.06742	0.612911	0.0815866	1	0.909281
NFATC4	340319	100	1.19794	0.687861	0.0815887	1	0.909281
TET1	340319	17	2.90406	1.66815	0.0817046	1	0.909281
SRRT	340319	78	-1.35596	0.778915	0.081713	1	0.909281
AHNAK2	340319	24	2.4435	1.40398	0.0817884	1	0.909281
ZFP3	340319	16	-2.99239	1.71945	0.0818044	1	0.909281
CYB5D2	340319	99	-1.2032	0.691376	0.0818089	1	0.909281
CORO6	340319	209	-0.828213	0.475909	0.0818113	1	0.909281
KPNB1	340319	33	2.08193	1.19731	0.0820645	1	0.910621
COMTD1	340319	29	2.22075	1.27726	0.082092	1	0.910621
MRPL36	340319	13	3.31525	1.90777	0.082254	1	0.910729
EXOSC1	340319	222	-0.802386	0.461763	0.0822722	1	0.910729
BCL6	340319	31	2.14609	1.2355	0.0823837	1	0.910729
TMEM40	340319	21	2.60707	1.50107	0.0824222	1	0.910729
CYP2A7	340319	27	2.1799	1.25565	0.0825533	1	0.911064
SUN3	340319	41	1.86466	1.07428	0.0826127	1	0.911064
ADO	340319	10	3.77367	2.17499	0.0827363	1	0.911542
SERPIND1	340319	793	0.423287	0.244044	0.0828353	1	0.91175
PMM2	340319	1039	-0.369803	0.213419	0.0831409	1	0.91276
LOC107984125	340319	20	-2.6639	1.53813	0.083292	1	0.91276
LUM	340319	27	2.29202	1.32383	0.0833904	1	0.91276
TNK1	340319	62	1.51242	0.873556	0.0833933	1	0.91276
CDX2	340319	495	0.535551	0.309362	0.0834265	1	0.91276
PPIP5K2	340319	236	-0.775237	0.447943	0.0835135	1	0.91276
CEP162	340319	148	-0.978829	0.565588	0.0835167	1	0.91276
HCFC2	340319	11	-3.58863	2.07394	0.0835695	1	0.91276
MTX1	340319	129	1.04811	0.605879	0.0836496	1	0.91276
TLE2	340319	49	1.6991	0.9825	0.083745	1	0.912923
PHC3	340319	55	1.60336	0.927569	0.0838891	1	0.912923
TOP3B	340319	140	1.0048	0.581321	0.0839054	1	0.912923
CPLX3	340319	30	-2.16952	1.25567	0.084029	1	0.913393
RPP25L	340319	78	-1.34544	0.778994	0.084141	1	0.913737
PRRC2A	340319	288	-0.70015	0.405517	0.0842472	1	0.914017
RBFOX2	340319	58	-1.55857	0.90306	0.0843711	1	0.91449
PRMT8	340319	10	3.75006	2.17516	0.0847016	1	0.914601
RIPK2	340319	31	-2.1294	1.23539	0.0847676	1	0.914601
RSU1	340319	31	2.12912	1.23536	0.0848026	1	0.914601
HDDC2	340319	53	1.62771	0.944942	0.0849709	1	0.914601
SCAF11	340319	74	-1.37728	0.799714	0.0850326	1	0.914601
PSMB4	340319	56	-1.58241	0.919431	0.0852379	1	0.914601
SLC5A12	340319	46	1.74547	1.01421	0.0852473	1	0.914601
SLTM	340319	61	-1.5154	0.880635	0.0852878	1	0.914601
MSC	340319	36	1.82539	1.06137	0.0854635	1	0.914601
DAAM2	340319	1130	0.3506	0.2039	0.0855302	1	0.914601
ERCC2	340319	486	0.536664	0.312181	0.0856007	1	0.914601
MYT1L	340319	60	1.52666	0.888284	0.0856775	1	0.914601
GGT7	340319	46	-1.74223	1.01403	0.0857745	1	0.914601
DCTN4	340319	112	-1.11677	0.650046	0.0858006	1	0.914601
CRYBA1	340319	18	-2.78403	1.62115	0.085921	1	0.914601
TYRP1	340319	133	-1.02446	0.596552	0.0859258	1	0.914601
SLIT3	340319	713	0.442633	0.257869	0.0860705	1	0.914601
TRAPPC9	340319	191	-0.847474	0.493972	0.0862306	1	0.914601
ABCA10	340319	99	1.18562	0.691388	0.0863758	1	0.914601
USP36	340319	104	1.1567	0.674545	0.086385	1	0.914601
ROBO2	340319	122	1.06791	0.622868	0.0864375	1	0.914601
ZFYVE16	340319	72	1.38991	0.810739	0.0864612	1	0.914601
ILKAP	340319	50	-1.66779	0.973045	0.0865307	1	0.914601
HPSE2	340319	185	0.866908	0.50581	0.0865478	1	0.914601
PRR15	340319	64	1.47332	0.859869	0.0866352	1	0.914601
RAD51C	340319	27	-2.26805	1.3237	0.0866381	1	0.914601
JOSD1	340319	25	-2.3566	1.37544	0.0866507	1	0.914601
ACSL3	340319	72	-1.3888	0.810909	0.086779	1	0.914601
EPHB1	340319	310	-0.669089	0.390868	0.0869344	1	0.914601
FAM102B	340319	14	3.14493	1.83871	0.087193	1	0.914601
TRPV2	340319	174	-0.891957	0.521562	0.0872362	1	0.914601
C20orf85	340319	38	1.90779	1.11571	0.0872776	1	0.914601
IRF5	340319	12	3.39521	1.98562	0.087285	1	0.914601
RNF166	340319	85	1.27551	0.746107	0.087349	1	0.914601
DPM3	340319	117	1.08694	0.636168	0.0875299	1	0.914601
PDK2	340319	112	1.11052	0.650003	0.0875484	1	0.914601
CHTF18	340319	100	-1.17514	0.687877	0.0875699	1	0.914601
CERKL	340319	33	2.0458	1.19769	0.0876159	1	0.914601
CITED2	340319	10	3.71487	2.17525	0.0876755	1	0.914601
CTDSPL	340319	12	-3.39106	1.98567	0.0876809	1	0.914601
HUNK	340319	11	-3.53817	2.07341	0.0879243	1	0.914601
TMBIM6	340319	38	1.90408	1.11589	0.0879461	1	0.914601
POLR3A	340319	136	-0.984731	0.577294	0.0880519	1	0.914601
ANKRD35	340319	367	0.612926	0.359358	0.0880807	1	0.914601
TSPAN13	340319	63	-1.47812	0.866672	0.0880993	1	0.914601
MATK	340319	27	2.25644	1.32352	0.0882193	1	0.914601
ARSJ	340319	23	-2.4442	1.43417	0.0883339	1	0.914601
SLC38A7	340319	281	-0.699492	0.410448	0.0883416	1	0.914601
PIBF1	340319	181	-0.871539	0.51142	0.088353	1	0.914601
MBD5	340319	13	-3.25054	1.90817	0.0884779	1	0.914601
DSG3	340319	41	-1.82878	1.07405	0.0886248	1	0.914601
ESRRG	340319	15	-3.02044	1.77638	0.0890685	1	0.914601
ADAMTS12	340319	434	-0.561557	0.330384	0.0891867	1	0.914601
CDH3	340319	135	1.00612	0.592045	0.0892451	1	0.914601
F5	340319	232	-0.767854	0.451858	0.0892585	1	0.914601
AAMP	340319	111	-1.10979	0.653137	0.0892886	1	0.914601
FGD4	340319	64	-1.4606	0.859881	0.0893951	1	0.914601
METTL9	340319	12	3.37187	1.98541	0.0894477	1	0.914601
C20orf194	340319	83	1.28179	0.754934	0.0895313	1	0.914601
ABCB4	340319	20	2.61127	1.53807	0.0895558	1	0.914601
B4GALT4	340319	20	-2.61111	1.5381	0.0895807	1	0.914601
SPRED1	340319	20	2.60953	1.53789	0.0897311	1	0.914601
JAK2	340319	155	-0.92815	0.54737	0.0899526	1	0.914601
TERF1	340319	27	-2.24411	1.32372	0.0900187	1	0.914601
ZFYVE9	340319	36	1.94362	1.14669	0.0900799	1	0.914601
ATAD3B	340319	363	0.612272	0.361299	0.0901446	1	0.914601
IFT52	340319	41	1.82011	1.07411	0.090164	1	0.914601
MZB1	340319	14	-3.11487	1.83851	0.0902208	1	0.914601
CAPRIN1	340319	125	1.04197	0.615319	0.0903835	1	0.914601
NOSIP	340319	153	0.941634	0.556175	0.0904461	1	0.914601
TNPO2	340319	21	-2.37664	1.40378	0.0904524	1	0.914601
FAM193A	340319	19	2.67123	1.57792	0.0904797	1	0.914601
ATF7	340319	26	-2.28351	1.349	0.0905061	1	0.914601
TRNT1	340319	14	-3.11189	1.83838	0.0905071	1	0.914601
NPM3	340319	17	2.82333	1.66813	0.0905502	1	0.914601
MMS22L	340319	125	1.0413	0.615381	0.0906247	1	0.914601
LILRB2	340319	26	2.28213	1.34876	0.0906431	1	0.914601
WDR83	340319	110	-1.1092	0.655787	0.0907604	1	0.914601
KHDRBS2	340319	18	-2.7422	1.62137	0.090784	1	0.914601
DUS3L	340319	147	-0.959181	0.567328	0.090895	1	0.914601
LSM5	340319	17	-2.82051	1.66826	0.090897	1	0.914601
NOTCH1	340319	169	-0.894285	0.529221	0.0910644	1	0.914679
DTX4	340319	167	0.899641	0.532392	0.0910657	1	0.914679
TCF7L2	340319	37	1.91006	1.13077	0.0911876	1	0.914973
RASGRP2	340319	81	-1.2904	0.764334	0.0913602	1	0.914973
SC5D	340319	36	-1.93457	1.14642	0.0915122	1	0.914973
ZBTB16	340319	61	-1.48587	0.880737	0.0915901	1	0.914973
VOPP1	340319	102	-1.14919	0.681183	0.091595	1	0.914973
INTS10	340319	124	1.04194	0.617783	0.0916843	1	0.914973
FLVCR1	340319	102	-1.1488	0.681337	0.0917778	1	0.914973
CSNK1G1	340319	46	-1.7094	1.01415	0.0918827	1	0.914973
TMEM190	340319	13	-3.21249	1.90738	0.0921363	1	0.914973
ABI2	340319	45	-1.72733	1.02566	0.092162	1	0.914973
OTOP3	340319	184	0.853923	0.507188	0.0922517	1	0.914973
HSPA1A	340319	61	1.48239	0.880816	0.0923806	1	0.914973
COX15	340319	148	-0.951636	0.56548	0.092399	1	0.914973
DKK1	340319	17	-2.80716	1.66814	0.0924136	1	0.914973
ALPK2	340319	362	-0.608522	0.361645	0.0924439	1	0.914973
FRAT1	340319	67	1.41399	0.84037	0.092456	1	0.914973
LEMD3	340319	48	-1.67041	0.992879	0.0924938	1	0.914973
CAPRIN2	340319	48	1.67023	0.992922	0.0925434	1	0.914973
CASTOR1	340319	37	1.90111	1.13061	0.0926681	1	0.914975
DPEP3	340319	48	1.66921	0.992804	0.0927046	1	0.914975
OVOL1	340319	46	-1.70385	1.01424	0.0929722	1	0.91682
KLHL3	340319	63	1.45507	0.86668	0.0931727	1	0.91722
SPTLC2	340319	87	1.23803	0.737482	0.0932052	1	0.91722
MUC15	340319	16	2.88633	1.71961	0.0932547	1	0.91722
GBX1	340319	27	-2.2201	1.32379	0.0935281	1	0.919114
FAM110D	340319	19	2.64574	1.57836	0.0936889	1	0.919278
PAPLN	340319	189	0.838779	0.500415	0.0937065	1	0.919278
CYB561A3	340319	131	-1.00704	0.601087	0.0938635	1	0.920024
TMEM151B	340319	72	-1.35737	0.81076	0.0940938	1	0.920158
SIRPA	340319	25	2.3024	1.37548	0.0941545	1	0.920158
GABPA	340319	45	-1.71532	1.02518	0.0942921	1	0.920158
PCDH9	340319	31	2.06648	1.23524	0.0943397	1	0.920158
TRMT1	340319	245	-0.73494	0.439526	0.0945022	1	0.920158
CASR	340319	10	-3.63599	2.17524	0.0946163	1	0.920158
TRPM2	340319	141	-0.96817	0.579247	0.0946383	1	0.920158
MARK1	340319	68	1.39453	0.834382	0.0946568	1	0.920158
LCK	340319	52	1.59458	0.954157	0.0946849	1	0.920158
KCNMB4	340319	19	2.63724	1.57807	0.0946864	1	0.920158
ARPC5	340319	24	-2.34545	1.40437	0.0948999	1	0.921445
ALDH9A1	340319	406	0.570332	0.341641	0.0950416	1	0.922033
UNC13B	340319	346	-0.617405	0.369967	0.0951554	1	0.92235
IL12RB2	340319	55	-1.5467	0.927737	0.0954798	1	0.923852
PRPSAP2	340319	66	1.41139	0.846682	0.0955214	1	0.923852
LTBP3	340319	59	-1.49231	0.895542	0.09564	1	0.923852
EGR1	340319	55	-1.5454	0.927598	0.0957094	1	0.923852
KIN	340319	94	-1.18183	0.709531	0.0957848	1	0.923852
PARP1	340319	261	-0.705361	0.423595	0.0958783	1	0.923852
NUP54	340319	18	-2.69948	1.62119	0.0958887	1	0.923852
PYCR1	340319	169	-0.880911	0.529206	0.0959957	1	0.923852
GRIA1	340319	64	1.43016	0.859889	0.0962758	1	0.923852
NCOA3	340319	239	0.739525	0.445003	0.0965456	1	0.923852
SNX22	340319	25	2.28586	1.37554	0.0965556	1	0.923852
WIPF3	340319	20	2.5551	1.53807	0.0966652	1	0.923852
OTULIN	340319	30	-2.08524	1.2559	0.0968431	1	0.923852
PACS2	340319	59	1.48625	0.895466	0.0969662	1	0.923852
WSB2	340319	31	2.05035	1.23543	0.0969909	1	0.923852
PFAS	340319	493	0.514216	0.309991	0.0971555	1	0.923852
RPS11	340319	16	-2.85162	1.71926	0.0971907	1	0.923852
POFUT1	340319	198	0.810732	0.488878	0.097247	1	0.923852
DDB2	340319	143	0.953963	0.575299	0.0972776	1	0.923852
AKIRIN1	340319	26	-2.23683	1.34934	0.0973735	1	0.923852
DPAGT1	340319	182	0.844877	0.50998	0.0975842	1	0.923852
TRIM28	340319	23	-2.37526	1.43402	0.0976496	1	0.923852
SFRP4	340319	69	-1.3707	0.828181	0.0979106	1	0.923852
SCLY	340319	35	-1.92458	1.16299	0.0979547	1	0.923852
SCML4	340319	24	-2.32362	1.40417	0.097967	1	0.923852
SH3BP2	340319	616	-0.456781	0.27604	0.0979733	1	0.923852
CCNB1	340319	35	-1.92417	1.1628	0.0979736	1	0.923852
ROBO1	340319	82	1.25681	0.759695	0.0980541	1	0.923852
PTGER1	340319	20	-2.54342	1.53778	0.0981361	1	0.923852
KRT4	340319	17	-2.75924	1.66827	0.0981379	1	0.923852
RDH5	340319	94	1.17264	0.709549	0.0984015	1	0.923852
TNRC6A	340319	181	0.844869	0.511374	0.0985042	1	0.923852
KCNIP1	340319	37	-1.8684	1.13089	0.0985051	1	0.923852
CCNT2	340319	47	-1.65815	1.00364	0.0985073	1	0.923852
DDX25	340319	91	-1.19082	0.721118	0.098667	1	0.923852
KLHL32	340319	14	-3.03427	1.83843	0.0988482	1	0.923852
TSTD1	340319	68	1.37713	0.834447	0.098872	1	0.923852
CLCA2	340319	56	1.51717	0.919454	0.0989288	1	0.923852
UNC80	340319	677	-0.436725	0.26471	0.0989794	1	0.923852
LAMA1	340319	129	0.999158	0.605616	0.0989806	1	0.923852
FECH	340319	114	1.06263	0.644194	0.0990368	1	0.923852
LAMA2	340319	808	-0.399613	0.242291	0.0990857	1	0.923852
SAMD3	340319	33	1.97499	1.19749	0.099092	1	0.923852
SUPV3L1	340319	118	-1.04423	0.633264	0.0991543	1	0.923852
UPK3A	340319	27	2.18208	1.32347	0.0992003	1	0.923852
MDN1	340319	854	-0.388674	0.235766	0.0992392	1	0.923852
TTL	340319	41	-1.77048	1.07456	0.0994272	1	0.923852
SF3A3	340319	10	3.58178	2.1756	0.099694	1	0.923852
CDYL2	340319	310	0.643137	0.390803	0.0998307	1	0.923852
INTS5	340319	18	2.66691	1.62123	0.0999725	1	0.923852
ADAMTS14	340319	884	-0.380959	0.23163	0.100035	1	0.923852
ADD1	340319	152	0.917681	0.557986	0.100047	1	0.923852
LIN7C	340319	61	-1.44851	0.880792	0.100062	1	0.923852
INF2	340319	60	1.46016	0.887986	0.100105	1	0.923852
SERAC1	340319	60	1.45995	0.888098	0.100196	1	0.923852
SLC25A21	340319	40	1.78782	1.08756	0.1002	1	0.923852
FAM57B	340319	10	-3.57421	2.17495	0.100311	1	0.923852
CCDC9	340319	150	-0.922664	0.561657	0.100435	1	0.923852
LAMP5	340319	233	0.740122	0.450728	0.100579	1	0.923852
SBSPON	340319	40	-1.78557	1.08758	0.100636	1	0.923852
C15orf40	340319	20	2.52474	1.53787	0.10065	1	0.923852
TRIM7	340319	18	-2.66168	1.62133	0.10066	1	0.923852
BSCL2	340319	44	-1.70211	1.03699	0.100715	1	0.923852
ABHD11	340319	22	2.40695	1.46651	0.100742	1	0.923852
HR	340319	39	-1.80742	1.1014	0.100795	1	0.923852
DCTD	340319	26	2.21309	1.34888	0.100863	1	0.923852
MAP3K12	340319	32	1.99479	1.21603	0.10092	1	0.923852
EGFL7	340319	233	-0.739395	0.450754	0.100933	1	0.923852
MLF2	340319	48	-1.62852	0.992873	0.100962	1	0.923852
FUCA2	340319	62	1.43284	0.873662	0.100998	1	0.923852
BRAT1	340319	12	-3.25474	1.98575	0.101204	1	0.924015
SYT15	340319	12	-3.25332	1.98548	0.101307	1	0.924015
RYK	340319	41	-1.76014	1.0743	0.101338	1	0.924015
UBQLN1	340319	30	-2.0558	1.25582	0.101628	1	0.924015
ATP5F1B	340319	21	-2.4567	1.50107	0.101708	1	0.924015
NUP155	340319	107	-1.08799	0.665071	0.101862	1	0.924015
SYTL1	340319	33	1.95939	1.19775	0.101863	1	0.924015
KAT7	340319	25	2.25025	1.3756	0.101876	1	0.924015
ENO3	340319	66	-1.35395	0.828075	0.102037	1	0.924015
SNX15	340319	52	1.55922	0.95392	0.102147	1	0.924015
FBXW7	340319	12	3.24455	1.98548	0.102231	1	0.924015
LAPTM4B	340319	65	-1.39418	0.853211	0.102252	1	0.924015
TARBP1	340319	160	-0.880086	0.539002	0.102511	1	0.924015
MTHFD1L	340319	281	-0.670015	0.410518	0.102655	1	0.924015
GPANK1	340319	44	1.69252	1.03706	0.102674	1	0.924015
CRTC1	340319	74	-1.30435	0.799535	0.10281	1	0.924015
KIAA0319	340319	75	1.29589	0.794364	0.102816	1	0.924015
HIST1H2BO	340319	246	-0.715515	0.438753	0.102935	1	0.924015
GATA5	340319	49	1.60213	0.982542	0.102976	1	0.924015
CHAC2	340319	226	0.74611	0.457805	0.103154	1	0.924015
SLC27A5	340319	84	1.22293	0.750443	0.103185	1	0.924015
NUDT22	340319	67	-1.36947	0.84043	0.10321	1	0.924015
ACP2	340319	231	-0.737499	0.4527	0.10329	1	0.924015
STAU2	340319	34	1.92138	1.17962	0.103356	1	0.924015
C2CD2L	340319	267	0.685565	0.421291	0.103676	1	0.924015
ST7L	340319	605	-0.455436	0.279957	0.103779	1	0.924015
SLC13A3	340319	32	1.97768	1.21577	0.103803	1	0.924015
DPF1	340319	56	-1.49473	0.919058	0.103873	1	0.924015
MED29	340319	53	-1.53607	0.944698	0.103952	1	0.924015
ADAD2	340319	68	1.35629	0.834211	0.103987	1	0.924015
STOML1	340319	232	-0.734241	0.451709	0.104063	1	0.924015
2021-03-10	340319	21	-2.43956	1.50091	0.10408	1	0.924015
TUBA8	340319	104	1.09616	0.67444	0.104103	1	0.924015
TEKT1	340319	44	1.68501	1.03694	0.104167	1	0.924015
DDX4	340319	38	-1.81211	1.11591	0.104402	1	0.924015
HS3ST2	340319	27	2.14927	1.32367	0.104437	1	0.924015
CCAR1	340319	194	0.801926	0.493949	0.104484	1	0.924015
GMPR	340319	109	1.06983	0.658974	0.104488	1	0.924015
ADAM33	340319	525	-0.487631	0.300376	0.104505	1	0.924015
TMPO	340319	22	2.38063	1.46656	0.10453	1	0.924015
FMO3	340319	14	-2.98481	1.83876	0.104532	1	0.924015
RILPL2	340319	19	-2.56027	1.57805	0.104713	1	0.924015
GAD2	340319	49	1.5936	0.982632	0.104855	1	0.924015
EPN1	340319	10	-3.52556	2.17471	0.104983	1	0.924015
RPS5	340319	26	-2.18642	1.3487	0.104992	1	0.924015
MCCC1	340319	155	0.895229	0.552678	0.105276	1	0.924015
WSCD1	340319	90	-1.17408	0.725078	0.105395	1	0.924015
TMEM62	340319	113	-1.03391	0.638678	0.105485	1	0.924015
RSPH3	340319	12	-3.21373	1.98569	0.105568	1	0.924015
NFYC	340319	21	-2.42967	1.50137	0.105599	1	0.924015
MTF2	340319	34	1.90948	1.17999	0.105618	1	0.924015
MRPS18B	340319	14	2.97491	1.83843	0.105624	1	0.924015
CENPT	340319	139	0.943661	0.583485	0.105818	1	0.924015
CEMIP2	340319	92	-1.15873	0.71719	0.106169	1	0.924015
RTF2	340319	281	-0.663017	0.410417	0.10621	1	0.924015
SEMA3B	340319	234	-0.721561	0.446968	0.106453	1	0.924015
CARS2	340319	37	1.82523	1.13065	0.10646	1	0.924015
PRLHR	340319	60	-1.43331	0.887991	0.106505	1	0.924015
MFN2	340319	165	0.864733	0.535735	0.106505	1	0.924015
NWD1	340319	18	2.61528	1.62101	0.106665	1	0.924015
RCAN1	340319	19	-2.54517	1.5776	0.106677	1	0.924015
SUMF1	340319	72	-1.30768	0.81076	0.106767	1	0.924015
NIPBL	340319	29	-2.06015	1.27736	0.106783	1	0.924015
OTOG	340319	1324	0.30473	0.188976	0.106847	1	0.924015
TBX20	340319	151	-0.902338	0.559885	0.107039	1	0.924015
SAFB	340319	85	-1.18153	0.733186	0.107072	1	0.924015
AMHR2	340319	28	-2.09349	1.29996	0.107305	1	0.924015
ZDHHC5	340319	21	2.41673	1.501	0.10738	1	0.924015
STRAP	340319	26	-2.17152	1.34904	0.107469	1	0.924015
SLC28A3	340319	100	1.10731	0.68791	0.107471	1	0.924015
HMGXB4	340319	25	-2.21352	1.37538	0.107531	1	0.924015
SMC2	340319	134	-0.956444	0.594322	0.107551	1	0.924015
DNM1	340319	102	-1.09572	0.681129	0.107688	1	0.924015
KATNAL2	340319	94	1.14077	0.709402	0.107822	1	0.924015
VPS54	340319	78	1.25224	0.779083	0.107985	1	0.924015
PPA1	340319	92	-1.15209	0.717158	0.108171	1	0.924015
HLCS	340319	27	2.12554	1.32349	0.108272	1	0.924015
DPP9	340319	78	1.25045	0.778753	0.108338	1	0.924015
TLN1	340319	496	-0.496145	0.309073	0.108436	1	0.924015
FAM13C	340319	46	-1.62797	1.01416	0.10844	1	0.924015
CENPP	340319	10	3.4907	2.17508	0.108526	1	0.924015
SPOPL	340319	27	-2.12508	1.32422	0.108541	1	0.924015
COG7	340319	129	-0.971594	0.605672	0.10868	1	0.924015
RFX6	340319	203	-0.77468	0.482943	0.108697	1	0.924015
MMP17	340319	75	-1.27411	0.794345	0.108721	1	0.924015
STAC2	340319	171	-0.843789	0.526094	0.108742	1	0.924015
ZNF804B	340319	28	-2.08491	1.29995	0.10875	1	0.924015
WIPI2	340319	120	-1.00703	0.628033	0.108832	1	0.924015
CLCN7	340319	124	0.99043	0.617724	0.108857	1	0.924015
TOR1B	340319	23	-2.29892	1.4342	0.108952	1	0.924015
IMMT	340319	48	1.5916	0.993111	0.109014	1	0.924015
GALNT5	340319	161	-0.869172	0.542383	0.109045	1	0.924015
TFAP2A	340319	44	-1.66167	1.03708	0.109099	1	0.924015
B3GALT6	340319	181	-0.799817	0.499249	0.109147	1	0.924015
RGMA	340319	46	1.62348	1.01412	0.109405	1	0.924015
MORC2	340319	112	1.02647	0.64136	0.109497	1	0.924015
APLP2	340319	360	0.580394	0.362709	0.109562	1	0.924015
SLC35F2	340319	28	2.07989	1.29998	0.109613	1	0.924015
PDIA2	340319	10	3.47782	2.17487	0.109801	1	0.924015
PLSCR3	340319	20	2.4585	1.53795	0.109919	1	0.924015
DLD	340319	728	0.407707	0.255224	0.110167	1	0.924015
KRT76	340319	13	3.04741	1.90774	0.110179	1	0.924015
CYP1A2	340319	92	-1.1455	0.717143	0.110196	1	0.924015
ATG16L1	340319	52	1.52326	0.954166	0.110394	1	0.924015
TFEC	340319	52	1.52268	0.953923	0.110439	1	0.924015
TMEM218	340319	122	-0.994271	0.622927	0.110461	1	0.924015
AQP10	340319	13	-3.04385	1.90815	0.110671	1	0.924015
FRMD4A	340319	1308	0.303977	0.19057	0.110693	1	0.924015
CLCN1	340319	582	0.455057	0.285369	0.110796	1	0.924015
INVS	340319	197	0.781403	0.490194	0.110922	1	0.924015
NAA15	340319	27	2.10944	1.32367	0.111019	1	0.924015
VRK3	340319	60	1.41489	0.88789	0.11104	1	0.924015
LRP8	340319	26	2.14911	1.34928	0.11121	1	0.924015
PGS1	340319	151	0.891609	0.559825	0.111238	1	0.924015
PPP1R37	340319	82	-1.20961	0.759516	0.111248	1	0.924015
EMILIN2	340319	70	-1.30895	0.822032	0.111311	1	0.924015
MAP6D1	340319	58	-1.43804	0.903318	0.111395	1	0.924015
SIM1	340319	179	0.81868	0.514289	0.111415	1	0.924015
CASP6	340319	97	-1.11179	0.69844	0.111426	1	0.924015
CNOT6	340319	35	-1.85035	1.16276	0.111534	1	0.924015
SEC14L3	340319	16	-2.73565	1.71925	0.111568	1	0.924015
MZF1	340319	12	3.15854	1.98522	0.111604	1	0.924015
PPP2R5C	340319	17	-2.65152	1.66814	0.111946	1	0.924015
SLC39A4	340319	30	1.99586	1.25583	0.111999	1	0.924015
COL6A1	340319	295	0.636499	0.400569	0.112064	1	0.924015
DAP3	340319	15	-2.82185	1.77641	0.112171	1	0.924015
SLC35A1	340319	28	-2.06488	1.30007	0.112223	1	0.924015
CARMIL3	340319	95	-1.12075	0.705733	0.112273	1	0.924015
VWA3B	340319	22	-2.32913	1.46686	0.112325	1	0.924015
TMEM41A	340319	293	-0.638152	0.402042	0.112451	1	0.924015
ZNF783	340319	29	-2.02684	1.27734	0.112567	1	0.924015
CTC1	340319	142	-0.915447	0.577322	0.112813	1	0.924015
NEB	340319	2218	0.229443	0.144734	0.112904	1	0.924015
MUC22	340319	49	-1.55811	0.982933	0.112929	1	0.924015
APH1A	340319	15	-2.81585	1.77638	0.112931	1	0.924015
EXO1	340319	62	1.38472	0.873827	0.113045	1	0.924015
PREB	340319	297	-0.63292	0.399436	0.113073	1	0.924015
MYBPC3	340319	254	-0.684011	0.431742	0.113125	1	0.924015
HOXB7	340319	345	0.586839	0.37048	0.113195	1	0.924015
SLC3A2	340319	303	0.626086	0.395343	0.113274	1	0.924015
RAB3A	340319	11	3.28365	2.07353	0.113284	1	0.924015
SAMD14	340319	23	-2.27054	1.43417	0.113381	1	0.924015
CPSF2	340319	32	-1.92433	1.21587	0.113495	1	0.924015
EPOR	340319	224	0.727414	0.459651	0.113528	1	0.924015
GRPEL1	340319	14	2.90729	1.83824	0.11375	1	0.924015
CDC73	340319	185	-0.800366	0.50607	0.113758	1	0.924015
SLU7	340319	57	-1.44066	0.911144	0.113843	1	0.924015
PI15	340319	10	-3.43544	2.175	0.11422	1	0.924015
PPP1R9B	340319	40	-1.71754	1.08752	0.114265	1	0.924015
LARP6	340319	22	-2.31547	1.46632	0.114313	1	0.924015
MSMP	340319	441	0.517435	0.327759	0.114405	1	0.924015
TRAPPC8	340319	103	-1.06982	0.677716	0.114436	1	0.924015
SKA1	340319	33	1.8897	1.1972	0.114468	1	0.924015
TTI2	340319	24	-2.21517	1.40404	0.114633	1	0.924015
TBX21	340319	26	2.12686	1.34888	0.114852	1	0.924015
SLC6A11	340319	65	-1.34518	0.85326	0.114907	1	0.924015
SLC2A7	340319	42	-1.67331	1.06168	0.115003	1	0.924015
ZNF572	340319	11	3.2684	2.07382	0.115019	1	0.924015
ALAS1	340319	77	1.23559	0.784008	0.11503	1	0.924015
TMEM245	340319	96	-1.10647	0.702088	0.115033	1	0.924015
PTPRN	340319	512	0.479464	0.304295	0.115107	1	0.924015
PPP2R1B	340319	210	-0.747723	0.474818	0.115313	1	0.924015
RGL2	340319	38	1.75714	1.11594	0.115353	1	0.924015
SAG	340319	31	1.94564	1.23572	0.115375	1	0.924015
CMIP	340319	60	-1.39804	0.887963	0.115389	1	0.924015
MAPK10	340319	23	2.25715	1.43419	0.115532	1	0.924015
COL20A1	340319	102	1.07151	0.68102	0.115631	1	0.924015
ADRA1A	340319	155	0.869508	0.552652	0.115642	1	0.924015
FLT1	340319	132	0.941889	0.598692	0.115663	1	0.924015
RPRM	340319	44	-1.63185	1.03726	0.115668	1	0.924015
PAX6	340319	63	-1.36248	0.866657	0.115926	1	0.924015
NEDD4L	340319	72	1.27409	0.810529	0.11597	1	0.924015
ATP6V1C1	340319	50	-1.5287	0.972786	0.116075	1	0.924015
HNRNPL	340319	72	1.27372	0.81061	0.116112	1	0.924015
STEAP3	340319	425	0.522656	0.332778	0.116281	1	0.924015
DPYSL3	340319	73	1.26448	0.80515	0.116301	1	0.924015
ETFA	340319	89	-1.14431	0.729103	0.116537	1	0.924015
CAMSAP3	340319	198	0.767181	0.488919	0.116617	1	0.924015
SP2	340319	21	-2.35503	1.5009	0.116631	1	0.924015
PXK	340319	177	0.811006	0.517172	0.116845	1	0.924015
EPB41L4A	340319	339	0.586144	0.37379	0.116856	1	0.924015
RAB24	340319	37	-1.77328	1.1309	0.116876	1	0.924015
NGDN	340319	134	0.931598	0.594292	0.116981	1	0.924015
PSAT1	340319	263	-0.664967	0.424284	0.117053	1	0.924015
SPIRE1	340319	35	-1.74798	1.11567	0.117175	1	0.924015
CPT1A	340319	27	2.07307	1.32376	0.117338	1	0.924015
MTCH1	340319	27	-2.07292	1.32385	0.117392	1	0.924015
PIGM	340319	168	-0.831267	0.53093	0.117424	1	0.924015
RGS6	340319	82	1.18918	0.759605	0.11746	1	0.924015
STIP1	340319	125	-0.962937	0.615372	0.11763	1	0.924015
NMUR1	340319	35	-1.8198	1.16301	0.117648	1	0.924015
SCCPDH	340319	84	-1.17457	0.750745	0.117693	1	0.924015
SOX13	340319	83	1.18158	0.755257	0.117708	1	0.924015
KIT	340319	15	-2.77821	1.77587	0.11772	1	0.924015
TMEM136	340319	25	-2.15189	1.3757	0.117768	1	0.924015
MYH1	340319	517	-0.472121	0.30184	0.117785	1	0.924015
STARD3	340319	240	-0.694513	0.444114	0.117861	1	0.924015
ZDHHC14	340319	42	1.65889	1.06146	0.118091	1	0.924015
CRHR2	340319	39	-1.72095	1.10149	0.118199	1	0.924015
CEP135	340319	104	1.05381	0.674543	0.118229	1	0.924015
MYH11	340319	878	-0.362261	0.232014	0.118437	1	0.924015
CCP110	340319	23	2.23824	1.43412	0.118593	1	0.924015
ERAP1	340319	121	0.976063	0.625443	0.11862	1	0.924015
CHRNA2	340319	72	1.26513	0.810688	0.118629	1	0.924015
SHISA9	340319	48	1.54922	0.992776	0.118644	1	0.924015
AUP1	340319	184	0.791664	0.507352	0.11867	1	0.924015
LGMN	340319	12	-3.09779	1.98546	0.118704	1	0.924015
LRRC27	340319	43	-1.63606	1.04893	0.11882	1	0.924015
NATD1	340319	39	1.71756	1.10137	0.118885	1	0.924015
BRI3	340319	13	2.97417	1.90783	0.119014	1	0.924015
TMEM30B	340319	97	1.08863	0.698428	0.119071	1	0.924015
ELOVL4	340319	10	3.39034	2.1753	0.119101	1	0.924015
TMEM260	340319	79	-1.20604	0.77394	0.11916	1	0.924015
KMT2D	340319	136	-0.91889	0.589934	0.119325	1	0.924015
DISP3	340319	42	1.65327	1.06163	0.119401	1	0.924015
IFRD2	340319	210	0.739205	0.474829	0.119523	1	0.924015
DNAJB13	340319	24	2.18573	1.40404	0.119533	1	0.924015
CIB3	340319	34	-1.83576	1.17966	0.119667	1	0.924015
ANO10	340319	38	1.73584	1.11591	0.11982	1	0.924015
WSB1	340319	182	-0.786521	0.505856	0.119987	1	0.924015
ANKIB1	340319	150	-0.8736	0.561881	0.12	1	0.924015
FERMT3	340319	104	-1.04859	0.674561	0.120071	1	0.924015
VAX2	340319	301	-0.616659	0.3968	0.120166	1	0.924015
PSPH	340319	13	2.96292	1.90772	0.120396	1	0.924015
CACNA1G	340319	180	-0.796141	0.512774	0.120516	1	0.924015
EIF3A	340319	218	0.723255	0.465967	0.120625	1	0.924015
CAVIN1	340319	165	-0.831202	0.535564	0.12066	1	0.924015
BEST1	340319	252	-0.668468	0.430897	0.120821	1	0.924015
LPL	340319	37	1.75366	1.13083	0.120959	1	0.924015
OTOF	340319	391	0.539511	0.348158	0.121235	1	0.924015
SLC25A25	340319	285	-0.63144	0.407609	0.12135	1	0.924015
SAMD8	340319	42	-1.6438	1.06139	0.121448	1	0.924015
RAPGEFL1	340319	42	-1.64365	1.06136	0.121474	1	0.924015
GLO1	340319	33	1.85429	1.19757	0.121532	1	0.924015
RALGPS1	340319	83	-1.16911	0.755062	0.121535	1	0.924015
ATP2B2	340319	49	1.52117	0.982701	0.121636	1	0.924015
NFATC1	340319	10	-3.36585	2.1747	0.121688	1	0.924015
AFG3L2	340319	54	-1.448	0.935901	0.121823	1	0.924015
ERBB2	340319	943	0.322672	0.208596	0.121895	1	0.924015
KLHL30	340319	130	-0.933582	0.603546	0.121905	1	0.924015
MCF2L2	340319	77	-1.21264	0.783968	0.121914	1	0.924015
HTR7	340319	65	1.31963	0.853161	0.121922	1	0.924015
UCHL5	340319	11	3.20801	2.07434	0.121981	1	0.924015
PAX5	340319	72	-1.25365	0.810663	0.121998	1	0.924015
P2RX7	340319	28	2.00997	1.29996	0.122063	1	0.924015
GDAP2	340319	237	0.690696	0.447087	0.122377	1	0.924015
CTNNA2	340319	87	1.13947	0.737697	0.122436	1	0.924015
HIST1H2BN	340319	20	2.37484	1.53816	0.122602	1	0.924015
C8orf58	340319	14	-2.83823	1.8383	0.122602	1	0.924015
SORCS1	340319	103	1.04637	0.677794	0.122642	1	0.924015
ELP3	340319	1059	0.325847	0.211126	0.122739	1	0.924015
SNTA1	340319	65	1.31618	0.853071	0.122862	1	0.924015
ACO2	340319	53	-1.45746	0.944668	0.122874	1	0.924015
MECOM	340319	146	0.878394	0.569392	0.122907	1	0.924015
C8A	340319	217	0.720661	0.467201	0.122951	1	0.924015
SDF4	340319	147	0.875637	0.567708	0.122976	1	0.924015
CDX1	340319	181	-0.788631	0.511407	0.123055	1	0.924015
ASAH2	340319	136	-0.899853	0.583532	0.123055	1	0.924015
MRPL24	340319	127	-0.941647	0.610665	0.123074	1	0.924015
CCNT1	340319	121	-0.666503	0.432505	0.123311	1	0.924015
PPIH	340319	16	2.64924	1.71998	0.123496	1	0.924015
BMP6	340319	81	-1.17734	0.764392	0.123505	1	0.924015
TPD52L1	340319	61	-1.35665	0.880813	0.123505	1	0.924015
NDC1	340319	23	2.20955	1.43461	0.123519	1	0.924015
GFI1B	340319	275	-0.635608	0.412693	0.123526	1	0.924015
UTRN	340319	716	-0.396292	0.257342	0.123575	1	0.924015
TMPRSS15	340319	642	-0.416335	0.270427	0.123672	1	0.924015
PELP1	340319	47	-1.54438	1.0033	0.123732	1	0.924015
TRMT11	340319	39	1.69489	1.10153	0.123886	1	0.924015
GXYLT1	340319	76	-1.21381	0.78913	0.124011	1	0.924015
NUDCD2	340319	24	-2.15935	1.40418	0.124098	1	0.924015
UQCRC1	340319	204	0.740878	0.481853	0.124157	1	0.924015
RNF217	340319	52	1.46678	0.953977	0.124162	1	0.924015
KIF2C	340319	629	0.421092	0.273946	0.124262	1	0.924015
ATP6V1C2	340319	26	2.07355	1.34938	0.124376	1	0.924015
PRMT9	340319	64	1.31997	0.859816	0.124742	1	0.924015
TRAPPC12	340319	589	0.435574	0.283752	0.124771	1	0.924015
FEZ2	340319	90	1.1134	0.725438	0.124836	1	0.924015
DCTN5	340319	42	-1.62887	1.0613	0.124836	1	0.924015
HAPLN2	340319	427	-0.505989	0.329687	0.124845	1	0.924015
ARHGEF1	340319	95	1.0829	0.705653	0.124882	1	0.924015
OLFML2A	340319	137	0.901907	0.58774	0.124899	1	0.924015
ITIH2	340319	113	-0.992709	0.647118	0.125019	1	0.924015
CIRBP	340319	76	1.21025	0.788939	0.125024	1	0.924015
JKAMP	340319	16	-2.63755	1.71945	0.125043	1	0.924015
DTNBP1	340319	56	-1.41003	0.919277	0.125068	1	0.924015
SPATS2	340319	19	-2.41948	1.57806	0.125228	1	0.924015
UTP3	340319	13	2.92425	1.90762	0.125293	1	0.924015
ARNTL	340319	12	3.04351	1.98558	0.125323	1	0.924015
TRMT2A	340319	109	1.00959	0.658777	0.125394	1	0.924015
NT5C3A	340319	63	-1.2969	0.84675	0.125618	1	0.924015
REV1	340319	62	1.33784	0.873844	0.125774	1	0.924015
DCC	340319	984	0.335579	0.219241	0.125859	1	0.924015
EFCAB8	340319	39	1.68552	1.10128	0.125893	1	0.924015
PINLYP	340319	443	-0.500278	0.32698	0.126018	1	0.924015
TLX2	340319	35	1.77927	1.16297	0.126033	1	0.924015
RABGAP1	340319	80	1.17643	0.769073	0.126099	1	0.924015
MARCKS	340319	28	-1.98827	1.3	0.126155	1	0.924015
PREX1	340319	250	-0.665428	0.435123	0.126194	1	0.924015
KNTC1	340319	205	0.734943	0.480633	0.126237	1	0.924015
KHDRBS3	340319	523	-0.45997	0.300991	0.126468	1	0.924015
RALYL	340319	155	-0.8447	0.552899	0.126572	1	0.924015
CPQ	340319	77	1.19759	0.783904	0.12658	1	0.924015
ELMO3	340319	178	0.787824	0.515691	0.126587	1	0.924015
RICTOR	340319	410	0.517405	0.338691	0.126598	1	0.924015
THBS1	340319	1179	-0.305679	0.200137	0.126675	1	0.924015
OTOP1	340319	82	1.15995	0.759617	0.126757	1	0.924015
SLC22A23	340319	54	-1.42927	0.936149	0.126823	1	0.924015
PSKH1	340319	32	1.85533	1.21585	0.127024	1	0.924015
KRT82	340319	338	-0.57106	0.374324	0.127116	1	0.924015
KIAA0895	340319	19	-2.40741	1.57806	0.127124	1	0.924015
NMS	340319	24	-2.14039	1.40442	0.1275	1	0.924015
MBD1	340319	22	-2.23414	1.4662	0.127569	1	0.924015
DOK6	340319	114	-0.981174	0.644188	0.12773	1	0.924015
DDX6	340319	13	2.90437	1.90767	0.127891	1	0.924015
ZNF821	340319	19	-2.40197	1.57789	0.127943	1	0.924015
PSMD4	340319	41	1.63518	1.07453	0.128071	1	0.924015
NUDCD1	340319	34	1.79465	1.17961	0.128163	1	0.924015
ADORA2B	340319	53	-1.43733	0.944832	0.128198	1	0.924015
CYP7A1	340319	81	-1.16257	0.764322	0.128248	1	0.924015
SLC25A39	340319	47	-1.52529	1.00329	0.128439	1	0.924015
TCF20	340319	38	-1.69591	1.11565	0.128485	1	0.924015
MB	340319	19	-2.39809	1.5777	0.128513	1	0.924015
SLC2A4	340319	64	-1.30691	0.859829	0.128522	1	0.924015
MEGF11	340319	170	0.801937	0.527607	0.128524	1	0.924015
MARK4	340319	246	0.666589	0.43862	0.128577	1	0.924015
PLPP1	340319	17	-2.53507	1.6683	0.128624	1	0.924015
ARGLU1	340319	29	1.94041	1.27708	0.128661	1	0.924015
CYP27B1	340319	54	1.42219	0.936129	0.128707	1	0.924015
GDF7	340319	78	-1.18358	0.779117	0.12873	1	0.924015
TMEM132E	340319	72	-1.2311	0.810638	0.128845	1	0.924015
PLPBP	340319	45	-1.55692	1.02538	0.128917	1	0.924015
NHLRC2	340319	44	-1.57411	1.03692	0.128999	1	0.924015
CAMK1D	340319	147	-0.861119	0.567472	0.12915	1	0.924015
CHD1L	340319	340	-0.566508	0.373328	0.129153	1	0.924015
SKI	340319	113	-0.98225	0.647374	0.129196	1	0.924015
PLEKHG2	340319	30	-1.90499	1.25562	0.129226	1	0.924015
MRPL34	340319	91	-1.0937	0.721024	0.129301	1	0.924015
C19orf71	340319	323	-0.579771	0.382825	0.129912	1	0.924015
TTYH1	340319	177	-0.782934	0.517039	0.12996	1	0.924015
HTATIP2	340319	215	0.71038	0.469236	0.130051	1	0.924015
SLC35F1	340319	21	2.27209	1.50107	0.130117	1	0.924015
SLC13A2	340319	20	2.32609	1.53795	0.130417	1	0.924015
AHCTF1	340319	143	0.861364	0.569516	0.13042	1	0.924015
RNF167	340319	64	-1.30005	0.859796	0.130524	1	0.924015
CITED4	340319	68	-1.26111	0.834386	0.130682	1	0.924015
PIGK	340319	258	-0.64761	0.428509	0.130711	1	0.924015
PLA2G4A	340319	18	2.45045	1.62165	0.130769	1	0.924015
CCDC32	340319	24	-2.12141	1.40391	0.13077	1	0.924015
SPTBN4	340319	661	-0.403436	0.267165	0.131028	1	0.924015
RAB44	340319	185	-0.763772	0.505893	0.131108	1	0.924015
MSRA	340319	54	1.41311	0.936048	0.131133	1	0.924015
RDH8	340319	19	-2.38122	1.57778	0.131244	1	0.924015
ALDH1L2	340319	63	-1.30771	0.866683	0.131335	1	0.924015
INPP5B	340319	120	-0.947758	0.628145	0.131346	1	0.924015
TBC1D1	340319	153	-0.83904	0.556188	0.131414	1	0.924015
CLDN5	340319	10	-3.28058	2.17472	0.131426	1	0.924015
GAB1	340319	13	-2.87735	1.90765	0.131473	1	0.924015
ACTR5	340319	412	0.511226	0.339008	0.131554	1	0.924015
CDKN2AIPNL	340319	10	3.2799	2.17517	0.131586	1	0.924015
LOXHD1	340319	728	-0.383948	0.254629	0.131588	1	0.924015
ZDHHC7	340319	18	-2.44437	1.62109	0.131593	1	0.924015
SLC25A18	340319	15	-2.67709	1.77571	0.131653	1	0.924015
EDEM3	340319	44	1.56349	1.03723	0.131718	1	0.924015
VWCE	340319	188	0.756365	0.501798	0.131732	1	0.924015
AP2M1	340319	69	-1.24807	0.828154	0.131799	1	0.924015
ZNF212	340319	17	2.51413	1.66841	0.131838	1	0.924015
PHYH	340319	67	-1.26622	0.840384	0.131885	1	0.924015
POU3F2	340319	22	2.20958	1.4666	0.131916	1	0.924015
MAFG	340319	24	2.11444	1.40395	0.132053	1	0.924015
ZNF609	340319	20	2.31575	1.53785	0.13211	1	0.924015
CHST3	340319	49	1.47957	0.982619	0.132134	1	0.924015
PFDN6	340319	18	2.44114	1.62138	0.132172	1	0.924015
RPL14	340319	11	3.12239	2.07401	0.1322	1	0.924015
TMED5	340319	35	-1.75061	1.16297	0.132249	1	0.924015
ACTR1A	340319	59	-1.34777	0.895496	0.132312	1	0.924015
SERINC5	340319	50	-1.46394	0.972828	0.13237	1	0.924015
NDUFAF5	340319	866	0.352097	0.234013	0.132427	1	0.924015
PSD2	340319	113	-0.973764	0.64719	0.132427	1	0.924015
PFKL	340319	95	1.0615	0.705619	0.132491	1	0.924015
KCNIP2	340319	27	1.99102	1.32371	0.132551	1	0.924015
PRKCA	340319	35	1.74855	1.1626	0.132582	1	0.924015
SBNO2	340319	87	1.10878	0.737382	0.132668	1	0.924015
ANK3	340319	1120	0.309082	0.205579	0.132718	1	0.924015
TRIM36	340319	43	-1.57716	1.04903	0.132726	1	0.924015
TRPS1	340319	12	-2.98509	1.98555	0.132735	1	0.924015
EIF1AD	340319	29	-1.92015	1.27731	0.132768	1	0.924015
TMEM208	340319	16	2.58274	1.71945	0.133079	1	0.924015
MAP3K21	340319	157	0.824828	0.549198	0.13313	1	0.924015
MYMK	340319	84	-1.12685	0.750555	0.133266	1	0.924015
TOX	340319	37	-1.69771	1.13083	0.13328	1	0.924015
TUBB	340319	22	-2.20143	1.4666	0.133344	1	0.924015
PATZ1	340319	12	-2.97951	1.98519	0.13339	1	0.924015
EARS2	340319	20	2.308	1.53791	0.133425	1	0.924015
PKD2L1	340319	30	-1.88406	1.25577	0.133532	1	0.924015
DZIP1	340319	117	-0.953302	0.635904	0.133841	1	0.924015
DNAJB2	340319	61	-1.32069	0.880993	0.133851	1	0.924015
SEC63	340319	130	-0.904497	0.60343	0.133894	1	0.924015
NEUROG2	340319	10	-3.26012	2.175	0.133899	1	0.924015
FIBIN	340319	92	1.07479	0.717211	0.133987	1	0.924015
SURF4	340319	25	2.06065	1.37569	0.134159	1	0.924015
TFPI2	340319	11	-3.10664	2.07403	0.134167	1	0.924015
CPNE2	340319	40	1.6286	1.08752	0.134258	1	0.924015
NPSR1	340319	138	0.877013	0.585642	0.134258	1	0.924015
EEPD1	340319	55	1.38901	0.927561	0.134268	1	0.924015
NUDC	340319	26	-2.01981	1.3493	0.134412	1	0.924015
NFKB1	340319	12	-2.97207	1.98546	0.134416	1	0.924015
DNASE1L3	340319	33	-1.79241	1.19747	0.134436	1	0.924015
HSPA4L	340319	17	-2.49658	1.66815	0.134495	1	0.924015
ENKD1	340319	157	-0.821643	0.549021	0.134509	1	0.924015
SLC6A18	340319	83	-1.12995	0.755111	0.134551	1	0.924015
RGP1	340319	34	-1.76485	1.17963	0.134628	1	0.924015
TDRD6	340319	60	-1.32861	0.888117	0.134657	1	0.924015
EIF2B2	340319	632	0.409573	0.273831	0.134728	1	0.924015
WNT6	340319	147	0.848767	0.567598	0.13482	1	0.924015
TNNI1	340319	254	-0.645756	0.431842	0.134823	1	0.924015
PLIN2	340319	33	1.78966	1.19738	0.135007	1	0.92463
PDE6C	340319	58	-1.34971	0.903185	0.135076	1	0.92463
IGDCC3	340319	101	-1.02178	0.684437	0.135469	1	0.924859
RMDN1	340319	48	1.48215	0.992852	0.135484	1	0.924859
KIF5A	340319	97	-1.04228	0.698499	0.135656	1	0.924859
MED11	340319	14	-2.74266	1.83816	0.135681	1	0.924859
TMTC3	340319	125	-0.917955	0.615349	0.135762	1	0.924859
SPATA19	340319	19	2.3539	1.57801	0.135782	1	0.924859
TBC1D2	340319	155	-0.824119	0.552577	0.135855	1	0.924859
TMED1	340319	64	-1.28215	0.859693	0.135855	1	0.924859
DIAPH1	340319	188	-0.748265	0.501813	0.13593	1	0.924859
ADAM18	340319	91	-1.07499	0.721107	0.13603	1	0.924859
CLDN23	340319	71	-1.21688	0.816371	0.136068	1	0.924859
SLC12A3	340319	231	-0.674392	0.452672	0.136277	1	0.924859
CD2AP	340319	153	-0.82074	0.550907	0.136278	1	0.924859
PCLO	340319	69	-1.2337	0.828147	0.136303	1	0.924859
LRP11	340319	11	3.08922	2.07405	0.136367	1	0.924859
RAD23B	340319	13	-2.84103	1.90764	0.136411	1	0.924859
CLUL1	340319	16	2.55943	1.71928	0.136577	1	0.925433
LAMA3	340319	253	0.643739	0.432529	0.136669	1	0.925508
CPNE3	340319	318	0.574182	0.385921	0.136798	1	0.925593
ROM1	340319	22	-2.18093	1.46649	0.136968	1	0.925593
COMP	340319	158	-0.813298	0.547243	0.137234	1	0.925593
LYRM1	340319	13	2.83468	1.90755	0.137271	1	0.925593
PBX2	340319	191	0.739755	0.49786	0.137314	1	0.925593
RFTN2	340319	20	-2.28477	1.53843	0.137509	1	0.925593
MOCS1	340319	114	0.956773	0.644348	0.137579	1	0.925593
NOMO2	340319	21	-2.22861	1.5009	0.137586	1	0.925593
TAPBPL	340319	27	1.96537	1.32381	0.137642	1	0.925593
FAM149B1	340319	36	-1.70181	1.14641	0.137687	1	0.925593
KYNU	340319	43	1.55755	1.04927	0.137698	1	0.925593
ADAMTS3	340319	352	0.544417	0.366788	0.137735	1	0.925593
SLC39A14	340319	46	-1.50515	1.01418	0.137784	1	0.925593
ABLIM2	340319	419	0.497139	0.33505	0.137869	1	0.925593
FBXL17	340319	75	1.17851	0.794376	0.137925	1	0.925593
PRKCZ	340319	97	-1.03633	0.698647	0.137984	1	0.925593
ZNF385B	340319	57	1.3495	0.911353	0.138668	1	0.927721
SPINT1	340319	135	0.876614	0.592114	0.138746	1	0.927721
ZFYVE21	340319	46	-1.50106	1.01414	0.13884	1	0.927721
PCDH1	340319	58	-1.33672	0.90327	0.138908	1	0.927721
ZFAND2B	340319	12	-2.93921	1.98614	0.138912	1	0.927721
PCDH7	340319	170	0.78076	0.527636	0.138946	1	0.927721
TMCO6	340319	42	-1.57015	1.06147	0.13908	1	0.927721
RNF145	340319	18	-2.39799	1.62135	0.139138	1	0.927721
GOPC	340319	44	-1.53323	1.03712	0.139316	1	0.927721
LRRC42	340319	10	-3.21607	2.17561	0.139345	1	0.927721
AGPS	340319	35	1.71915	1.163	0.139355	1	0.927721
SETDB2	340319	31	1.82538	1.23524	0.139473	1	0.927721
ALOXE3	340319	61	-1.30141	0.880705	0.139491	1	0.927721
SCN4B	340319	20	-2.2718	1.53806	0.139661	1	0.927721
C14orf39	340319	16	2.53962	1.71942	0.139671	1	0.927721
MPC1	340319	23	-2.11816	1.43435	0.139748	1	0.927721
CYHR1	340319	16	-2.53873	1.71958	0.139846	1	0.927721
ANKRD34A	340319	33	-1.76817	1.19766	0.13985	1	0.927721
POLE3	340319	646	0.398974	0.270244	0.139852	1	0.927721
LSP1	340319	24	-2.07151	1.40403	0.140105	1	0.928857
CHAC1	340319	990	0.322367	0.218572	0.140245	1	0.929248
KIAA1614	340319	164	0.792088	0.537364	0.140476	1	0.92946
PAK2	340319	34	-1.73812	1.17971	0.140657	1	0.92946
LYZL2	340319	26	1.98727	1.34889	0.140682	1	0.92946
SLC8A3	340319	62	1.28655	0.873546	0.140808	1	0.92946
NNT	340319	111	-0.96163	0.652977	0.140836	1	0.92946
DMPK	340319	216	-0.689007	0.468143	0.141079	1	0.92946
PGAP2	340319	42	1.56201	1.06139	0.141114	1	0.92946
CDKN1C	340319	12	-2.92118	1.98558	0.141238	1	0.92946
GPR26	340319	254	0.635005	0.431718	0.141325	1	0.92946
SGCE	340319	17	-2.4538	1.66828	0.14133	1	0.92946
BTBD7	340319	161	0.79737	0.542171	0.141374	1	0.92946
GAS6	340319	245	-0.642778	0.43711	0.141423	1	0.92946
AGR3	340319	14	2.7032	1.83836	0.141443	1	0.92946
TTC32	340319	11	3.04834	2.07441	0.141699	1	0.92946
TXNRD2	340319	377	0.520551	0.354394	0.141876	1	0.92946
CCDC134	340319	11	-3.0455	2.07348	0.141891	1	0.92946
PCYT2	340319	22	-2.15344	1.46639	0.14196	1	0.92946
PDK1	340319	88	-1.07712	0.733552	0.142008	1	0.92946
TDRD7	340319	45	1.50503	1.02541	0.14218	1	0.92946
MEIS3	340319	330	0.555737	0.378775	0.142323	1	0.92946
SGSM2	340319	595	0.414257	0.282416	0.142423	1	0.92946
MEX3A	340319	12	-2.9127	1.9861	0.142501	1	0.92946
SLC2A11	340319	18	2.37702	1.62094	0.142527	1	0.92946
ANO6	340319	123	-0.909427	0.620347	0.14265	1	0.92946
USH1C	340319	1072	-0.308437	0.210435	0.142728	1	0.92946
CRTAP	340319	149	0.817474	0.558044	0.142951	1	0.92946
SLC1A6	340319	40	1.59285	1.08744	0.142984	1	0.92946
ANGPT4	340319	29	1.78063	1.21571	0.143009	1	0.92946
LPIN1	340319	555	-0.42689	0.291499	0.143068	1	0.92946
PUM2	340319	64	-1.2594	0.860083	0.143118	1	0.92946
MAP1S	340319	11	3.03569	2.07353	0.143191	1	0.92946
CAMSAP1	340319	94	1.03866	0.709503	0.143215	1	0.92946
NIT2	340319	48	1.45324	0.992893	0.143291	1	0.92946
GALNT12	340319	228	0.666917	0.455709	0.143339	1	0.92946
TMC6	340319	345	0.542194	0.370502	0.143358	1	0.92946
DLEC1	340319	113	0.946905	0.647189	0.143439	1	0.92946
S1PR3	340319	24	-2.05423	1.40407	0.143453	1	0.92946
EIF2A	340319	75	-1.16197	0.794358	0.143529	1	0.92946
VSTM2L	340319	22	2.14392	1.46621	0.143681	1	0.92946
DNAH11	340319	1248	0.284848	0.194826	0.143725	1	0.92946
PPP1R16B	340319	84	-1.09679	0.750422	0.143862	1	0.92946
CYP11B2	340319	83	1.10355	0.75506	0.143869	1	0.92946
TAF8	340319	108	0.967172	0.662009	0.144026	1	0.92946
[truncated: 9,611 more rows]

## Sheet: Supplementary Data 4
Supplementary Data 4. Gene-level missense-burden (CADD: 20-30) associations with hand grip strength in the UK Biobank (filtered on MAF<0.001 and number of PTV carriers >= 10)
[truncated: 17,558 more rows]

[truncated: 15 more sheets: Supplementary Data 5, Supplementary Data 6, Supplementary Data 7, Supplementary Data 8, Supplementary Data 9, Supplementary Data 10, Supplementary Data 11, Supplementary Data 12, Supplementary Data 13, Supplementary Data 14, Supplementary Data 15, Supplementary Data 16, Supplementary Data 17, Supplementary Data 18, Supplementary Data 19]
