# Supplementary material for: Rare genetic variants impact muscle strength
Source: Nat Commun. 2023 Jun 10;14:3449. doi: 10.1038/s41467-023-39247-1 (PMC10257725; doi:10.1038/s41467-023-39247-1)
Supplement: Supplementary file 5 — Source Data [file 41467_2023_39247_MOESM5_ESM.xlsx]

## Sheet: Figure 2b
SNP	CHR	POS	EA	NEA	BETA	SE	Z	P	r2
rs1001238	chr2	178599800	T	C	0.0845563	0.0193688	4.36559	1.26783e-05	0.113682
rs1007025	chr2	178586933	A	G	0.110279	0.0231081	4.77231	1.82134e-06	0.07288
rs10164753	chr2	178574139	C	T	0.0534668	0.0458982	1.1649	0.24406	0.0132397
rs10165177	chr2	178868253	A	G	-0.0307985	0.0229913	-1.33957	0.180383	0.0342768
rs10165253	chr2	178868270	A	T	0.0483981	0.0187456	2.58184	0.00982743	0.0823036
rs1016799	chr2	178884605	C	T	0.0337911	0.0217837	1.55121	0.120851	0.043786
rs1016800	chr2	178884774	A	G	0.0485279	0.062803	0.7727	0.4397	0.00437696
rs10171049	chr2	178757137	G	A	-0.0127335	0.031538	-0.403751	0.686395	0.0328798
rs10171295	chr2	178882720	C	T	0.0485166	0.0626435	0.774487	0.438643	0.00438876
rs10171447	chr2	178882663	G	C	0.0356361	0.0209306	1.70258	0.0886462	0.0499143
rs10171735	chr2	178870046	A	G	0.0540168	0.0628063	0.860054	0.38976	0.00441391
rs1017323	chr2	178624009	C	T	-0.147526	0.024842	-5.93857	2.87521e-09	0.288693
rs10176708	chr2	178713751	C	A	0.0862805	0.0507873	1.69886	0.0893449	0.0115993
rs10178003	chr2	178819739	C	A	0.00295422	0.0250864	0.117762	0.906257	0.055537
rs10179219	chr2	178807850	A	G	0.0868609	0.0709483	1.22428	0.220845	0.00536397
rs10179811	chr2	178707381	A	G	0.0884152	0.0509136	1.73657	0.0824613	0.0115418
rs10183237	chr2	178715483	G	A	0.0890098	0.0506641	1.75686	0.0789423	0.0116718
rs10183361	chr2	178715798	C	T	0.0888757	0.0506668	1.75412	0.0794109	0.0116718
rs10183734	chr2	178882694	T	C	0.0443567	0.0188866	2.34858	0.0188452	0.0774325
rs10183737	chr2	178882703	T	C	0.0438419	0.0188768	2.32253	0.0202046	0.0772184
rs10184892	chr2	178791755	G	A	0.059072	0.0336748	1.75419	0.0793981	0.0281918
rs10185678	chr2	178867323	C	T	0.0106351	0.0169656	0.626863	0.530748	0.144237
rs10186056	chr2	178867457	G	A	0.0111782	0.0169766	0.658448	0.51025	0.144006
rs10187266	chr2	178862660	G	T	0.0491704	0.0627511	0.783578	0.433287	0.00445746
rs10189747	chr2	178818913	T	C	0.0649707	0.0318827	2.0378	0.04157	0.0312236
rs10190488	chr2	178819671	T	G	0.0631637	0.0318743	1.98165	0.0475182	0.0308245
rs10190741	chr2	178823145	C	T	-0.0712007	0.0159714	-4.45801	8.27218e-06	0.451142
rs10198755	chr2	178867798	T	A	0.0586969	0.0628918	0.9333	0.350665	0.00439468
rs10199751	chr2	178832792	T	C	-0.0174774	0.0174708	-1.00038	0.317126	0.134845
rs10203085	chr2	178706970	C	T	0.0867984	0.0508815	1.70589	0.0880278	0.011558
rs10204913	chr2	178663608	T	C	0.0709542	0.0542946	1.30684	0.191268	0.0101733
rs10206931	chr2	178831325	A	G	-0.0354724	0.0160382	-2.21174	0.0269842	0.392527
rs10210964	chr2	178822285	A	C	0.0582311	0.0317356	1.83488	0.0665227	0.0315205
rs10221590	chr2	178778367	T	C	0.11105	0.0542879	2.04558	0.0407972	0.0097278
rs10221760	chr2	178667129	G	A	0.0723984	0.0536819	1.34866	0.177447	0.0103926
rs1027138	chr2	178858292	C	T	-0.0342802	0.0163191	-2.10062	0.0356747	0.36746
rs1032281	chr2	178893399	G	A	0.0777624	0.0670889	1.15909	0.246417	0.00349009
rs1032282	chr2	178893280	C	T	-0.0249494	0.0242723	-1.0279	0.303999	0.0311922
rs10445768	chr2	178884662	G	A	0.0894688	0.0310726	2.87935	0.00398492	0.0116796
rs10497517	chr2	178578813	A	G	0.0536364	0.0437902	1.22485	0.220632	0.00820508
rs10497518	chr2	178604659	A	G	-0.0687443	0.0445876	-1.54178	0.123127	0.0151499
rs10497519	chr2	178745436	A	T	0.117538	0.0542568	2.16633	0.0302859	0.00977545
rs10497520	chr2	178780128	T	C	-0.0196097	0.0238405	-0.822537	0.41077	0.0654925
rs10497521	chr2	178786523	T	C	0.0372902	0.0194541	1.91683	0.0552599	0.119877
rs10497522	chr2	178787320	C	T	0.0955368	0.0474999	2.01131	0.0442935	0.0127762
rs10497523	chr2	178788075	A	G	-0.0491373	0.0159421	-3.08224	0.00205457	0.382171
rs10497526	chr2	178820112	C	T	-0.00798836	0.0202448	-0.394588	0.693148	0.0989662
rs10497527	chr2	178833869	G	A	-0.0694408	0.0276071	-2.51532	0.0118924	0.0401485
rs10515939	chr2	178528058	G	A	0.106097	0.0573439	1.85019	0.0642865	0.00873524
rs10631937	chr2	178738708	G	GTGA	0.0950887	0.0504694	1.88409	0.0595539	0.0115468
rs10678575	chr2	178810992	G	GTT	0.0629831	0.0316029	1.99295	0.0462658	0.0314215
rs10686827	chr2	178858443	T	TACC	0.0070747	0.0161562	0.437894	0.661462	0.161797
rs10803920	chr2	178863436	A	G	-0.0329847	0.0229867	-1.43495	0.151301	0.0341599
rs10930832	chr2	178603419	A	G	-0.124345	0.0543439	-2.28811	0.0221315	0.00996066
rs10930835	chr2	178809919	A	G	0.0577844	0.0350795	1.64724	0.0995085	0.0253803
rs10930836	chr2	178810112	C	G	0.0577837	0.0350758	1.6474	0.0994764	0.0253685
rs10930838	chr2	178860407	C	G	0.14989	0.0475185	3.15435	0.00160853	0.000206078
rs111624427	chr2	178866808	C	T	-0.0763255	0.0276337	-2.76204	0.00574394	0.0382015
rs111692972	chr2	178805204	C	T	0.0636641	0.0347764	1.83067	0.0671506	0.025922
rs111811962	chr2	178861323	T	C	-0.0737312	0.0276126	-2.6702	0.00758071	0.0384168
rs112010453	chr2	178817741	T	TTTTC	0.0681045	0.0683665	0.996168	0.319168	0.00584572
rs11275198	chr2	178850574	T	TATCTCCAGCCAA	-0.0328063	0.0230143	-1.42547	0.15402	0.0346433
rs112872449	chr2	178504713	T	C	-0.136309	0.0569523	-2.39339	0.0166936	0.00796688
rs113059495	chr2	178699497	C	T	0.089075	0.0497221	1.79146	0.07322	0.0122156
rs113823139	chr2	178541116	C	T	-0.125514	0.075609	-1.66004	0.0969081	0.0043844
rs113986035	chr2	178822150	C	G	-0.00712827	0.0202314	-0.352337	0.724586	0.0999496
rs11403862	chr2	178813630	A	AT	0.0655326	0.0687969	0.952552	0.340818	0.0057824
rs114122770	chr2	178831887	T	C	0.055472	0.0524755	1.0571	0.290464	0.0029049
rs114248026	chr2	178542001	A	G	-0.116334	0.0527533	-2.20525	0.0274372	0.0103079
rs114260344	chr2	178842184	G	A	0.311482	0.067035	4.64656	3.3752e-06	0.00598675
rs11430292	chr2	178521128	G	GA	0.0535003	0.0456266	1.17257	0.240968	0.0130826
rs114704223	chr2	178765517	C	G	0.0610779	0.0752254	0.811932	0.41683	0.00374922
rs114742263	chr2	178726981	C	T	0.0490905	0.0461636	1.0634	0.287599	0.0146354
rs114841505	chr2	178861937	C	T	0.0306713	0.0612585	0.500686	0.616592	0.031933
rs115317547	chr2	178828440	T	C	-0.02104	0.0579107	-0.363318	0.716368	0.0399037
rs115329716	chr2	178520828	C	T	-0.0695879	0.0556999	-1.24934	0.211542	0.0440887
rs115372495	chr2	178512293	C	G	0.00435455	0.0562931	0.077355	0.938341	0.0420759
rs115434725	chr2	178514381	A	G	-0.0610069	0.0608646	-1.00234	0.31618	0.0360616
rs115468871	chr2	178895096	T	C	0.0350022	0.0516284	0.677964	0.497794	0.0024196
rs115681865	chr2	178761665	G	T	0.0317052	0.0592248	0.535337	0.592416	0.0368678
rs115744476	chr2	178682728	T	C	0.0210084	0.0755441	0.278095	0.780939	0.023469
rs115855673	chr2	178506652	A	G	-0.132643	0.0511912	-2.59113	0.00956599	0.0109937
rs116050572	chr2	178515230	G	A	0.283942	0.0515627	5.50673	3.65586e-08	0.0111203
rs116053231	chr2	178698975	C	T	0.343082	0.0561528	6.10979	9.97585e-10	0.0095841
rs116146339	chr2	178516976	G	A	-0.11779	0.0537107	-2.19305	0.0283041	0.00991273
rs116215934	chr2	178793694	C	T	0.0194309	0.0457697	0.424536	0.671174	0.01437
rs116343952	chr2	178846861	C	T	0.0307936	0.0367081	0.838878	0.401539	0.0570102
rs116375331	chr2	178831108	T	C	0.0413048	0.0705432	0.585525	0.558195	0.00569762
rs116583287	chr2	178556161	G	A	-0.0906419	0.0527493	-1.71835	0.0857314	0.0104473
rs116651020	chr2	178839877	G	A	0.128195	0.0585204	2.1906	0.0284807	0.00141171
rs116676813	chr2	178684404	C	T	-0.0379039	0.0566305	-0.66932	0.503292	0.042789
rs116714897	chr2	178809744	T	G	-0.0834334	0.0379992	-2.19566	0.0281164	0.0206618
rs11681211	chr2	178830510	G	A	0.0380535	0.0186131	2.04445	0.04091	0.133435
rs116836283	chr2	178802888	A	G	0.311675	0.0552925	5.63684	1.73197e-08	0.00967721
rs11690299	chr2	178832688	T	C	-0.0507392	0.0163489	-3.10352	0.00191227	0.00524206
rs11693006	chr2	178869793	T	C	0.040194	0.0346586	1.15971	0.246166	0.015059
rs11693319	chr2	178873542	C	T	0.0335701	0.0217866	1.54086	0.12335	0.0438752
rs11693372	chr2	178808637	C	T	-0.024601	0.016894	-1.4562	0.145339	0.209702
rs11693733	chr2	178861159	A	C	0.0338606	0.0171684	1.97226	0.0485803	0.0842874
rs11694623	chr2	178548725	G	A	0.0377727	0.0461141	0.819114	0.412721	0.0140795
rs11884950	chr2	178881486	C	T	0.0246261	0.0229612	1.07251	0.283491	0.0334199
rs11885885	chr2	178827001	C	A	0.0584411	0.0351994	1.66029	0.0968568	0.0250595
rs11886281	chr2	178816954	G	A	0.0578164	0.0351487	1.64491	0.0999885	0.0252921
rs11888217	chr2	178728625	C	T	0.0880952	0.0505682	1.74211	0.0814911	0.0114906
rs11892354	chr2	178787786	T	C	0.0964001	0.0472252	2.04129	0.0412221	0.0129357
rs11893004	chr2	178866928	G	A	-0.0475639	0.0159612	-2.97997	0.0028827	0.290806
rs11893580	chr2	178744518	A	G	0.128813	0.023701	5.43492	5.48226e-08	0.0516926
rs11895382	chr2	178759598	T	C	0.112909	0.0540565	2.08872	0.0367325	0.0098305
rs11897189	chr2	178824543	C	T	0.0657107	0.0319171	2.05879	0.0395139	0.0310584
rs11897366	chr2	178551829	A	C	0.0496737	0.04375	1.1354	0.256209	0.00812715
rs11897386	chr2	178787734	A	G	0.0967725	0.0472239	2.04923	0.0404399	0.012937
rs11902709	chr2	178743480	C	T	-0.0796642	0.0377663	-2.1094	0.03491	0.0222603
rs12052272	chr2	178863829	A	G	0.0313346	0.0171682	1.82515	0.0679783	0.0798418
rs12053009	chr2	178863830	G	T	0.154236	0.0479311	3.21787	0.00129146	0.000188164
rs12185628	chr2	178816244	T	C	0.0324425	0.0193038	1.68063	0.0928368	0.117013
rs12463674	chr2	178567458	A	G	-0.121626	0.0171127	-7.10735	1.18331e-12	0.955579
rs12464151	chr2	178826182	C	T	-0.058267	0.0161678	-3.60389	0.000313487	0.550469
rs12464157	chr2	178856305	C	T	-0.074062	0.0277181	-2.67197	0.00754067	0.0382668
rs12464215	chr2	178826241	G	T	-0.0716816	0.0159681	-4.48905	7.15369e-06	0.450389
rs12464703	chr2	178781004	C	A	-0.0748419	0.0381919	-1.95963	0.0500392	0.021609
rs12464787	chr2	178575302	G	A	-0.120572	0.0171693	-7.02253	2.17871e-12	0.949496
rs12465233	chr2	178864614	A	G	0.00571803	0.0163669	0.349365	0.726815	0.131463
rs12465449	chr2	178817087	C	T	-0.0490137	0.0335737	-1.45988	0.144322	0.0270886
rs12465459	chr2	178807984	T	C	-0.0244592	0.0169442	-1.44351	0.148877	0.207749
rs12468141	chr2	178842250	A	G	-0.0711705	0.0276817	-2.57103	0.0101398	0.0388539
rs12469367	chr2	178826943	T	C	-0.0584785	0.016164	-3.61782	0.000297085	0.548365
rs12469672	chr2	178866765	G	A	-0.0763196	0.0276336	-2.76184	0.00574765	0.0382019
rs12470905	chr2	178767124	C	A	-0.0718182	0.0379645	-1.89172	0.0585275	0.0219434
rs12471428	chr2	178822792	C	T	-0.0565381	0.0161257	-3.50609	0.000454747	0.586473
rs12474306	chr2	178652292	A	T	-0.112105	0.0699384	-1.60291	0.108954	0.0283168
rs12476203	chr2	178838760	T	A	-0.0704755	0.0277373	-2.54082	0.0110594	0.0393979
rs12476289	chr2	178777248	C	T	-0.0767811	0.0381814	-2.01096	0.0443302	0.0215473
rs12476741	chr2	178890556	A	G	-0.0246617	0.0161526	-1.52679	0.126813	0.305258
rs12477340	chr2	178863917	T	C	-0.0744535	0.0277007	-2.68778	0.00719267	0.03805
rs12477346	chr2	178872883	G	A	-0.0437027	0.0159549	-2.73914	0.00615999	0.263105
rs12614435	chr2	178624999	A	G	0.114297	0.0219471	5.20784	1.91078e-07	0.085316
rs12615288	chr2	178814609	C	T	0.0687342	0.0335794	2.04692	0.0406668	0.0278503
rs12615347	chr2	178513821	G	C	0.0741547	0.0234238	3.16578	0.00154664	0.0162071
rs12618265	chr2	178518082	T	G	0.115939	0.0236333	4.90575	9.30851e-07	0.068192
rs12618871	chr2	178868867	C	A	-0.0183068	0.0214635	-0.852927	0.393701	0.0694117
rs12619308	chr2	178864543	G	T	0.0548739	0.0342897	1.6003	0.109531	0.0204696
rs12621078	chr2	178558372	A	G	-0.124752	0.0534854	-2.33245	0.0196771	0.0099685
rs12621108	chr2	178521613	T	C	-0.115353	0.0536636	-2.14956	0.03159	0.00995479
rs12622500	chr2	178848602	C	G	0.0636395	0.0373778	1.7026	0.0886421	0.0188878
rs12622914	chr2	178715366	A	C	0.111151	0.0220719	5.03586	4.75708e-07	0.0658312
rs12693162	chr2	178623467	C	T	0.0859749	0.0195632	4.39473	1.10912e-05	0.121579
rs12693164	chr2	178714366	T	C	0.110374	0.0220698	5.00113	5.69994e-07	0.0656661
rs12693166	chr2	178722403	C	G	0.106903	0.02205	4.84821	1.24569e-06	0.0655985
rs12693167	chr2	178763790	G	A	0.128162	0.0237333	5.40009	6.6607e-08	0.0513254
rs12693169	chr2	178832399	G	A	-0.0171192	0.0168786	-1.01425	0.31046	0.156117
rs12693170	chr2	178872417	C	A	-0.0395096	0.0173024	-2.28348	0.0224027	0.0974638
rs12693171	chr2	178883720	T	C	-0.0240155	0.0229613	-1.04591	0.295602	0.0334158
rs12693173	chr2	178892286	C	T	-0.0253758	0.0242431	-1.04672	0.295228	0.0315272
rs12988301	chr2	178868118	G	A	0.0810977	0.0320047	2.53393	0.011279	0.00998105
rs12988307	chr2	178625751	T	C	0.0829084	0.0203415	4.07583	4.58522e-05	0.106946
rs12990752	chr2	178854353	T	C	0.0336337	0.017181	1.95761	0.0502759	0.0850259
rs12992014	chr2	178826558	G	A	-0.0581864	0.0161668	-3.59913	0.000319279	0.550463
rs12993099	chr2	178733501	A	G	0.160303	0.029802	5.37893	7.49273e-08	0.0236667
rs12996233	chr2	178899559	G	A	0.129355	0.0445816	2.90153	0.00371356	0.000865401
rs12997957	chr2	178711674	C	T	0.108699	0.0220993	4.91866	8.71405e-07	0.0656067
rs12998857	chr2	178668882	A	C	0.112863	0.0218197	5.17253	2.30962e-07	0.0874929
rs13000459	chr2	178882599	C	T	-0.0465005	0.016463	-2.82455	0.00473467	0.140195
rs13004438	chr2	178848941	T	C	-0.0439226	0.0161985	-2.71152	0.00669761	0.376548
rs13005601	chr2	178523930	G	A	0.112247	0.0231914	4.84003	1.29817e-06	0.0722819
rs13006510	chr2	178818151	C	G	-0.0519703	0.0161037	-3.22723	0.00124994	0.574182
rs13006707	chr2	178883180	C	T	0.0899192	0.0311305	2.88846	0.00387133	0.0116362
rs13009158	chr2	178600227	G	T	0.11003	0.0231595	4.75097	2.02456e-06	0.0725995
rs13011633	chr2	178771192	C	T	0.260018	0.0430696	6.03716	1.56848e-09	0.0167361
rs13013677	chr2	178883914	G	A	0.0893559	0.0311373	2.86974	0.00410809	0.0116088
rs13017833	chr2	178771857	A	T	0.260007	0.0430505	6.03958	1.54504e-09	0.0167172
rs13021201	chr2	178584404	G	A	-0.0864332	0.0371242	-2.32822	0.0199008	0.106659
rs13026251	chr2	178502833	C	T	-0.11071	0.0171422	-6.45833	1.05864e-10	0.690104
rs13029629	chr2	178515438	A	G	0.116111	0.0236666	4.90611	9.29009e-07	0.0679379
rs13031826	chr2	178891875	A	T	0.0173175	0.022802	0.759473	0.44757	0.0196712
rs13033688	chr2	178853406	T	A	0.0898045	0.0314776	2.85297	0.00433132	0.011091
rs13034161	chr2	178821923	C	T	-0.0540919	0.0161189	-3.35581	0.000791334	0.580245
rs13034990	chr2	178521513	A	G	0.114722	0.0235816	4.86489	1.14522e-06	0.0688385
rs13386186	chr2	178816850	G	A	0.0636644	0.0688281	0.924977	0.354978	0.00575934
rs13388262	chr2	178878367	T	C	0.0455733	0.0628894	0.724658	0.468661	0.00436351
rs13390491	chr2	178717600	C	T	0.104112	0.0220689	4.71759	2.3866e-06	0.0653278
rs13392492	chr2	178818041	G	A	0.0841692	0.0708486	1.18802	0.234827	0.00544159
rs13398235	chr2	178713977	G	A	0.0871235	0.0506406	1.72043	0.0853552	0.0116755
rs13398590	chr2	178675236	T	C	0.0645086	0.0541798	1.19064	0.233795	0.0102016
rs13400020	chr2	178878269	A	G	-0.0657239	0.0274574	-2.39367	0.0166809	0.038385
rs13402763	chr2	178861374	G	A	0.0640133	0.0778686	0.822068	0.411038	0.00216566
rs13405116	chr2	178874756	A	G	0.0675897	0.0172916	3.90882	9.27513e-05	0.101325
rs13417557	chr2	178817898	A	G	0.0606915	0.0316379	1.91832	0.0550706	0.0318787
rs13417645	chr2	178696801	T	C	0.0610625	0.0544451	1.12154	0.262057	0.0101147
rs13418449	chr2	178876391	C	A	0.0493225	0.0629086	0.784034	0.433021	0.00432559
rs13419085	chr2	178837710	T	C	0.04042	0.0471251	0.857717	0.391049	0.0103559
rs13420249	chr2	178801096	C	T	0.0572514	0.0357523	1.60133	0.109303	0.0246085
rs13421990	chr2	178789586	A	G	0.117235	0.0543395	2.15745	0.0309699	0.00955776
rs13426103	chr2	178878757	C	A	0.0486661	0.0628623	0.77417	0.438831	0.00437425
rs13426573	chr2	178894236	T	G	-0.0408618	0.0292134	-1.39873	0.161893	0.030653
rs13426858	chr2	178894460	T	C	0.0771324	0.0669788	1.15159	0.249488	0.00319985
rs1366677	chr2	178649693	G	A	-0.126345	0.0544327	-2.32112	0.0202801	0.00998678
rs138336475	chr2	178876401	A	G	-0.0894353	0.0702362	-1.27335	0.202893	0.0105779
rs1387472	chr2	178848346	T	G	0.0743607	0.0275931	2.6949	0.00704093	0.0387712
rs138996064	chr2	178761154	C	CT	0.116268	0.0546753	2.12652	0.0334603	0.00952783
rs139001573	chr2	178781905	A	AGT	0.0171134	0.0190079	0.900331	0.367944	0.0325994
rs139296588	chr2	178734171	G	GAA	-0.0755776	0.0380698	-1.98524	0.0471183	0.0218667
rs139669372	chr2	178748156	A	G	0.0280256	0.0676673	0.414168	0.678752	0.0066954
rs139838976	chr2	178842965	T	TTG	-0.0722964	0.0277187	-2.60822	0.00910144	0.038659
rs140462764	chr2	178778155	T	C	0.115273	0.0543295	2.12174	0.0338595	0.00972198
rs140686259	chr2	178794058	T	A	-0.10565	0.0820804	-1.28715	0.19804	0.00373123
rs140929785	chr2	178797242	A	AT	-0.0774072	0.0379843	-2.03787	0.0415623	0.0207432
rs141324241	chr2	178781583	A	AT	-0.0747717	0.0381952	-1.95762	0.0502748	0.0216146
rs142158088	chr2	178758123	C	T	0.0668113	0.0409197	1.63274	0.102523	0.0185431
rs142304489	chr2	178825145	T	C	-0.0257523	0.0615685	-0.418271	0.675748	0.00802726
rs142337553	chr2	178827512	G	A	0.0455884	0.0438477	1.0397	0.29848	0.0157169
rs142373864	chr2	178889939	T	C	0.04586	0.0566017	0.810223	0.417812	0.00790598
rs142438140	chr2	178896516	G	T	-0.00432618	0.0659077	-0.06564	0.947664	0.00626009
rs142524102	chr2	178841796	C	A	0.0181552	0.0228524	0.794455	0.426931	0.0391506
rs142556838	chr2	178882341	C	T	0.00461654	0.027892	0.165515	0.868539	0.0140968
rs1429094	chr2	178651047	A	G	0.108172	0.0217906	4.96416	6.90017e-07	0.0869796
rs143218904	chr2	178517422	T	A	-0.0759216	0.0560078	-1.35555	0.175241	0.0442379
rs143958604	chr2	178702934	C	G	-0.106899	0.0700658	-1.52569	0.127087	0.0284516
rs144160791	chr2	178703859	G	A	-0.0271737	0.0640556	-0.424221	0.671406	0.0334491
rs144308062	chr2	178737681	T	C	0.326789	0.0565155	5.78229	7.36919e-09	0.00938446
rs144471651	chr2	178514450	T	TTAAAA	-0.0972342	0.0555378	-1.75078	0.0799853	0.00924678
rs145132931	chr2	178742837	C	T	-0.0315134	0.0757849	-0.415827	0.677535	0.00462089
rs145157152	chr2	178857997	C	T	0.00227378	0.069589	0.0326744	0.973934	0.0121758
rs145167466	chr2	178755226	T	TTC	0.017346	0.0220009	0.788422	0.430448	0.0847142
rs145823247	chr2	178849261	C	A	0.0730328	0.045681	1.59876	0.109875	0.011321
rs146847802	chr2	178821102	A	AGTATGT	0.0601529	0.0318475	1.88878	0.058921	0.031154
rs146983095	chr2	178730645	T	C	-0.109714	0.0696624	-1.57494	0.115272	0.0269288
rs147711106	chr2	178884791	G	C	0.0657965	0.0655943	1.00308	0.315821	0.00435607
rs148055092	chr2	178842071	C	CA	0.109594	0.0330714	3.31386	0.000920216	0.0250883
rs148231130	chr2	178684321	C	T	-0.101543	0.0697857	-1.45507	0.145652	0.0286023
rs1484116	chr2	178753735	C	T	-0.0875641	0.0199364	-4.39217	1.12223e-05	0.0944825
rs1484118	chr2	178755231	C	A	0.128338	0.0237033	5.41435	6.15092e-08	0.0516148
rs1484119	chr2	178763953	G	C	-0.0870389	0.0199596	-4.36075	1.2961e-05	0.0939539
rs1484120	chr2	178765529	A	T	0.117691	0.0542068	2.17115	0.0299199	0.00978418
rs148477271	chr2	178538111	T	C	0.0222534	0.0764216	0.291193	0.770905	0.0230341
rs1489479	chr2	178843950	T	G	-0.0242044	0.0159557	-1.51698	0.129273	0.29928
rs1489480	chr2	178843820	A	C	-0.0215971	0.0159359	-1.35525	0.175338	0.288115
rs1489481	chr2	178838675	C	G	0.0208361	0.0188825	1.10346	0.269826	0.0904073
rs1489482	chr2	178823805	C	A	0.0619823	0.031719	1.95411	0.0506886	0.0315339
rs1489483	chr2	178823728	C	T	-0.000579872	0.019675	-0.0294725	0.976488	0.0758755
rs1489484	chr2	178820417	A	T	0.0639897	0.031889	2.00664	0.0447889	0.0311173
rs1489486	chr2	178820256	A	G	0.00845174	0.0202436	0.417502	0.676312	0.0989121
rs1489490	chr2	178899757	T	A	-0.0297702	0.0158928	-1.87319	0.0610422	0.174209
rs149293311	chr2	178813356	T	A	0.0293618	0.048325	0.60759	0.543459	0.0113821
rs150597207	chr2	178669498	G	A	0.0483942	0.0658507	0.734908	0.462395	0.00673317
rs151041685	chr2	178860510	G	T	0.014672	0.0279544	0.524855	0.599685	0.0145574
rs151205795	chr2	178849256	C	A	0.0731596	0.0456769	1.60168	0.109227	0.0113227
rs1560221	chr2	178589667	A	G	0.0858976	0.0193671	4.43523	9.19729e-06	0.113135
rs1565286	chr2	178884646	C	A	0.0339153	0.0217814	1.55708	0.119453	0.0438337
rs1565287	chr2	178871219	A	G	-0.032214	0.0229625	-1.4029	0.160649	0.0339927
rs1565288	chr2	178808856	T	C	0.0644985	0.0690728	0.933776	0.35042	0.00567251
rs1569407	chr2	178638484	T	A	-0.126324	0.0544326	-2.32074	0.0203007	0.00998678
rs16866352	chr2	178503653	G	A	0.0568752	0.0268935	2.11483	0.0344445	0.0428622
rs16866358	chr2	178515369	A	G	0.116126	0.0236636	4.90737	9.2306e-07	0.0678957
rs16866365	chr2	178521125	A	G	0.112964	0.0236536	4.77576	1.79019e-06	0.0683749
rs16866369	chr2	178524267	A	G	0.112154	0.02319	4.83631	1.32267e-06	0.0722792
rs16866373	chr2	178527353	A	T	0.112203	0.0231936	4.83767	1.31359e-06	0.0721411
rs16866378	chr2	178528384	A	G	0.108154	0.0573179	1.88691	0.0591711	0.00880908
rs16866380	chr2	178530833	G	A	0.10529	0.0559315	1.88248	0.0597709	0.00800413
rs16866397	chr2	178556743	T	G	0.110324	0.0231373	4.76823	1.8584e-06	0.0722158
rs16866400	chr2	178584184	G	A	0.083165	0.0203696	4.0828	4.44969e-05	0.104764
rs16866406	chr2	178592420	G	A	0.110005	0.0231583	4.75013	2.03292e-06	0.0725214
rs16866412	chr2	178609941	G	A	0.0597263	0.0780686	0.765049	0.444242	0.00452127
rs16866416	chr2	178615014	G	A	0.06444	0.0541781	1.18941	0.234278	0.0101917
rs16866418	chr2	178626227	C	T	0.113425	0.0214605	5.28529	1.25502e-07	0.0907226
rs16866420	chr2	178626508	T	G	0.0854638	0.0195126	4.37993	1.18724e-05	0.122583
rs16866425	chr2	178633576	T	C	0.0687174	0.0540467	1.27144	0.20357	0.0102471
rs16866440	chr2	178701311	C	T	0.00100915	0.0285194	0.0353847	0.971773	0.0397225
rs16866465	chr2	178718769	T	G	0.107553	0.022048	4.87813	1.0708e-06	0.0656554
rs16866473	chr2	178722819	A	G	0.0942246	0.0506439	1.86053	0.0628102	0.011612
rs16866497	chr2	178752643	T	C	-0.0713547	0.0381459	-1.87057	0.0614045	0.0217598
rs16866519	chr2	178762449	G	C	0.113247	0.0543874	2.08223	0.0373207	0.00976203
rs16866532	chr2	178780558	C	G	-0.07491	0.0381892	-1.96155	0.049815	0.0216081
rs16866538	chr2	178795185	G	A	0.0572843	0.0358444	1.59814	0.110011	0.0244835
rs16866551	chr2	178831238	T	A	-0.0904592	0.0213639	-4.23421	2.29361e-05	0.147527
rs16866554	chr2	178834218	G	A	0.119076	0.0332255	3.58387	0.000338532	0.0254154
rs16866563	chr2	178847622	T	C	0.0196358	0.0187842	1.04534	0.295867	0.0605642
rs17076	chr2	178730390	C	G	0.0761763	0.0208791	3.64845	0.00026384	0.0799798
rs17226357	chr2	178519003	C	G	-0.0289937	0.0203477	-1.42491	0.154183	0.04847
rs17355446	chr2	178724514	G	A	0.120907	0.057736	2.09414	0.0362477	0.0089415
rs17355460	chr2	178725602	C	T	0.0602903	0.0578926	1.04142	0.297682	0.00915822
rs17355623	chr2	178752698	A	G	0.117881	0.0543114	2.17047	0.0299709	0.00976521
rs17356103	chr2	178825116	A	G	0.03672	0.018459	1.98927	0.0466713	0.137801
rs17362574	chr2	178852388	A	G	0.0440263	0.0556732	0.790799	0.429061	0.00795461
rs17362581	chr2	178852404	A	G	-0.0349693	0.0163007	-2.14526	0.0319315	0.364341
rs17362588	chr2	178856319	G	A	0.0170218	0.0279362	0.60931	0.542319	0.0142946
rs17453312	chr2	178831001	T	C	0.0659159	0.0178925	3.684	0.00022961	0.152138
rs17453375	chr2	178840346	G	T	0.00656851	0.038326	0.171385	0.863921	0.00708095
rs17453396	chr2	178845273	A	G	-0.0708688	0.0277015	-2.5583	0.0105184	0.0386449
rs17453403	chr2	178845823	C	G	-0.0745418	0.0276473	-2.69617	0.00701423	0.037933
rs1844334	chr2	178816603	T	C	-0.0259828	0.0169056	-1.53693	0.124308	0.210849
rs184845746	chr2	178829780	T	C	0.0600268	0.0718569	0.835366	0.403512	0.00566914
rs1864243	chr2	178619327	C	T	0.0660458	0.0542733	1.21691	0.223638	0.0101719
rs1872203	chr2	178855239	A	T	0.0348236	0.0169898	2.04968	0.0403962	0.0915655
rs1873163	chr2	178888968	C	T	0.0477934	0.0346403	1.37971	0.167678	0.019846
rs1873164	chr2	178888822	G	A	-0.032396	0.020061	-1.61487	0.106338	0.05861
rs1883084	chr2	178740015	G	A	-0.0757059	0.0380715	-1.98852	0.0467541	0.0218516
rs1883085	chr2	178739433	T	G	-0.0768525	0.0380157	-2.0216	0.0432175	0.0217515
rs1905520	chr2	178772256	C	T	0.107163	0.0535037	2.00291	0.0451877	0.0100158
rs191100602	chr2	178890543	C	G	0.0408607	0.069977	0.583916	0.559276	0.00475304
rs191872139	chr2	178899046	G	A	-0.0282971	0.0821542	-0.344439	0.730516	0.00372334
rs191990811	chr2	178814908	G	A	-0.090287	0.0803294	-1.12396	0.26103	0.00420338
rs199710817	chr2	178524851	TG	T	0.113304	0.0234365	4.83451	1.3346e-06	0.0707916
rs199841266	chr2	178822113	T	C	-0.0806992	0.038034	-2.12176	0.0338571	0.0206825
rs200150647	chr2	178541762	ATTAT	A	-0.0191959	0.0722901	-0.26554	0.790593	0.0200826
rs200646020	chr2	178684227	T	A	0.144162	0.0299046	4.82073	1.43031e-06	0.03321
rs200669885	chr2	178614391	A	AT	-0.128165	0.0534624	-2.39729	0.016517	0.0103337
rs201005033	chr2	178700831	G	GT	0.0769397	0.0495528	1.55268	0.120499	0.0123461
rs201156946	chr2	178893788	T	TTC	-0.0329361	0.0291675	-1.12921	0.258811	0.0286899
rs201474544	chr2	178662368	G	A	0.0289173	0.057058	0.506805	0.612291	0.0414513
rs201553974	chr2	178831324	C	CAA	0.0843539	0.0682137	1.23661	0.216231	0.00622111
rs202119031	chr2	178879932	CAG	C	0.0759036	0.0239221	3.17295	0.00150897	0.0324764
rs202214630	chr2	178535859	A	G	-0.113926	0.0535675	-2.12677	0.0334395	0.00997963
rs2029395	chr2	178815494	T	C	0.00382286	0.0250173	0.152809	0.878549	0.055312
rs2029397	chr2	178815077	A	G	0.00138624	0.0250416	0.0553575	0.955854	0.0558462
rs2042995	chr2	178693639	T	C	0.081343	0.0191561	4.24632	2.17295e-05	0.130343
rs2042996	chr2	178586693	G	A	0.0866286	0.019483	4.44637	8.73373e-06	0.120417
rs2046777	chr2	178821210	T	C	0.0612897	0.0317066	1.93303	0.0532329	0.0315798
rs2046778	chr2	178807820	T	C	0.0419961	0.0182951	2.29548	0.0217055	0.143576
rs2054708	chr2	178780850	C	T	0.0104225	0.0301515	0.345671	0.72959	0.036413
rs2078403	chr2	178837883	C	T	-0.016472	0.0174649	-0.943149	0.345605	0.135248
rs2086832	chr2	178850869	T	A	0.0264876	0.0171867	1.54117	0.123276	0.104109
rs2115558	chr2	178612990	A	G	0.0538951	0.0786218	0.685498	0.49303	0.00461563
rs2129108	chr2	178810202	G	A	0.0639598	0.031786	2.0122	0.0441988	0.0311526
rs2129110	chr2	178726328	A	C	0.104205	0.0224353	4.64469	3.40612e-06	0.0622029
rs2129111	chr2	178843171	A	G	-0.0200782	0.0159336	-1.26012	0.207627	0.281833
rs2130221	chr2	178885360	T	C	0.0321898	0.0217552	1.47964	0.138969	0.0437124
rs2163008	chr2	178663651	C	T	-0.0134886	0.0349988	-0.385402	0.69994	0.0259213
rs2163009	chr2	178590480	T	C	0.0847831	0.0193651	4.37814	1.19699e-05	0.113535
rs2170850	chr2	178810324	C	A	0.0655538	0.0318432	2.05864	0.0395285	0.031295
rs2195070	chr2	178500673	T	C	-0.12471	0.0506231	-2.4635	0.0137585	0.0111695
rs2220127	chr2	178846649	T	C	0.06772	0.0316342	2.14072	0.0322968	0.0256615
rs2243452	chr2	178641169	A	G	-0.130809	0.0535367	-2.44335	0.0145519	0.0103341
rs2243804	chr2	178725192	A	C	-0.122778	0.0542169	-2.26457	0.0235396	0.0100669
rs2244492	chr2	178689578	C	T	-0.120258	0.0164195	-7.3241	2.40492e-13	0.776499
rs2246932	chr2	178643348	G	A	-0.121622	0.0543035	-2.23967	0.0251119	0.0100168
rs2252350	chr2	178668445	A	T	-0.123777	0.0543353	-2.27802	0.0227253	0.0100064
rs2252353	chr2	178668335	A	C	-0.123777	0.0543353	-2.27802	0.0227253	0.0100064
rs2253324	chr2	178738498	G	A	-0.0748687	0.0380881	-1.96567	0.0493367	0.0218097
rs2255167	chr2	178693555	T	A	0.0821379	0.0204161	4.02319	5.7413e-05	0.105471
rs2255480	chr2	178727434	A	G	-0.12289	0.054219	-2.26655	0.0234175	0.0100647
rs2278196	chr2	178536168	C	T	0.101689	0.0589138	1.72606	0.0843374	0.0082225
rs2279472	chr2	178807687	C	T	0.066563	0.037567	1.77185	0.0764205	0.0214983
rs2288324	chr2	178514463	C	T	0.107324	0.0575076	1.86626	0.0620069	0.00862129
rs2288325	chr2	178540059	A	T	0.110953	0.0231593	4.79086	1.6607e-06	0.0721449
rs2288327	chr2	178546938	A	G	0.117486	0.0218858	5.36814	7.95573e-08	0.0843473
rs2288563	chr2	178634803	T	C	-0.127051	0.0540632	-2.35005	0.0187715	0.00983505
rs2288566	chr2	178609739	C	T	-0.129307	0.0545001	-2.3726	0.0176632	0.00994727
rs2288568	chr2	178599518	A	G	-0.129652	0.0528759	-2.45201	0.0142059	0.010312
rs2288569	chr2	178593864	C	T	0.109183	0.0231563	4.71505	2.41652e-06	0.0724062
rs2288570	chr2	178579562	A	G	-0.127371	0.052818	-2.41151	0.0158869	0.0102228
rs2288571	chr2	178579410	A	G	0.116817	0.0218442	5.34774	8.90677e-08	0.084553
rs2291304	chr2	178771123	T	C	-0.0762358	0.0380021	-2.00609	0.0448466	0.0218404
rs2291305	chr2	178771530	T	A	-0.0763203	0.0380023	-2.00831	0.0446108	0.0218404
rs2291306	chr2	178773511	G	A	-0.0138551	0.0250402	-0.553314	0.580048	0.0572377
rs2291308	chr2	178779433	T	C	-0.0751755	0.0381863	-1.96865	0.0489937	0.0216061
rs2291309	chr2	178758850	G	T	-0.0126992	0.0315351	-0.4027	0.687168	0.0328885
rs2291310	chr2	178759031	C	T	0.012532	0.0315079	0.397742	0.690822	0.0328008
rs2291311	chr2	178764734	C	T	0.0118093	0.0314987	0.374914	0.707724	0.0328617
rs2291312	chr2	178766487	T	C	-0.0101976	0.0315914	-0.322797	0.746849	0.0327248
rs2291313	chr2	178767983	T	C	-0.0876498	0.019973	-4.38841	1.14177e-05	0.0937009
rs2303537	chr2	178501366	C	T	0.0219749	0.0180568	1.21699	0.223608	0.150173
rs2303539	chr2	178538866	G	A	0.111803	0.0231794	4.82338	1.4115e-06	0.0718975
rs2303828	chr2	178683133	A	G	0.113253	0.0214625	5.27679	1.31456e-07	0.0905679
rs2303829	chr2	178620872	A	G	-0.127492	0.0534675	-2.38448	0.0171033	0.0103335
rs2303831	chr2	178607966	A	G	-0.122394	0.0544041	-2.24972	0.0244664	0.00997949
rs2303832	chr2	178607565	T	A	-0.12443	0.0561881	-2.21453	0.0267923	0.00919944
rs2303833	chr2	178605320	C	A	0.0641524	0.0785342	0.816872	0.414002	0.00460613
rs2303838	chr2	178580212	C	T	0.113901	0.0214225	5.31689	1.05572e-07	0.0895362
rs2306636	chr2	178770209	C	T	-0.0689636	0.037608	-1.83375	0.0666914	0.0218605
rs2366577	chr2	178507255	C	T	-0.113323	0.0502422	-2.25553	0.0241002	0.011383
rs2366751	chr2	178562459	A	G	0.0851498	0.019405	4.38803	1.1438e-05	0.112054
rs2366752	chr2	178622956	T	G	0.072038	0.0540811	1.33204	0.182848	0.0102271
rs2366753	chr2	178702907	T	C	0.0929445	0.0498518	1.86442	0.062263	0.0120993
rs2366911	chr2	178828945	T	C	-0.0412981	0.0159328	-2.59202	0.00954157	0.42006
rs2366912	chr2	178828985	G	T	0.00676617	0.0175952	0.384546	0.700574	0.178258
rs2366913	chr2	178829048	C	T	-0.0432298	0.0159432	-2.71149	0.00669823	0.418388
rs2472751	chr2	178675176	C	A	0.0848845	0.0196593	4.31778	1.57612e-05	0.119858
rs2562829	chr2	178739639	T	G	-0.0732963	0.0379521	-1.93128	0.0534478	0.0217265
rs2562830	chr2	178720666	A	G	0.0844659	0.0198101	4.26378	2.00997e-05	0.096772
rs2562832	chr2	178717108	C	A	-0.122376	0.0541585	-2.25959	0.0238468	0.010042
rs2562833	chr2	178716913	T	A	-0.0059437	0.0369889	-0.160689	0.872339	0.0228255
rs2562834	chr2	178715856	T	C	0.079326	0.0208916	3.79703	0.000146443	0.0800296
rs2562835	chr2	178715341	A	C	-0.121837	0.0529924	-2.29914	0.0214966	0.0105693
rs2562836	chr2	178715095	T	A	0.085826	0.019835	4.327	1.51154e-05	0.096828
rs2562837	chr2	178714967	T	A	-0.121839	0.0529932	-2.29914	0.0214966	0.0105693
rs2562838	chr2	178714485	T	C	0.0863744	0.0198274	4.35631	1.32273e-05	0.096955
rs2562839	chr2	178714003	G	A	0.0853258	0.0198353	4.30171	1.69488e-05	0.0966383
rs2562841	chr2	178709988	A	G	-0.121898	0.0529931	-2.30026	0.0214333	0.0105715
rs2562842	chr2	178708667	A	G	-0.122495	0.0530127	-2.31067	0.0208511	0.0105454
rs2562843	chr2	178637662	A	G	-0.123926	0.0543348	-2.28079	0.0225611	0.0100064
rs2562844	chr2	178645777	G	C	-0.132093	0.053519	-2.46815	0.0135813	0.010339
rs2562845	chr2	178649706	T	C	0.0774752	0.0202808	3.82013	0.00013338	0.107759
rs2562846	chr2	178650960	T	C	-0.130376	0.0535322	-2.43547	0.0148727	0.010335
rs2562847	chr2	178653276	A	G	-0.0409379	0.0380536	-1.0758	0.282018	0.0206402
rs2562848	chr2	178664262	C	T	-0.0119108	0.0349776	-0.340527	0.733461	0.0258274
rs2562849	chr2	178664546	A	G	-0.128321	0.0534442	-2.40103	0.0163497	0.0103539
rs2562850	chr2	178666966	A	G	-0.123767	0.0543353	-2.27784	0.0227363	0.0100064
rs2562851	chr2	178686385	G	C	-0.127762	0.0544096	-2.34815	0.0188664	0.00999378
rs2562852	chr2	178724644	G	T	-0.12135	0.0542073	-2.23863	0.0251797	0.0100703
rs2562853	chr2	178725042	A	C	-0.122535	0.0542167	-2.2601	0.023815	0.0100667
rs2562854	chr2	178728008	C	A	-0.122617	0.0542219	-2.26139	0.023735	0.0100647
rs2627034	chr2	178708680	T	G	-0.122088	0.0529925	-2.30387	0.0212305	0.0105695
rs2627037	chr2	178741811	G	A	-0.0160051	0.0306139	-0.522805	0.60111	0.0352125
rs2627038	chr2	178689190	G	A	-0.021719	0.0348663	-0.622922	0.533335	0.0257173
rs2627039	chr2	178683475	C	A	-0.128592	0.0544942	-2.35974	0.0182873	0.00993644
rs2627040	chr2	178737248	A	G	-0.0745923	0.0375914	-1.98429	0.0472237	0.0224733
rs2627041	chr2	178736330	A	G	-0.0782545	0.0377582	-2.07252	0.0382173	0.0222469
rs2627042	chr2	178727997	A	G	-0.0093015	0.0371193	-0.250584	0.802136	0.0226484
rs2627043	chr2	178717810	G	T	0.0825727	0.0198285	4.16434	3.12248e-05	0.0960033
rs2627044	chr2	178714639	G	A	-0.122054	0.0529917	-2.30327	0.0212642	0.0105656
rs2742324	chr2	178637226	T	C	-0.128426	0.0534439	-2.40301	0.0162611	0.0103539
rs2742327	chr2	178722960	T	C	0.0852269	0.0197947	4.30554	1.66575e-05	0.0970809
rs2742328	chr2	178721236	A	G	-0.122573	0.0542127	-2.26096	0.0237618	0.0100767
rs2742329	chr2	178715707	A	G	-0.129086	0.0543479	-2.37518	0.0175404	0.0100014
rs2742330	chr2	178714210	A	G	-0.122096	0.0529915	-2.30407	0.0212188	0.0105656
rs2742331	chr2	178711869	A	T	0.085629	0.0198389	4.31622	1.58727e-05	0.0967042
rs2742332	chr2	178709657	C	T	-0.124237	0.0529535	-2.34615	0.0189688	0.0105442
rs2742333	chr2	178708906	T	C	-0.117404	0.0538553	-2.17999	0.029259	0.0102255
rs2742334	chr2	178708727	C	T	-0.121914	0.0529937	-2.30054	0.0214176	0.0105715
rs2742335	chr2	178708697	C	T	-0.121914	0.0529937	-2.30054	0.0214176	0.0105715
rs2742336	chr2	178708638	G	T	-0.122051	0.0529944	-2.30309	0.0212736	0.0105695
rs2742337	chr2	178708374	G	A	-0.12202	0.0529924	-2.30259	0.021301	0.0105697
rs2742339	chr2	178707245	G	C	-0.122994	0.0542123	-2.26875	0.0232836	0.0100898
rs2742340	chr2	178707215	C	T	-0.117275	0.0538582	-2.17748	0.0294456	0.0102273
rs2742341	chr2	178705395	C	A	-0.122595	0.0542209	-2.26103	0.0237575	0.010081
rs2742342	chr2	178705387	A	T	-0.121348	0.0529907	-2.28999	0.0220217	0.0105701
rs2742343	chr2	178704709	A	G	-0.121148	0.053018	-2.28504	0.0223116	0.0105884
rs2742344	chr2	178704673	C	T	-0.119296	0.0530414	-2.24911	0.0245053	0.0105504
rs2742345	chr2	178703955	C	T	-0.00241313	0.0367772	-0.0656148	0.947685	0.0228291
rs2742347	chr2	178735921	C	T	-0.0736325	0.0375324	-1.96184	0.0497817	0.0224814
rs2742349	chr2	178677506	G	A	-0.0185498	0.0351174	-0.528222	0.597345	0.0256586
rs2742350	chr2	178677431	A	G	-0.128324	0.0544418	-2.35709	0.0184192	0.00998023
rs2742351	chr2	178677172	C	G	-0.0710623	0.017808	-3.99047	6.59417e-05	0.178865
rs2742352	chr2	178667930	T	C	-0.123767	0.0543353	-2.27784	0.0227363	0.0100064
rs2742353	chr2	178664770	T	G	-0.128281	0.0534443	-2.40027	0.0163829	0.0103539
rs2742354	chr2	178652927	T	C	-0.128036	0.0534396	-2.3959	0.0165798	0.0103547
rs2742355	chr2	178650710	T	G	-0.126189	0.0544327	-2.31826	0.0204353	0.0099868
rs2742356	chr2	178649781	A	C	-0.126189	0.0544327	-2.31826	0.0204353	0.0099868
rs2742357	chr2	178740978	A	G	-0.0757396	0.0380803	-1.98894	0.0467079	0.0218516
rs2742358	chr2	178642614	A	G	-0.126334	0.0544326	-2.32093	0.0202908	0.00998678
rs28378468	chr2	178597232	C	T	0.062628	0.0503192	1.24461	0.213274	0.00475779
rs28560297	chr2	178525570	T	A	0.0540883	0.0457056	1.18341	0.236648	0.0133983
rs2857265	chr2	178534096	G	A	0.111784	0.0231438	4.82998	1.36546e-06	0.0721782
rs28653157	chr2	178559155	A	G	0.0505122	0.0438121	1.15293	0.24894	0.00818361
rs28710392	chr2	178517260	A	C	0.0496246	0.0460337	1.07801	0.281031	0.0130659
rs28715837	chr2	178597046	A	C	0.0621487	0.0507128	1.2255	0.220385	0.00459959
rs3045696	chr2	178698272	C	CTTAG	0.0869734	0.0196097	4.43522	9.19814e-06	0.120847
rs3045731	chr2	178837850	A	AGG	-0.0200992	0.0229404	-0.876149	0.38095	0.0405056
rs3214578	chr2	178598719	T	TA	-0.110963	0.0478385	-2.31953	0.0203657	0.0124394
rs33917087	chr2	178770234	C	A	0.332457	0.0539727	6.15973	7.28719e-10	0.010286
rs33971253	chr2	178741264	G	A	-0.0385171	0.0686007	-0.561468	0.574479	0.0293869
rs34070843	chr2	178740998	T	C	-0.0794135	0.0549914	-1.44411	0.148709	0.0421859
rs34154011	chr2	178822429	G	GA	-0.0351	0.0160024	-2.19342	0.0282768	0.444502
rs34259102	chr2	178861507	A	G	-0.0356264	0.0162867	-2.18745	0.0287091	0.364322
rs34312476	chr2	178816372	A	G	-0.0779786	0.0391846	-1.99003	0.0465876	0.091577
rs34447229	chr2	178881190	A	C	0.059575	0.0188493	3.16059	0.00157442	0.0623436
rs34562585	chr2	178722825	T	C	-0.0391972	0.0693975	-0.564821	0.572195	0.0289827
rs34817160	chr2	178884530	G	C	0.0893791	0.0311335	2.87083	0.00409393	0.0116019
rs34819099	chr2	178764191	C	T	-0.0296725	0.0589601	-0.503264	0.614778	0.0086054
rs34820893	chr2	178822151	G	T	0.0559065	0.0352532	1.58586	0.112772	0.0249334
rs34940894	chr2	178891210	A	G	0.0137159	0.022745	0.603029	0.54649	0.0191501
rs35107019	chr2	178880186	A	C	0.031348	0.0164025	1.91117	0.0559822	0.156435
rs35112591	chr2	178678490	C	T	0.114167	0.0221396	5.15669	2.51345e-07	0.0834551
rs35147775	chr2	178730861	TA	T	-0.0257629	0.0514952	-0.500297	0.616865	0.0115928
rs35168948	chr2	178763934	A	AT	0.0104854	0.0269036	0.38974	0.696729	0.0470135
rs35445420	chr2	178548239	G	A	0.297707	0.0475702	6.25827	3.89251e-10	0.0135967
rs35504893	chr2	178556567	C	T	0.0857472	0.0206827	4.14584	3.38571e-05	0.0975094
rs35596070	chr2	178894965	C	A	0.0126754	0.0225636	0.561763	0.574276	0.0210088
rs35755711	chr2	178867909	T	C	0.0872277	0.0314148	2.77664	0.00549237	0.0108733
rs35759895	chr2	178871847	A	G	0.087522	0.0319997	2.73509	0.00623634	0.0100014
rs35770984	chr2	178761353	T	A	-0.115975	0.0169462	-6.84372	7.71436e-12	0.871672
rs35813871	chr2	178785681	G	A	0.0407459	0.0185184	2.20029	0.0277856	0.142987
rs35828982	chr2	178875741	C	T	0.153254	0.0431965	3.54783	0.000388401	0.00134638
rs35833641	chr2	178597767	A	G	-0.12194	0.0171205	-7.12246	1.05999e-12	0.965577
rs36043230	chr2	178612540	T	G	0.0110621	0.0540451	0.204683	0.837819	0.0106304
rs36051007	chr2	178681132	C	T	-0.125297	0.017087	-7.33288	2.25268e-13	1
rs36113194	chr2	178626058	C	T	0.0859015	0.0195621	4.39122	1.12717e-05	0.121577
rs3731744	chr2	178567070	A	T	0.109689	0.0569397	1.92641	0.0540543	0.00888301
rs3731745	chr2	178566867	A	G	-0.119999	0.0536858	-2.23521	0.0254039	0.00989561
rs3731746	chr2	178566270	G	A	0.115439	0.0219006	5.27104	1.35666e-07	0.0842015
rs3731747	chr2	178556459	A	C	0.0628817	0.0198034	3.1753	0.00149686	0.0391494
rs3731748	chr2	178548383	G	A	0.109484	0.023162	4.72688	2.28013e-06	0.0720729
rs3731749	chr2	178541464	C	T	0.111325	0.0231614	4.80649	1.53589e-06	0.0719001
rs3731750	chr2	178541276	C	A	0.0864847	0.0195104	4.43275	9.30358e-06	0.119272
rs3731751	chr2	178541158	T	C	0.111734	0.0231649	4.82342	1.4113e-06	0.0720466
rs3731752	chr2	178533782	C	A	0.0982445	0.0575716	1.70648	0.0879205	0.00873961
rs3731754	chr2	178504189	C	G	0.0329757	0.0215305	1.53158	0.125626	0.0270402
rs374801099	chr2	178821957	C	A	0.0291026	0.0459243	0.633708	0.52627	0.0145096
rs3754953	chr2	178753292	T	A	0.0118554	0.0315418	0.375863	0.707019	0.0329139
rs3769858	chr2	178803079	C	T	-0.0617137	0.0161908	-3.81165	0.000138042	0.646429
rs3769860	chr2	178801519	T	A	-0.0764473	0.0380148	-2.01099	0.0443272	0.0206994
rs3769863	chr2	178785023	C	A	-0.0620242	0.0158954	-3.90202	9.53894e-05	0.478643
rs3769864	chr2	178578490	T	G	0.0844462	0.0193943	4.35418	1.33564e-05	0.112356
rs3813240	chr2	178745445	T	A	0.320259	0.0552005	5.80174	6.56342e-09	0.00979334
rs3813243	chr2	178569789	C	T	0.114309	0.0571463	2.00029	0.0454684	0.00893471
rs3813245	chr2	178569412	A	G	-0.116388	0.053582	-2.17215	0.0298442	0.0099161
rs3813246	chr2	178568853	T	C	-0.118879	0.0536723	-2.2149	0.0267664	0.00990236
rs3813247	chr2	178565333	G	T	-0.127035	0.0538486	-2.35911	0.0183189	0.0098529
rs3813250	chr2	178531231	T	C	0.0857614	0.0194079	4.41889	9.92065e-06	0.111786
rs3816782	chr2	178766635	A	C	-0.00139407	0.0310183	-0.0449435	0.964152	0.0316762
rs3816849	chr2	178802363	C	T	-0.0501339	0.0159319	-3.14676	0.00165094	0.380742
rs3820978	chr2	178541080	A	G	0.0859363	0.0194168	4.42587	9.60506e-06	0.112006
rs3820979	chr2	178504255	A	C	-0.110177	0.0171102	-6.43926	1.20033e-10	0.699055
rs3829746	chr2	178562809	T	C	0.0856789	0.0194048	4.41535	1.00849e-05	0.112043
rs3829747	chr2	178532834	C	T	0.111457	0.023172	4.80999	1.50945e-06	0.0719951
rs3829748	chr2	178531627	G	A	0.110925	0.0231625	4.78899	1.67598e-06	0.0720643
rs3829749	chr2	178531033	G	A	0.111799	0.0572487	1.95287	0.0508358	0.00874201
rs3850166	chr2	178700341	A	G	-0.0917823	0.0400724	-2.29041	0.0219973	0.0904524
rs397517532	chr2	178702075	T	TA	0.08804	0.0499951	1.76097	0.0782438	0.0120558
rs4292125	chr2	178824502	C	T	0.0616018	0.0317203	1.94203	0.0521327	0.0315325
rs4471922	chr2	178768571	G	T	-0.0858654	0.0199744	-4.29877	1.71739e-05	0.0935607
rs4637162	chr2	178871285	T	C	0.0311586	0.0229702	1.35648	0.174947	0.0339893
rs4893852	chr2	178706721	A	G	0.0971085	0.0501202	1.93751	0.0526829	0.0118599
rs4893853	chr2	178767769	T	C	0.113566	0.0541578	2.09695	0.0359981	0.00973391
rs4893855	chr2	178813422	T	C	0.0602677	0.0316155	1.90627	0.0566148	0.0319087
rs4893856	chr2	178849033	T	C	0.0495916	0.0171169	2.89723	0.0037647	0.0908968
rs4893858	chr2	178898982	T	C	0.0775245	0.0670066	1.15697	0.247285	0.00348096
rs4894025	chr2	178515880	T	A	0.0531047	0.0457905	1.15973	0.246157	0.0132982
rs4894027	chr2	178536793	A	T	0.057473	0.0455842	1.26081	0.207377	0.0134312
rs4894028	chr2	178539023	C	T	0.0559798	0.0459575	1.21808	0.223194	0.0131609
rs4894029	chr2	178583121	T	C	0.0831235	0.0193857	4.28788	1.80385e-05	0.112341
rs4894030	chr2	178596494	C	A	-0.0647455	0.0175971	-3.67933	0.000233857	0.170122
rs4894034	chr2	178682566	G	A	0.065206	0.0541511	1.20415	0.228532	0.0102046
rs4894037	chr2	178758415	A	G	-0.0122803	0.031534	-0.38943	0.696957	0.0328795
rs4894040	chr2	178763504	T	C	0.11538	0.0542551	2.12662	0.0334511	0.00977783
rs4894041	chr2	178763625	C	A	0.116109	0.0542551	2.14006	0.0323504	0.00977413
rs4894042	chr2	178763635	G	A	-0.12817	0.0237302	-5.40113	6.62277e-08	0.0513435
rs4894044	chr2	178767406	A	G	-0.128578	0.0237307	-5.41821	6.01922e-08	0.051358
rs4894045	chr2	178768917	G	C	0.116565	0.0542557	2.14844	0.0316782	0.00972729
rs4894048	chr2	178773994	C	T	0.106208	0.0539581	1.96834	0.0490287	0.00981889
rs4894050	chr2	178805549	G	A	-0.064269	0.0159094	-4.03969	5.35242e-05	0.474979
rs4894052	chr2	178826755	T	C	0.0661062	0.0689986	0.95808	0.338022	0.00572595
rs4894053	chr2	178845468	A	C	0.0649327	0.07786	0.833967	0.404299	0.00216413
rs4894054	chr2	178848874	C	A	0.0133785	0.018922	0.707034	0.479545	0.0829365
rs4894055	chr2	178849948	C	T	-0.0319562	0.0230096	-1.38882	0.164888	0.0348916
rs4894056	chr2	178864121	C	T	0.0517715	0.0628803	0.823334	0.410318	0.00441478
rs4894057	chr2	178870645	C	T	-0.0305419	0.0229864	-1.32869	0.183948	0.0340414
rs4894058	chr2	178873778	T	C	0.0678689	0.0172941	3.9244	8.69501e-05	0.101377
rs4894059	chr2	178880653	C	T	0.0335791	0.0162885	2.06152	0.0392536	0.169684
rs4894060	chr2	178887090	T	A	-0.0221321	0.0229836	-0.962952	0.335571	0.0333888
rs4894062	chr2	178897263	G	A	-0.029859	0.0158859	-1.87959	0.0601631	0.173888
rs533079383	chr2	178884239	G	GA	0.0382819	0.021135	1.8113	0.0700939	0.0331549
rs535328260	chr2	178885244	T	TAA	0.05608	0.031964	1.75447	0.0793487	0.0220178
rs537444029	chr2	178677480	T	A	-0.128752	0.0732908	-1.75673	0.0789642	0.018136
rs541144833	chr2	178860526	C	CA	0.0116892	0.0202607	0.57694	0.56398	0.0463842
rs541574715	chr2	178699442	C	T	0.341251	0.0560374	6.0897	1.13115e-09	0.00967469
rs543786597	chr2	178514091	A	AT	-0.135437	0.0233739	-5.79437	6.85772e-09	0.133224
rs545894786	chr2	178677341	T	C	0.0667598	0.0546998	1.22048	0.222284	0.00999044
rs545944925	chr2	178622587	C	CT	-0.117424	0.0522338	-2.24805	0.0245737	0.00791904
rs546095518	chr2	178730862	A	T	-0.0351883	0.0514498	-0.683935	0.494016	0.0106914
rs550382240	chr2	178861635	C	CA	0.0286949	0.0179931	1.59477	0.110764	0.0529097
rs55639922	chr2	178626604	A	G	-0.127963	0.0534572	-2.39375	0.0166775	0.0103374
rs55658446	chr2	178615195	C	T	-0.119988	0.0542211	-2.21294	0.0269017	0.00993542
rs55675869	chr2	178537013	C	T	-0.11118	0.0524827	-2.11841	0.0341405	0.0100968
rs55706598	chr2	178581028	A	T	-0.12911	0.052924	-2.43954	0.0147058	0.0102166
rs55742743	chr2	178537015	C	T	0.00862915	0.0524122	0.16464	0.869227	0.0108314
rs55800269	chr2	178872737	T	C	-0.0684284	0.0276091	-2.47847	0.0131947	0.0379704
rs55801134	chr2	178575436	C	G	-0.327349	0.0702345	-4.6608	3.14992e-06	0.0266222
rs55806007	chr2	178531147	C	T	-0.0977932	0.0791574	-1.23543	0.216671	0.0222893
rs55807016	chr2	178852129	G	A	0.053193	0.0343696	1.54768	0.1217	0.0205423
rs55847232	chr2	178636063	A	G	-0.128416	0.0534438	-2.40282	0.0162686	0.0103539
rs55863869	chr2	178782819	A	G	-0.0831038	0.037355	-2.2247	0.0261012	0.0214895
rs55880440	chr2	178529132	A	G	0.107723	0.0639751	1.68383	0.0922147	0.00666547
rs55886356	chr2	178534849	C	G	-0.00810741	0.0714242	-0.113511	0.909626	0.0266029
rs55913885	chr2	178843761	C	T	-0.070758	0.0276802	-2.55627	0.0105801	0.038822
rs55968359	chr2	178847222	G	C	0.0456369	0.0174892	2.60943	0.00906922	0.0947402
rs55972010	chr2	178559321	T	C	0.0289963	0.0472609	0.613537	0.539522	0.0138025
rs55977045	chr2	178539470	T	C	-0.156781	0.0594659	-2.63649	0.00837703	0.00777928
rs56018860	chr2	178568494	T	C	-0.120479	0.0536142	-2.24715	0.0246303	0.00986442
rs56030306	chr2	178823803	G	T	-0.0810406	0.0380255	-2.13122	0.0330712	0.0206868
rs56034831	chr2	178632406	C	T	-0.0327788	0.0464503	-0.705675	0.480391	0.0672956
rs560385512	chr2	178684224	A	T	0.161479	0.0321376	5.02461	5.04441e-07	0.0274893
rs56101931	chr2	178628267	A	G	-0.123688	0.0543464	-2.27592	0.0228502	0.00999002
rs56120016	chr2	178745251	A	C	-0.0733139	0.0381003	-1.92423	0.054325	0.0217893
rs56138826	chr2	178600106	G	A	-0.186328	0.0623506	-2.98839	0.00280453	0.00730914
rs56142888	chr2	178773134	C	G	-0.0790339	0.0380964	-2.07458	0.0380259	0.0214415
rs56145100	chr2	178549978	A	T	-0.120962	0.0536987	-2.25261	0.024284	0.0099017
rs56207956	chr2	178530340	C	G	0.00913524	0.0278224	0.328341	0.742653	0.0381351
rs56214710	chr2	178564277	G	A	-0.122669	0.0538558	-2.27773	0.0227431	0.00984997
rs562464719	chr2	178726533	C	CAA	0.109181	0.0220313	4.95572	7.20626e-07	0.0651715
rs56273463	chr2	178535403	G	A	-0.0186649	0.0742814	-0.251273	0.801603	0.00553938
rs56285382	chr2	178623469	G	C	-0.12279	0.0543597	-2.25884	0.023893	0.00998606
rs56307213	chr2	178566349	C	G	0.349616	0.0570736	6.1257	9.0288e-10	0.00896839
rs56308529	chr2	178531435	C	G	0.0689454	0.0370184	1.86246	0.0625374	0.0229519
rs56310931	chr2	178559831	C	T	-0.0977193	0.078284	-1.24827	0.211934	0.0222738
rs56324595	chr2	178530846	C	T	-0.0825429	0.0554101	-1.48967	0.13631	0.0447953
rs563332904	chr2	178675359	C	CT	0.0875463	0.0481179	1.81941	0.0688494	0.0110546
rs56345539	chr2	178862588	A	C	0.0334109	0.0229745	1.45426	0.145873	0.0342794
rs56352103	chr2	178626603	C	T	-0.1334	0.0535571	-2.4908	0.0127453	0.0103256
rs56367852	chr2	178501916	C	T	-0.129013	0.0509352	-2.53288	0.0113125	0.0110715
rs56372427	chr2	178581015	T	C	-0.125839	0.0528406	-2.38148	0.0172433	0.0102251
rs564445960	chr2	178657610	G	A	0.076507	0.0715632	1.06908	0.285032	0.00475452
rs56736089	chr2	178891736	A	C	-0.0644426	0.0319494	-2.01702	0.0436928	0.0272986
rs56791846	chr2	178880362	G	T	0.0258638	0.0221481	1.16777	0.242901	0.0407499
rs56988799	chr2	178825808	G	T	0.0586202	0.0352328	1.6638	0.0961524	0.0250307
rs57183380	chr2	178874377	A	G	0.0532098	0.0628411	0.846736	0.397143	0.0043847
rs57200316	chr2	178642063	A	T	0.0104779	0.0279132	0.375374	0.707384	0.0424142
rs575583072	chr2	178881890	G	GTC	0.0724874	0.0169924	4.26587	1.99118e-05	0.0551386
rs5836663	chr2	178893221	C	CT	-0.00928787	0.016909	-0.549286	0.58281	0.102761
rs59415652	chr2	178817688	G	A	0.0582186	0.0351608	1.65578	0.0977665	0.0252651
rs59532220	chr2	178784734	G	A	0.00260176	0.0291762	0.0891741	0.928943	0.0390236
rs60105920	chr2	178883241	G	A	0.051397	0.0346404	1.48373	0.13788	0.019765
rs61168315	chr2	178856537	C	CCTCT	0.00511536	0.0161806	0.316142	0.751895	0.165065
rs62175451	chr2	178834657	A	G	0.0085246	0.0188923	0.451221	0.651831	0.0601456
rs62175452	chr2	178846550	G	A	0.014978	0.0188319	0.795353	0.42641	0.0591672
rs62175453	chr2	178846948	G	A	0.0194134	0.0187848	1.03346	0.301387	0.0607455
rs62175455	chr2	178849035	T	A	0.0196221	0.0188275	1.0422	0.297316	0.0617473
rs62175457	chr2	178859331	C	T	0.0451773	0.0353188	1.27913	0.200851	0.0182498
rs62176138	chr2	178502808	G	A	0.0328731	0.0245021	1.34164	0.179712	0.0501263
rs62176142	chr2	178506502	G	T	0.106502	0.0575985	1.84904	0.0644511	0.00723753
rs62176572	chr2	178808136	G	C	0.0410054	0.0184701	2.2201	0.0264119	0.13801
rs62176574	chr2	178815617	G	A	0.0405877	0.0184895	2.19518	0.0281514	0.137591
rs62177293	chr2	178878887	C	T	-0.000189011	0.0630187	-0.00299928	0.997607	4.70175e-05
rs62177296	chr2	178883302	A	C	-0.0450946	0.0159487	-2.82748	0.00469159	0.281641
rs62177297	chr2	178887044	G	A	0.0250548	0.0222077	1.1282	0.259236	0.0402339
rs62178962	chr2	178594932	C	T	0.00377975	0.0218187	0.173234	0.862467	0.0879911
rs62178963	chr2	178602373	C	T	0.0484704	0.0750027	0.646249	0.518118	0.00548382
rs62178968	chr2	178658641	G	A	0.0156384	0.0196157	0.797239	0.425313	0.122331
rs62178972	chr2	178676885	C	T	0.114399	0.0221495	5.16486	2.40647e-07	0.0832201
rs62178975	chr2	178686356	G	A	0.11556	0.0220033	5.25194	1.50519e-07	0.0845042
rs62178977	chr2	178717435	C	T	0.106934	0.0220661	4.84608	1.25936e-06	0.0655007
rs62178978	chr2	178718671	T	C	0.105858	0.0219961	4.81258	1.48981e-06	0.0662923
rs62179017	chr2	178755228	G	T	0.0181496	0.021905	0.82856	0.407354	0.086174
rs62621206	chr2	178545555	A	G	0.0830258	0.0587898	1.41225	0.157877	0.00879632
rs62621236	chr2	178543986	A	G	0.0480551	0.0440665	1.09051	0.275487	0.00799941
rs63381361	chr2	178880651	T	C	0.0627292	0.0176229	3.55953	0.000371518	0.0911189
rs6433729	chr2	178757178	A	G	-0.0792136	0.0239841	-3.30275	0.000957392	0.0658625
rs6433735	chr2	178825506	C	T	-0.0550196	0.0159327	-3.45325	0.00055386	0.338468
rs6433737	chr2	178841477	A	T	0.0119445	0.0163521	0.730457	0.46511	0.170479
rs6433738	chr2	178845979	A	G	-0.0170225	0.0228832	-0.743886	0.456945	0.0387901
rs66521408	chr2	178701324	C	T	0.00310543	0.028837	0.107689	0.914242	0.040931
rs66555318	chr2	178894326	G	GA	0.0799528	0.0669177	1.19479	0.232168	0.00347772
rs66677602	chr2	178746984	C	A	-0.0724225	0.0379936	-1.90618	0.0566278	0.0216861
rs66733621	chr2	178799323	A	G	-0.123317	0.0175811	-7.01418	2.31313e-12	0.826381
rs66961115	chr2	178530827	G	A	-0.151914	0.0632696	-2.40106	0.0163474	0.0344344
rs67041405	chr2	178576659	G	A	-0.0352672	0.068682	-0.513485	0.607613	0.00646781
rs6707222	chr2	178879196	C	T	-0.0246987	0.0230409	-1.07195	0.283742	0.033406
rs6709708	chr2	178864354	C	T	-0.0364494	0.0163606	-2.22788	0.0258893	0.366136
rs6709734	chr2	178864414	C	T	-0.037679	0.0163591	-2.30324	0.0212652	0.366284
rs6710877	chr2	178521173	A	C	0.0548624	0.0456808	1.20099	0.229753	0.013459
rs6711319	chr2	178852490	A	G	0.0353922	0.0170341	2.07773	0.0377346	0.0898255
rs67113930	chr2	178876621	A	G	0.0329034	0.0217707	1.51136	0.130696	0.0439498
rs6712785	chr2	178597415	A	G	0.0848793	0.0193755	4.38075	1.18269e-05	0.113424
rs6715406	chr2	178785974	C	T	-0.0603864	0.0161821	-3.73168	0.000190213	0.648099
rs6715901	chr2	178786227	G	A	-0.0658984	0.0159741	-4.12533	3.7022e-05	0.45558
rs6716304	chr2	178881595	G	A	0.062639	0.0176191	3.55518	0.000377729	0.0911243
rs6717039	chr2	178841503	C	T	0.0425271	0.0174548	2.43641	0.0148337	0.0994242
rs6717160	chr2	178841598	C	A	0.0429308	0.0174349	2.46235	0.0138029	0.0995832
rs6717759	chr2	178841880	G	A	0.0427422	0.017533	2.43781	0.0147764	0.0952414
rs6723399	chr2	178516988	G	C	0.0875037	0.0210576	4.15545	3.24653e-05	0.0944376
rs6723526	chr2	178633315	T	C	-0.0210229	0.0254029	-0.827579	0.407909	0.0562548
rs67254537	chr2	178530828	C	A	-0.156313	0.0634104	-2.4651	0.0136975	0.0346075
rs6729746	chr2	178784622	G	A	-0.059023	0.016174	-3.64925	0.000262997	0.641088
rs6731864	chr2	178871279	T	G	-0.0450486	0.0159419	-2.8258	0.00471618	0.284093
rs6732060	chr2	178570610	T	G	0.0530905	0.0438168	1.21165	0.225648	0.00820769
rs6732126	chr2	178841415	T	A	0.00948899	0.0188773	0.502667	0.615198	0.0607475
rs6733291	chr2	178785144	G	A	-0.0603442	0.0161855	-3.72829	0.000192784	0.648933
rs6734390	chr2	178847021	T	C	0.0243006	0.0226454	1.07309	0.283229	0.0337457
rs6735077	chr2	178516596	T	G	0.0873723	0.0197452	4.42499	9.64495e-06	0.114689
rs6735083	chr2	178516608	T	G	0.0485056	0.046064	1.053	0.29234	0.0130398
rs6744791	chr2	178881917	A	T	0.0723242	0.016992	4.25637	2.07783e-05	0.0551292
rs6747402	chr2	178894707	G	A	-0.0309064	0.0159078	-1.94285	0.0520355	0.180516
rs6747791	chr2	178875282	T	C	0.0366089	0.0162681	2.25035	0.024427	0.172608
rs6748215	chr2	178882351	A	G	-0.0151755	0.0173543	-0.874452	0.381873	0.10302
rs67491807	chr2	178789305	T	G	-0.220508	0.0699198	-3.15373	0.00161202	0.0269167
rs6750145	chr2	178717878	A	G	0.105964	0.0220018	4.81615	1.46359e-06	0.0662615
rs6750760	chr2	178895083	G	A	-0.0241725	0.016488	-1.46607	0.142629	0.11503
rs6752756	chr2	178876378	C	T	0.0523252	0.0345343	1.51517	0.12973	0.0196381
rs6755035	chr2	178889227	A	T	0.0478977	0.0346341	1.38296	0.166676	0.0198114
rs6755456	chr2	178697413	T	C	0.105247	0.0213415	4.93157	8.1568e-07	0.0925419
rs6755784	chr2	178525015	G	C	0.0864559	0.0207869	4.15915	3.19418e-05	0.0988254
rs6760910	chr2	178899384	T	G	-0.0177623	0.016161	-1.09908	0.271731	0.277138
rs68003004	chr2	178802103	G	A	0.00834256	0.0293535	0.28421	0.776249	0.0382582
rs68080670	chr2	178532039	C	T	-0.0352872	0.0654352	-0.539269	0.589701	0.00704255
rs68119888	chr2	178873296	C	CA	0.0668933	0.0173577	3.85381	0.000116292	0.100059
rs71023451	chr2	178676675	A	AG	0.113802	0.0205495	5.53794	3.06048e-08	0.103544
rs71394376	chr2	178666351	A	AATGT	0.0813819	0.0194768	4.1784	2.93576e-05	0.123132
rs71423581	chr2	178699967	G	A	0.316851	0.0549179	5.76954	7.9495e-09	0.00980357
rs726215	chr2	178846246	T	G	0.0137	0.0188337	0.727419	0.466968	0.0587941
rs72629796	chr2	178526348	C	A	-0.12286	0.0537236	-2.28689	0.0222024	0.009916
rs72629800	chr2	178525940	A	G	-0.117879	0.0527689	-2.23387	0.0254918	0.0102791
rs72631804	chr2	178525200	T	C	0.0681707	0.0456521	1.49327	0.135368	0.0149473
rs72646807	chr2	178608098	T	C	0.121039	0.0565258	2.14131	0.0322493	0.00931204
rs72646827	chr2	178599264	C	T	-0.115103	0.0700604	-1.64291	0.100401	0.0281803
rs72646834	chr2	178595830	A	T	-0.129974	0.0528546	-2.45909	0.013929	0.0103142
rs72646841	chr2	178592719	A	G	0.0949143	0.0475494	1.99612	0.0459209	0.0130126
rs72646850	chr2	178588702	G	A	0.0452455	0.0654368	0.691438	0.48929	0.00693729
rs72646858	chr2	178586942	C	T	-0.028666	0.0646456	-0.443433	0.657452	0.0317228
rs72646862	chr2	178584240	A	AAAC	0.05508	0.0506769	1.08689	0.277088	0.00458727
rs72646865	chr2	178583588	A	C	-0.124417	0.0527807	-2.35724	0.0184107	0.0102649
rs72646869	chr2	178581654	C	T	-0.0303077	0.0531627	-0.570093	0.568615	0.0111778
rs72646874	chr2	178579899	A	C	-0.123355	0.0536969	-2.29725	0.0216043	0.00986232
rs72647839	chr2	178807735	A	G	-0.0823356	0.038031	-2.16496	0.0303907	0.0207
rs72647851	chr2	178793448	C	T	0.0209204	0.0481583	0.434409	0.663991	0.0117044
rs72647864	chr2	178783097	G	A	0.0605864	0.040959	1.4792	0.139088	0.0183353
rs72647873	chr2	178778839	A	G	0.101033	0.0747987	1.35073	0.176781	0.00464789
rs72647887	chr2	178768550	C	T	0.116923	0.0542493	2.15529	0.0311394	0.00976361
rs72647888	chr2	178768460	T	C	0.116708	0.0542468	2.15143	0.0314427	0.00976565
rs72647889	chr2	178768363	A	G	-0.0701178	0.0381409	-1.83839	0.0660055	0.0216964
rs72647891	chr2	178768244	T	C	-0.0296264	0.0520285	-0.569426	0.569068	0.0113244
rs72648257	chr2	178546284	T	C	-0.120242	0.0536616	-2.24075	0.0250432	0.00993564
rs72648258	chr2	178545977	G	A	-0.117587	0.0716193	-1.64183	0.100623	0.0268396
rs72648270	chr2	178539901	T	A	0.109933	0.0590808	1.86072	0.0627841	0.00817838
rs72648904	chr2	178748924	G	A	0.00521779	0.0414363	0.125923	0.899793	0.0176515
rs72648907	chr2	178747656	C	T	-0.0299075	0.0329183	-0.908537	0.363594	0.029531
rs72648917	chr2	178745282	T	G	-0.0740104	0.0380713	-1.94399	0.0518955	0.0218513
rs72648970	chr2	178721877	C	G	0.0318454	0.0418425	0.761078	0.446611	0.0175478
rs72648978	chr2	178718590	G	A	-0.0204492	0.02528	-0.808908	0.418566	0.0574307
rs72648982	chr2	178718126	T	C	0.0481043	0.0460434	1.04476	0.296134	0.014696
rs72648987	chr2	178715250	G	A	0.335344	0.0560706	5.98075	2.22121e-09	0.00959005
rs72648992	chr2	178713432	A	G	-0.0207666	0.0570548	-0.363976	0.715876	0.0082421
rs72648998	chr2	178710784	C	T	0.0387182	0.0326272	1.18668	0.235351	0.0309292
rs72650006	chr2	178704660	T	A	0.249507	0.0523045	4.77028	1.8398e-06	0.0109543
rs72650027	chr2	178688815	G	T	-0.040387	0.0567544	-0.71161	0.476706	0.043153
rs72650063	chr2	178651853	G	C	0.043041	0.0650981	0.661171	0.508504	0.00683883
rs72650085	chr2	178631807	A	C	-0.128348	0.0534484	-2.40134	0.016335	0.0103496
rs72650087	chr2	178631533	T	A	0.0412678	0.0652186	0.632761	0.526889	0.00682154
rs72677215	chr2	178630071	C	T	0.0442529	0.0645864	0.685174	0.493234	0.00705444
rs72677219	chr2	178622411	A	T	-0.127504	0.0534672	-2.38471	0.0170927	0.0103335
rs72677222	chr2	178621751	T	C	-0.105053	0.0695716	-1.51	0.131045	0.0286821
rs72677228	chr2	178620165	T	A	-0.127491	0.0534676	-2.38445	0.0171045	0.0103335
rs72677244	chr2	178614518	C	T	0.0572044	0.0786934	0.726928	0.46727	0.00461266
rs72677248	chr2	178612749	T	G	-0.128461	0.0534771	-2.40217	0.0162986	0.0103126
rs72953381	chr2	178643251	A	G	-0.0342424	0.0464081	-0.737854	0.460603	0.0676572
rs72953391	chr2	178690566	G	C	-0.0184582	0.048514	-0.380472	0.703595	0.0613677
rs72953394	chr2	178702978	G	A	-0.065842	0.0789735	-0.833723	0.404437	0.0189957
rs72953397	chr2	178703981	G	A	0.0425051	0.0355064	1.19711	0.231263	0.0260296
rs72955209	chr2	178755294	T	C	-0.153123	0.0628825	-2.43507	0.0148888	0.0348842
rs72955212	chr2	178756457	G	A	-0.153221	0.0633938	-2.41697	0.0156502	0.0347297
rs72955213	chr2	178756776	C	T	-0.0859146	0.0556648	-1.54343	0.122727	0.0450938
rs72957312	chr2	178792519	A	G	-0.238324	0.0713862	-3.33852	0.000842287	0.0252419
rs72957330	chr2	178816493	C	T	-0.00467263	0.0204551	-0.228433	0.81931	0.0957209
rs72957359	chr2	178831437	A	T	-0.00725943	0.0207137	-0.350465	0.725989	0.0640171
rs72957367	chr2	178839977	C	T	-0.04283	0.0412988	-1.03708	0.2997	0.0171961
rs72957369	chr2	178840488	T	G	0.0093025	0.0189389	0.491185	0.623296	0.0579736
rs72959368	chr2	178879263	G	A	-0.162905	0.0557924	-2.91984	0.00350203	0.0236003
rs73040346	chr2	178827066	T	C	0.0621424	0.0376243	1.65166	0.0986052	0.0217568
rs73041922	chr2	178882095	G	A	0.045149	0.062622	0.720977	0.470923	0.00440921
rs73041940	chr2	178892325	C	T	-0.0190112	0.0161996	-1.17356	0.24057	0.285342
rs73041941	chr2	178893801	A	T	-0.0482017	0.0373228	-1.29148	0.196537	0.0135869
rs73973171	chr2	178857794	A	G	0.0537472	0.03432	1.56606	0.117334	0.0204736
rs73973173	chr2	178865541	A	G	0.0564545	0.0344642	1.63806	0.101409	0.020208
rs73973180	chr2	178885723	G	A	-0.0158298	0.0213187	-0.742531	0.457765	0.0672754
rs73973181	chr2	178888257	T	C	0.0495128	0.0346529	1.42882	0.153055	0.0199106
rs7423101	chr2	178787712	T	C	-0.0123316	0.0300575	-0.410267	0.681612	0.0353831
rs74268226	chr2	178884327	A	G	-0.0657049	0.0275979	-2.38079	0.0172755	0.0379887
rs74343581	chr2	178885679	T	G	-0.0641126	0.0274894	-2.33227	0.0196866	0.0382629
rs744426	chr2	178571293	G	A	0.10767	0.0231884	4.64327	3.42949e-06	0.0716146
rs746173377	chr2	178577565	TA	T	-0.0177319	0.0256678	-0.690823	0.489677	0.0529617
rs746197224	chr2	178689003	ATTTTTTTT	A	-0.0489526	0.0416447	-1.17548	0.239802	0.0148818
rs746578	chr2	178740453	C	A	-0.0755517	0.0380621	-1.98496	0.0471487	0.021875
rs746578	chr2	178740453	C	T	0.130165	0.0237081	5.49032	4.01236e-08	0.0515967
rs746578	chr2	178740453	C	A	-0.0755517	0.0380621	-1.98496	0.0471487	0.021875
rs746578	chr2	178740453	C	T	0.130165	0.0237081	5.49032	4.01236e-08	0.0515967
rs747122	chr2	178549591	C	T	0.0587542	0.0455862	1.28886	0.197447	0.0134127
rs74712898	chr2	178879217	T	C	-0.0657427	0.0274901	-2.3915	0.0167795	0.0382793
rs74729973	chr2	178893064	G	A	-0.0658006	0.0319821	-2.05742	0.0396461	0.0270635
rs74733167	chr2	178742760	T	C	-0.0756516	0.0380822	-1.98653	0.0469743	0.021849
rs74735544	chr2	178503314	G	A	-0.133279	0.0512037	-2.60292	0.00924336	0.0109774
rs74805196	chr2	178754673	T	C	-0.0129547	0.0315403	-0.410735	0.681268	0.0329216
rs74841078	chr2	178815083	C	T	-0.0836227	0.037993	-2.201	0.0277358	0.0206963
rs74845404	chr2	178890575	T	C	0.0582973	0.0519577	1.12201	0.261856	0.00956478
rs748522494	chr2	178722174	G	GT	-0.229884	0.0588401	-3.90693	9.34781e-05	0.0348782
rs74954944	chr2	178832100	G	C	0.156402	0.0364543	4.29036	1.78377e-05	0.0216834
rs75135012	chr2	178897181	G	A	-0.0681915	0.0320231	-2.12945	0.033217	0.0265478
rs75210824	chr2	178744278	G	A	-0.074203	0.0380905	-1.94807	0.0514067	0.0217627
rs75260489	chr2	178839608	T	A	-0.0228645	0.0160092	-1.42821	0.153233	0.300815
rs75328144	chr2	178627158	T	C	-0.123492	0.0543479	-2.27225	0.0230712	0.00998998
rs754007755	chr2	178892213	GTA	G	-0.00935995	0.0207404	-0.451291	0.65178	0.0341359
rs75472517	chr2	178880399	A	C	-0.0660911	0.0274996	-2.40335	0.0162458	0.0382418
rs755634921	chr2	178654184	TAGC	T	-0.00979786	0.020172	-0.485716	0.627168	0.111218
rs7559166	chr2	178763642	G	T	-0.132237	0.0222113	-5.95359	2.62313e-09	0.0637962
rs7561149	chr2	178825129	T	C	-0.0566636	0.0161556	-3.50737	0.000452585	0.5434
rs7562285	chr2	178822057	A	C	0.0582652	0.0317264	1.83649	0.0662857	0.0315173
rs7564036	chr2	178840246	G	A	0.0419787	0.040334	1.04078	0.297979	0.01598
rs7564756	chr2	178898903	A	T	-0.0194467	0.0161716	-1.20252	0.229161	0.28063
rs7565966	chr2	178877505	T	C	0.0342951	0.0163906	2.09236	0.0364058	0.161116
rs7570928	chr2	178847873	C	T	-0.0238193	0.0226497	-1.05164	0.292965	0.0337817
rs75717699	chr2	178818270	T	G	-0.0372411	0.0468413	-0.795048	0.426585	0.0125835
rs7572955	chr2	178763610	T	C	-0.116604	0.0541937	-2.15162	0.0314282	0.00980219
rs7573293	chr2	178888518	C	T	-0.0585034	0.0179571	-3.25795	0.0011222	0.0797656
rs7573700	chr2	178848010	C	T	-0.0237998	0.0226492	-1.0508	0.29335	0.033785
rs75748886	chr2	178822773	C	T	-0.0841777	0.0377093	-2.23228	0.0255965	0.021072
rs757670699	chr2	178617620	CTAAG	C	-0.0117488	0.0201513	-0.583029	0.559875	0.110223
rs7578159	chr2	178884325	G	C	0.0421495	0.0193587	2.17729	0.0294591	0.0708768
rs75825604	chr2	178878798	A	G	-0.0661388	0.0275955	-2.39672	0.0165421	0.038009
rs7585334	chr2	178756224	C	T	0.012596	0.0315271	0.399529	0.689503	0.0328646
rs7586208	chr2	178821768	G	A	0.0553924	0.0352037	1.57348	0.115608	0.0250029
rs75886803	chr2	178875611	A	G	0.052769	0.0346227	1.52412	0.127479	0.0198007
rs7590037	chr2	178634311	A	G	0.0676265	0.0540485	1.25122	0.210855	0.0102487
rs7590740	chr2	178810592	A	G	0.0597189	0.0350013	1.70619	0.0879731	0.0249966
rs7591091	chr2	178889467	T	C	-0.000925877	0.0173325	-0.0534185	0.957398	0.121321
rs7591759	chr2	178828240	C	T	-0.0511645	0.0159381	-3.2102	0.00132639	0.324702
rs7591782	chr2	178828286	C	G	-0.0515003	0.0161354	-3.19176	0.00141407	0.53257
rs7592323	chr2	178828611	G	A	0.0062914	0.0176029	0.357407	0.720787	0.179206
rs7597154	chr2	178523763	G	A	0.112253	0.0231915	4.84026	1.29658e-06	0.0722787
rs75977639	chr2	178811163	T	C	-0.00625056	0.0578215	-0.108101	0.913916	0.0392488
rs7600330	chr2	178825258	C	G	-0.0567346	0.0161559	-3.5117	0.000445277	0.543467
rs7604033	chr2	178761290	C	T	-0.0097997	0.0315834	-0.31028	0.756349	0.0327454
rs7606485	chr2	178649196	A	T	0.0655879	0.0541748	1.21067	0.226021	0.0102067
rs76112037	chr2	178894424	A	G	-0.066289	0.0319535	-2.07455	0.0380286	0.0270103
rs76128214	chr2	178826595	A	T	-0.0977488	0.0488109	-2.0026	0.0452199	0.0112265
rs76209803	chr2	178868284	A	T	-0.0766367	0.0276402	-2.77265	0.00556007	0.0382218
rs76226740	chr2	178603485	T	C	0.068649	0.0781749	0.878146	0.379864	0.00460562
rs76243489	chr2	178517558	G	C	0.105163	0.0574973	1.82901	0.0673985	0.00870864
rs76280783	chr2	178888218	C	T	-0.00630283	0.0280626	-0.224599	0.822291	0.0404034
rs76294595	chr2	178889376	C	T	-0.0701297	0.0276855	-2.53308	0.0113063	0.0375697
rs76366029	chr2	178811391	G	T	-0.0836275	0.0379957	-2.20097	0.0277377	0.0206948
rs764462761	chr2	178797380	CAT	C	0.0301227	0.0192031	1.56864	0.116733	0.124197
rs76465131	chr2	178708170	C	G	-0.0207887	0.0253171	-0.821133	0.411572	0.0574005
rs76551702	chr2	178885633	T	A	-0.15777	0.0455286	-3.46529	0.000529663	0.0462164
rs76580576	chr2	178857204	A	T	0.0554083	0.0344081	1.61033	0.107326	0.0203647
rs76615398	chr2	178859435	C	G	-0.0228731	0.0625725	-0.365546	0.714704	0.00533738
rs76647828	chr2	178814162	A	G	-0.0836617	0.0379936	-2.20199	0.0276662	0.020696
rs76771282	chr2	178728543	A	G	-0.113379	0.0704388	-1.60961	0.107482	0.0277239
rs76879420	chr2	178880064	C	T	0.0456854	0.0628911	0.726421	0.467581	0.00436053
rs76896003	chr2	178626490	G	A	0.0558592	0.0787132	0.709655	0.477919	0.00461386
rs77079077	chr2	178517190	A	C	-0.115999	0.0536911	-2.16049	0.0307348	0.00992628
rs77147529	chr2	178879421	G	A	-0.129812	0.0280988	-4.61984	3.84061e-06	0.161038
rs77177339	chr2	178835052	A	G	-0.0628327	0.0373347	-1.68296	0.0923826	0.0202009
rs77424589	chr2	178868840	T	C	-0.0765121	0.0276386	-2.76831	0.00563495	0.0382332
rs77482432	chr2	178503002	T	G	0.223092	0.0497188	4.48708	7.22038e-06	0.0117801
rs77535462	chr2	178758078	A	G	-0.071006	0.0381409	-1.86168	0.0626484	0.021717
rs77643383	chr2	178707361	T	C	-0.0944536	0.055957	-1.68797	0.0914176	0.044045
rs77690739	chr2	178801698	G	A	-0.0764302	0.0380148	-2.01054	0.0443741	0.0206994
rs777900475	chr2	178612605	AT	A	0.0872827	0.0196923	4.43233	9.32223e-06	0.119117
rs77841333	chr2	178760061	A	T	-0.0126199	0.0315357	-0.400178	0.689027	0.0328842
rs77903023	chr2	178796227	A	T	-0.0780472	0.0380246	-2.05254	0.0401162	0.0206931
rs77984170	chr2	178686427	A	AT	-0.037138	0.0195971	-1.89508	0.0580818	0.123707
rs78169897	chr2	178863920	C	T	0.00975521	0.060604	0.160966	0.87212	0.00709063
rs78203729	chr2	178880423	T	C	-0.0660748	0.0274997	-2.40275	0.0162723	0.0382418
rs78395897	chr2	178886068	G	T	0.0456136	0.0612341	0.744905	0.456329	0.00476901
rs78536595	chr2	178821519	C	T	0.247828	0.0490867	5.04878	4.44611e-07	0.0115806
rs78585114	chr2	178834117	G	A	-0.0702164	0.0277925	-2.52645	0.0115221	0.0392452
rs78619854	chr2	178641687	A	C	0.0532983	0.0342732	1.5551	0.119922	0.0275185
rs78695011	chr2	178520800	T	C	0.0498561	0.0459999	1.08383	0.27844	0.0132301
rs79107654	chr2	178842819	G	A	-0.0711881	0.0276823	-2.57161	0.0101228	0.0388535
rs79117861	chr2	178506953	G	T	-0.127365	0.0520312	-2.44786	0.0143711	0.00904625
rs79149825	chr2	178831805	T	A	-0.0168652	0.0445255	-0.378776	0.704854	0.0117722
rs79220514	chr2	178866125	A	G	-0.0736929	0.0276153	-2.66855	0.00761798	0.0383318
rs79336115	chr2	178794189	T	C	-0.0921606	0.066123	-1.39378	0.163386	0.0321707
rs79406677	chr2	178606110	A	G	0.36915	0.0632062	5.84041	5.20751e-09	0.0074594
rs79595351	chr2	178820230	G	A	-0.0812397	0.0380029	-2.13772	0.0325394	0.0206876
rs796499721	chr2	178817793	T	TCCTC	-0.0279831	0.0187581	-1.49179	0.135754	0.131324
rs796898554	chr2	178595285	GA	G	0.111612	0.0231785	4.81532	1.4696e-06	0.0727721
rs79724489	chr2	178864456	C	T	0.0284808	0.0422864	0.673522	0.500615	0.014007
rs79984883	chr2	178863279	C	T	-0.0759982	0.0276175	-2.75181	0.00592666	0.0383361
rs80098281	chr2	178606365	T	C	-0.0703698	0.0445696	-1.57887	0.114365	0.015158
rs80133134	chr2	178771941	T	C	-0.0764046	0.0380025	-2.01052	0.0443772	0.0218404
rs80137220	chr2	178785507	C	A	0.107005	0.0580082	1.84465	0.0650879	0.00809741
rs80144043	chr2	178892702	G	A	-0.0669758	0.0319936	-2.09341	0.036312	0.0270635
rs80182096	chr2	178861398	G	A	0.0534465	0.034305	1.55798	0.119238	0.0204848
rs80196587	chr2	178851983	C	A	-0.0773554	0.0277507	-2.78751	0.00531153	0.0383063
rs80241491	chr2	178890626	G	A	0.138737	0.0450708	3.0782	0.00208252	0.000768975
rs80271311	chr2	178869417	C	T	0.0320755	0.0345072	0.929531	0.352614	0.00348735
rs80340917	chr2	178752911	A	G	-0.0295993	0.0520936	-0.568195	0.569903	0.0113271
rs8179648	chr2	178512553	G	A	0.0711	0.0235134	3.02381	0.00249615	0.015609
rs883894	chr2	178860008	T	C	-0.034153	0.0163089	-2.09413	0.0362477	0.369132
rs890578	chr2	178549906	C	A	0.115734	0.0219022	5.28413	1.26296e-07	0.0842439
rs922984	chr2	178751160	T	C	0.010867	0.0314041	0.346038	0.729315	0.0332154
rs957875	chr2	178519690	T	C	0.0867912	0.0197253	4.39999	1.08258e-05	0.115001
rs962285	chr2	178805956	T	C	0.290966	0.0537647	5.41184	6.23835e-08	0.0100414
rs966449	chr2	178842060	T	C	0.0212351	0.018838	1.12725	0.259637	0.0883962
rs966783	chr2	178843190	C	T	-0.0709519	0.0276819	-2.56312	0.0103739	0.0388291
rs967507	chr2	178502359	A	G	0.0347121	0.0227693	1.52451	0.12738	0.0668243
rs9808036	chr2	178556882	C	T	0.0553933	0.0459734	1.2049	0.228242	0.0131602
rs9808377	chr2	178556967	A	G	0.0864489	0.0194899	4.43557	9.18269e-06	0.119273
rs998329	chr2	178819512	G	A	0.0602526	0.0351524	1.71404	0.0865207	0.0251438

## Sheet: Figure 3a
HGS_norm_res	KDM5B_PTV
0.638302	WT
0.819659	WT
-1.11875	WT
0.172027	WT
-0.762638	WT
0.974482	WT
0.829115	WT
0.714312	WT
-0.0267474	WT
-1.3313	WT
1.63508	WT
-0.453763	WT
-2.3	WT
1.38667	WT
-0.582377	WT
-1.70587	WT
0.661116	WT
0.378808	WT
-0.848318	WT
0.987411	WT
-0.461345	WT
0.278032	WT
0.711577	WT
0.025458	WT
0.59807	WT
0.255303	WT
2.34708	WT
0.352914	WT
0.204709	WT
0.436862	WT
-0.415054	WT
1.08881	WT
0.343804	WT
-1.46834	WT
-0.555454	WT
-0.249174	WT
0.227494	WT
2.49362	WT
-0.974979	WT
0.719245	WT
0.335042	WT
1.08016	WT
-0.361786	WT
-0.424651	WT
1.11056	WT
0.213691	WT
0.292638	WT
0.44	WT
0.387067	WT
-0.134627	WT
-1.86749	WT
0.941167	WT
-0.501959	WT
0.376744	WT
-1.02764	WT
-1.0415	WT
-0.889422	WT
-3.33408	WT
-0.943854	WT
1.8622	WT
0.527641	WT
1.00929	WT
-0.143455	WT
0.530073	WT
1.22374	WT
-0.931905	WT
0.147922	WT
-0.148503	WT
-0.189149	WT
-1.85834	WT
-0.754947	WT
0.0356198	WT
-1.85598	WT
-0.272226	WT
0.91392	WT
0.392081	WT
0.377519	WT
0.490172	WT
-0.703262	WT
1.67864	WT
-0.340938	WT
1.72164	WT
-0.727234	WT
2.01049	WT
0.562179	WT
0.0992807	WT
3.39772	WT
0.715796	WT
0.249896	WT
2.73033	WT
0.756603	WT
-1.75343	WT
1.04804	WT
-0.727608	WT
-0.971655	WT
-0.294469	WT
0.418935	WT
-0.980884	WT
-1.73751	WT
0.266971	WT
0.574575	WT
-1.18371	WT
-0.171227	WT
0.469627	WT
-0.377345	WT
0.629406	WT
1.95598	WT
0.592363	WT
-0.0520462	WT
-0.525458	WT
-1.58886	WT
0.336577	WT
-0.196923	WT
-0.0118661	WT
1.87976	WT
0.190139	WT
2.09747	WT
-1.72609	WT
1.39342	WT
-0.0298569	WT
1.46663	WT
0.444402	WT
0.222659	WT
0.450101	WT
-0.386329	WT
-1.87907	WT
-0.423031	WT
1.32731	WT
0.058855	WT
-2.02952	WT
1.79257	WT
-0.475012	WT
0.714674	WT
1.56171	WT
1.52375	WT
0.115942	WT
-0.744916	WT
-0.401604	WT
-2.92052	WT
-0.79699	WT
-1.82059	WT
0.801358	WT
-0.649021	WT
0.539207	WT
-1.4189	WT
-1.20859	WT
1.02071	WT
1.72626	WT
-0.0698598	WT
-2.04335	WT
-0.543283	WT
1.54056	WT
-0.690099	WT
0.423716	WT
-1.30962	WT
0.9382	WT
-1.55521	WT
1.54223	WT
-0.0743497	WT
0.825713	WT
-0.674288	WT
0.666597	WT
-1.68806	WT
0.958793	WT
2.16478	WT
-0.476563	WT
0.286709	WT
1.09485	WT
0.561808	WT
-1.02719	WT
-0.729913	WT
-0.416885	WT
-0.347009	WT
0.663648	WT
1.13219	WT
1.07028	WT
-0.112117	WT
-0.700671	WT
-0.736515	WT
1.47421	WT
-1.22362	WT
-1.66553	WT
-1.83322	WT
1.68467	WT
0.873627	WT
0.132851	WT
1.67599	WT
0.694058	WT
-0.446818	WT
0.46698	WT
0.901155	WT
0.478577	WT
0.477867	WT
1.62059	WT
0.732579	WT
0.16369	WT
-1.14472	WT
0.0246107	WT
-1.1166	WT
1.84509	WT
0.604981	WT
0.580397	WT
0.255592	WT
0.115037	WT
-0.140784	WT
-0.660475	WT
-1.34482	WT
0.444272	WT
-0.437421	WT
1.33019	WT
-1.26589	WT
-0.52622	WT
0.829624	WT
1.8715	WT
-0.250063	WT
-0.363831	WT
-0.985075	WT
1.98948	WT
-1.50007	WT
0.670954	WT
0.529776	WT
-0.268727	WT
1.2373	WT
-0.927786	WT
-1.21199	WT
0.0707089	WT
-0.236066	WT
-0.576375	WT
0.977256	WT
-0.0297537	WT
-0.0217742	WT
0.505337	WT
-0.983569	WT
0.76975	WT
-0.929021	WT
-2.3001	WT
0.100791	WT
0.388854	WT
-1.87726	WT
-1.09053	WT
-0.214098	WT
1.07992	WT
-1.38906	WT
-0.0300853	WT
0.401005	WT
-0.493514	WT
-2.30753	WT
0.398859	WT
-0.50165	WT
0.749717	WT
-1.16525	WT
-1.03234	WT
1.36796	WT
0.840218	WT
-1.42915	WT
0.642633	WT
-0.686179	WT
-0.96183	WT
-0.449848	WT
-0.0688852	WT
-1.47295	WT
-0.20875	WT
-0.0716763	WT
0.302894	WT
-1.25909	WT
1.5486	WT
-0.0368507	WT
0.261883	WT
-0.371073	WT
1.85867	WT
1.44295	WT
-1.42284	WT
-0.965427	WT
0.546214	WT
1.73611	WT
-0.360213	WT
-0.136003	WT
0.585303	WT
-1.76874	WT
-0.11727	WT
-0.926416	WT
-0.135311	WT
0.0541409	WT
-0.224668	WT
-1.89324	WT
0.0751474	WT
1.42459	WT
-1.14604	WT
-1.57414	WT
-0.940204	WT
-0.426385	WT
-0.0877031	WT
0.532685	WT
0.385401	WT
-1.06751	WT
-0.0735964	WT
-0.196029	WT
0.4242	WT
-1.18728	WT
-0.434546	WT
-0.717681	WT
0.251553	WT
0.0475034	WT
-1.11168	WT
1.68	WT
1.15896	WT
1.32401	WT
1.58419	WT
-1.35151	WT
1.08238	WT
-0.197141	WT
1.17748	WT
1.21493	WT
0.125001	WT
-0.133728	WT
-1.2709	WT
1.50369	WT
-0.0975636	WT
-1.50114	WT
0.859017	WT
-1.53413	WT
-0.328101	WT
1.1199	WT
0.137542	WT
0.900305	WT
-2.4012	WT
-1.25234	WT
1.13725	WT
-0.389069	WT
0.233121	WT
-0.876122	WT
-1.3593	WT
-0.559886	WT
0.689604	WT
-2.38901	WT
0.191684	WT
-0.13485	WT
0.345078	WT
0.515843	WT
2.20743	WT
-0.0733527	WT
-2.38091	WT
-0.385615	WT
-0.405376	WT
1.3521	WT
-0.130986	WT
-0.318826	WT
1.87176	WT
0.954928	WT
0.864858	WT
0.177793	WT
1.04977	WT
-1.7666	WT
0.760128	WT
0.108123	WT
-0.79619	WT
0.734102	WT
0.649949	WT
-0.709994	WT
0.809314	WT
0.797121	WT
0.289534	WT
0.545897	WT
-1.47651	WT
-1.2127	WT
-0.885818	WT
0.526177	WT
-0.372312	WT
-0.271492	WT
0.801216	WT
-0.69095	WT
-0.645089	WT
2.09172	WT
1.27474	WT
0.0877992	WT
0.667398	WT
-0.748664	WT
-1.44859	WT
2.77213	WT
-1.08281	WT
1.18049	WT
1.21788	WT
-0.129805	WT
-1.18479	WT
-1.06866	WT
0.259315	WT
0.292031	WT
0.0827428	WT
1.13707	WT
0.0562138	WT
0.81831	WT
0.434238	WT
-0.653629	WT
-0.0209049	WT
-0.617366	WT
-0.211913	WT
-0.172072	WT
0.313422	WT
-0.734111	WT
-1.26502	WT
-1.01869	WT
2.88852	WT
-2.31725	WT
-0.301368	WT
-0.312138	WT
0.327836	WT
-0.547231	WT
-0.382689	WT
0.713049	WT
1.95627	WT
-0.315472	WT
-0.0706794	WT
-0.370631	WT
-0.221738	WT
-0.619479	WT
-0.147929	WT
0.285926	WT
0.854541	WT
-1.55208	WT
1.18546	WT
0.280176	WT
-1.32587	WT
-0.782512	WT
-2.79849	WT
0.129419	WT
-0.195647	WT
-0.34029	WT
0.614712	WT
0.337559	WT
1.02293	WT
0.477636	WT
1.16362	WT
1.62753	WT
-0.351997	WT
-0.0839328	WT
-0.38234	WT
0.181925	WT
-1.09642	WT
-0.760531	WT
-1.01039	WT
0.555669	WT
-0.507096	WT
0.741053	WT
0.931882	WT
0.903646	WT
-0.637075	WT
0.617348	WT
0.16705	WT
0.678427	WT
-2.5079	WT
-0.52671	WT
-0.12757	WT
-0.251796	WT
-1.32028	WT
1.94132	WT
0.100909	WT
-0.982733	WT
-0.322323	WT
0.366398	WT
1.88032	WT
-0.742159	WT
0.0116231	WT
-1.73003	WT
1.02307	WT
0.780313	WT
0.785055	WT
-0.8409	WT
-1.70666	WT
1.83401	WT
0.719503	WT
0.0508735	WT
-0.453233	WT
-1.66045	WT
1.48673	WT
1.48642	WT
-0.324838	WT
2.06404	WT
0.119302	WT
0.144936	WT
-0.276723	WT
-0.390348	WT
1.1908	WT
-0.758497	WT
-0.856357	WT
0.701085	WT
-1.56895	WT
0.419039	WT
-1.22076	WT
-1.45352	WT
0.166557	WT
-0.459232	WT
-1.26137	WT
1.75562	WT
0.090624	WT
0.903402	WT
0.807925	WT
-0.659916	WT
-0.211724	WT
-1.35125	WT
0.808109	WT
-0.722186	WT
-0.644228	WT
-0.340984	WT
0.800262	WT
1.57928	WT
-1.09677	WT
0.998432	WT
0.559421	WT
0.525019	WT
1.47334	WT
-0.440552	WT
-1.0379	WT
-0.460632	WT
0.611992	WT
0.534511	WT
-1.4592	WT
0.363555	WT
0.448691	WT
0.390523	WT
-3.58835	WT
-0.562334	WT
0.842989	WT
0.577828	WT
-1.57626	WT
-0.739581	WT
-0.987603	WT
-0.80331	WT
0.188392	WT
-2.12743	WT
0.155238	WT
1.49659	WT
-0.0944631	WT
-0.76878	WT
-0.760777	WT
0.437559	WT
-0.0948627	WT
-0.0160575	WT
1.33009	WT
0.515077	WT
-0.54011	WT
0.44082	WT
1.28241	WT
0.925997	WT
0.762096	WT
-0.47804	WT
-2.35115	WT
-1.47064	WT
-0.958875	WT
0.0772305	WT
-0.771485	WT
-0.835426	WT
-0.222999	WT
-0.458945	WT
1.89457	WT
-1.15667	WT
-0.522755	WT
0.0945445	WT
-1.32502	WT
-0.759548	WT
-0.0917335	WT
-1.06613	WT
1.53013	WT
1.301	WT
-1.9403	WT
-0.921833	WT
0.147028	WT
-0.891261	WT
0.316874	WT
0.248802	WT
-0.68187	WT
-0.489865	WT
1.46027	WT
0.404089	WT
-0.377131	WT
-1.09418	WT
-0.746142	WT
-0.315627	WT
-0.319508	WT
-0.173088	WT
0.594208	WT
1.30243	WT
-0.28634	WT
-0.0239844	WT
1.36252	WT
-0.96753	WT
1.7175	WT
-0.78885	WT
-0.71265	WT
0.186727	WT
1.30063	WT
0.16422	WT
-1.68619	WT
0.31138	WT
-1.35015	WT
1.80981	WT
-0.891316	WT
1.0215	WT
1.56521	WT
-0.235052	WT
0.167506	WT
0.956952	WT
0.611734	WT
-1.02573	WT
-0.2155	WT
0.475177	WT
1.34431	WT
0.0978892	WT
0.517055	WT
1.53224	WT
-0.0915486	WT
1.15114	WT
-1.30202	WT
-0.413987	WT
0.149754	WT
0.836304	WT
1.38719	WT
1.51726	WT
0.338799	WT
-0.287691	WT
0.218358	WT
2.34408	WT
0.861405	WT
-0.898064	WT
-0.297501	WT
0.969661	WT
-0.977209	WT
0.738071	WT
-1.49787	WT
1.09602	WT
-0.0266442	WT
0.0848124	WT
-1.58159	WT
1.15764	WT
2.80371	WT
1.51571	WT
-0.205664	WT
2.50229	WT
0.191286	WT
-1.31819	WT
0.64392	WT
-0.914725	WT
0.351213	WT
-0.521016	WT
0.382966	WT
0.8738	WT
0.310174	WT
-0.00394056	WT
-0.165124	WT
0.344148	WT
0.62426	WT
1.32175	WT
0.691595	WT
0.374736	WT
0.825454	WT
-1.37685	WT
0.222765	WT
0.41846	WT
-0.958117	WT
-1.0007	WT
-0.248225	WT
0.417448	WT
0.525264	WT
-0.766713	WT
0.771822	WT
0.568236	WT
0.389744	WT
0.17947	WT
0.606999	WT
-0.611628	WT
0.702357	WT
-0.25455	WT
-0.214655	WT
-0.0116304	WT
0.531412	WT
0.902903	WT
0.0558523	WT
-0.414332	WT
1.52119	WT
1.66893	WT
-1.07799	WT
0.835311	WT
0.453771	WT
0.188302	WT
-0.831059	WT
-0.94002	WT
0.597938	WT
-0.0105697	WT
-0.135118	WT
0.665457	WT
0.642289	WT
-2.00639	WT
-0.913305	WT
-0.53356	WT
0.678436	WT
0.657455	WT
1.28359	WT
1.31252	WT
0.717863	WT
2.32818	WT
-1.04971	WT
0.271584	WT
0.862185	WT
1.44552	WT
-3.11067	WT
-1.24902	WT
-0.219082	WT
-0.891283	WT
0.307547	WT
-0.398157	WT
-0.533653	WT
-0.719245	WT
0.664529	WT
-0.111813	WT
-2.01748	WT
0.108871	WT
-1.20862	WT
0.366902	WT
-2.24035	WT
0.389951	WT
-1.16697	WT
-0.93302	WT
0.684773	WT
1.35291	WT
-0.631481	WT
0.796635	WT
0.884532	WT
-0.134167	WT
-1.29812	WT
-2.67473	WT
1.4183	WT
0.976841	WT
0.5911	WT
1.07442	WT
-0.574853	WT
0.590915	WT
1.09045	WT
0.344562	WT
-0.0170888	WT
-2.84715	WT
-0.817188	WT
2.07286	WT
-0.0867863	WT
0.391588	WT
0.451389	WT
-0.51687	WT
0.727685	WT
0.261365	WT
-0.423192	WT
-0.495079	WT
0.564622	WT
1.27368	WT
0.438775	WT
-0.293899	WT
-0.365114	WT
0.0287	WT
1.09235	WT
0.93136	WT
0.286356	WT
0.57594	WT
-0.834904	WT
-0.30544	WT
0.526812	WT
-1.82017	WT
0.474246	WT
0.764235	WT
-0.385543	WT
0.647022	WT
-0.404081	WT
0.745393	WT
-1.32175	WT
-0.0561253	WT
-0.293523	WT
-0.342554	WT
0.539233	WT
1.08587	WT
-0.1579	WT
-0.570289	WT
-0.155932	WT
0.204123	WT
2.02567	WT
-1.31099	WT
0.291439	WT
0.158109	WT
1.00102	WT
-0.430138	WT
0.0905205	WT
-0.608177	WT
-0.912065	WT
-0.321819	WT
0.629379	WT
0.884619	WT
1.34219	WT
1.452	WT
1.03982	WT
-0.0198219	WT
-0.181057	WT
0.694161	WT
1.38989	WT
-1.86484	WT
-0.8385	WT
-0.513816	WT
-1.41699	WT
-1.32693	WT
-0.414195	WT
0.132138	WT
0.352295	WT
1.16996	WT
0.791789	WT
0.36498	WT
1.41627	WT
0.24846	WT
0.209774	WT
-0.911473	WT
-0.0433081	WT
-0.188654	WT
-0.175885	WT
-0.317331	WT
0.505036	WT
-0.353329	WT
2.28202	WT
-1.70398	WT
-2.25856	WT
0.287184	WT
-0.855209	WT
0.0773561	WT
-0.658415	WT
-0.702602	WT
2.25359	WT
-2.28732	WT
-1.89528	WT
0.501141	WT
0.13378	WT
1.05938	WT
2.2149	WT
-1.99119	WT
-2.10402	WT
-1.64953	WT
-0.158281	WT
0.714968	WT
-0.491876	WT
-0.0858178	WT
-0.122255	WT
-0.402778	WT
-1.09489	WT
0.526753	WT
0.631014	WT
-1.7589	WT
0.0229235	WT
0.653401	WT
0.771654	WT
-0.321532	WT
-0.0436546	WT
1.09544	WT
1.19404	WT
1.26335	WT
-0.144244	WT
0.259132	WT
-0.198801	WT
-2.1381	WT
1.63812	WT
1.4041	WT
0.294846	WT
1.10658	WT
0.29217	WT
0.42984	WT
-0.860808	WT
-2.15702	WT
-0.27905	WT
-0.453869	WT
-1.25334	WT
0.356844	WT
-0.279824	WT
0.824316	WT
0.660282	WT
-0.644391	WT
-0.361589	WT
-0.352334	WT
0.397591	WT
-0.118404	WT
0.448585	WT
-0.223384	WT
0.275154	WT
1.37121	WT
-0.211604	WT
0.316487	WT
-1.50905	WT
-0.287246	WT
0.353604	WT
-0.0297095	WT
1.06071	WT
-0.154523	WT
0.2873	WT
1.57976	WT
1.2405	WT
3.10882	WT
0.414789	WT
-0.73898	WT
0.151646	WT
0.238385	WT
1.37744	WT
0.709605	WT
0.358877	WT
-0.256239	WT
-0.531786	WT
0.312517	WT
0.759401	WT
0.0891598	WT
-0.164168	WT
1.1051	WT
-0.896522	WT
-0.930632	WT
-0.133134	WT
-1.53363	WT
-1.6891	WT
2.10781	WT
-0.298787	WT
-0.218727	WT
-0.296846	WT
0.490496	WT
0.541568	WT
-1.54882	WT
0.0543475	WT
-1.62458	WT
1.05023	WT
0.637463	WT
0.101479	WT
0.977767	WT
1.26291	WT
0.432628	WT
-0.147602	WT
1.83124	WT
0.125238	WT
-0.848825	WT
-1.50107	WT
-0.965462	WT
-0.798762	WT
-0.413024	WT
0.39795	WT
-1.40796	WT
0.662886	WT
0.0433007	WT
-1.74065	WT
-1.91385	WT
0.738545	WT
-0.0333057	WT
-0.356749	WT
-2.03434	WT
0.234416	WT
0.200364	WT
-0.0105476	WT
1.26987	WT
1.01946	WT
0.0861726	WT
-0.046943	WT
-0.859933	WT
0.476307	WT
0.527489	WT
0.51081	WT
0.234582	WT
-0.68868	WT
0.477809	WT
0.518099	WT
-0.521885	WT
2.0852	WT
1.00451	WT
0.294807	WT
0.154187	WT
-0.02926	WT
0.462434	WT
-0.524309	WT
-0.944038	WT
0.28387	WT
0.599709	WT
0.0718018	WT
0.448031	WT
0.448764	WT
0.313019	WT
0.235332	WT
-0.157945	WT
-0.0713218	WT
-0.347424	WT
-0.447062	WT
-2.31263	WT
1.0375	WT
2.22285	WT
0.851902	WT
1.06368	WT
-0.929917	WT
-1.42942	WT
0.729596	WT
1.77121	WT
0.476728	WT
-0.980312	WT
-0.523396	WT
-1.29556	WT
-0.819525	WT
-0.477355	WT
-0.832569	WT
-0.496895	WT
0.125372	WT
-0.0931241	WT
-0.538832	WT
-0.379877	WT
-1.33207	WT
-0.171092	WT
0.162212	WT
1.55521	WT
-0.161429	WT
1.89196	WT
2.0231	WT
0.177928	WT
1.1972	WT
1.50287	WT
0.944982	WT
0.724674	WT
0.253089	WT
1.10612	WT
-0.27195	WT
1.02592	WT
0.0451144	WT
1.1056	WT
0.799126	WT
1.27012	WT
-0.247511	WT
0.899598	WT
0.751387	WT
-0.034846	WT
-0.139542	WT
3.18346	WT
0.388473	WT
-0.673854	WT
-0.0797795	WT
1.00829	WT
0.547163	WT
0.96846	WT
-0.377859	WT
0.573472	WT
-2.27217	WT
0.0534549	WT
1.09188	WT
-2.16693	WT
0.647667	WT
1.13752	WT
-0.0879766	WT
-0.340836	WT
1.57404	WT
-0.20738	WT
-0.0850785	WT
0.276723	WT
0.5326	WT
0.114956	WT
-0.819195	WT
-0.856686	WT
-1.75281	WT
2.35703	WT
0.129894	WT
1.51664	WT
0.660072	WT
-0.0267621	WT
0.710401	WT
-0.685676	WT
-0.630475	WT
-1.03983	WT
-0.651469	WT
-0.663565	WT
0.0598363	WT
-1.99955	WT
-0.280444	WT
-1.71889	WT
0.051375	WT
-0.159414	WT
1.87163	WT
0.16113	WT
-0.680375	WT
1.37501	WT
1.62125	WT
-0.809304	WT
0.863521	WT
0.257914	WT
1.27573	WT
-1.53065	WT
1.12248	WT
1.39549	WT
-0.131246	WT
-0.0729908	WT
-0.0622346	WT
0.241288	WT
0.0413544	WT
-0.592126	WT
1.22183	WT
-0.192187	WT
-1.35724	WT
1.0252	WT
0.781482	WT
1.37606	WT
-2.04734	WT
-1.85677	WT
1.27738	WT
0.253523	WT
-0.103938	WT
-0.269872	WT
-0.745529	WT
-1.59233	WT
0.246911	WT
0.25036	WT
0.0515004	WT
-0.531158	WT
-0.409105	WT
-0.526651	WT
-2.04442	WT
-0.546727	WT
-0.784745	WT
1.11448	WT
-0.728482	WT
0.0599765	WT
-0.814691	WT
0.921033	WT
0.594085	WT
0.803676	WT
0.442631	WT
-1.11392	WT
0.755446	WT
-0.591986	WT
-0.615362	WT
0.977945	WT
0.0245665	WT
-0.69196	WT
-0.331958	WT
0.557759	WT
1.76832	WT
-0.792404	WT
-2.13658	WT
0.458708	WT
-1.87167	WT
1.65957	WT
1.29488	WT
-1.29014	WT
-0.482959	WT
0.13242	WT
0.289619	WT
0.650376	WT
0.162906	WT
0.256574	WT
-0.362761	WT
-1.30257	WT
1.79486	WT
-0.0517069	WT
1.39791	WT
2.4158	WT
-0.11681	WT
0.953035	WT
-0.0272705	WT
0.580371	WT
-1.52844	WT
-0.662959	WT
0.779035	WT
1.71202	WT
0.438556	WT
-0.582656	WT
0.461435	WT
0.235832	WT
0.222712	WT
-0.112132	WT
0.950174	WT
-0.216502	WT
-0.342132	WT
-0.238127	WT
0.533305	WT
0.451128	WT
-0.711644	WT
1.78647	WT
0.345297	WT
1.70169	WT
1.58102	WT
-1.36279	WT
0.881204	WT
-1.35661	WT
-0.481991	WT
0.0679993	WT
-0.0873186	WT
-0.46001	WT
-0.0525698	WT
1.39948	WT
0.820721	WT
0.894136	WT
1.0025	WT
-1.55154	WT
0.884804	WT
-0.685294	WT
1.24955	WT
2.07053	WT
-0.566238	WT
0.760266	WT
0.708071	WT
-0.119918	WT
-1.18283	WT
1.39826	WT
0.331336	WT
-0.530564	WT
-0.467054	WT
-0.105522	WT
0.375321	WT
-0.883705	WT
-1.34251	WT
-0.135505	WT
0.931848	WT
-1.32903	WT
-0.535565	WT
-0.981897	WT
1.35464	WT
-0.861758	WT
-0.831736	WT
1.59296	WT
-1.91265	WT
0.0737958	WT
1.04647	WT
-0.679317	WT
0.667554	WT
1.57097	WT
-0.39131	WT
1.23785	WT
0.0298716	WT
0.330698	WT
1.22395	WT
0.406567	WT
0.264422	WT
0.0136856	WT
0.28925	WT
-0.279778	WT
0.456533	WT
-1.21245	WT
0.636632	WT
-1.33287	WT
0.804469	WT
-1.53146	WT
-0.881541	WT
-0.366327	WT
0.205108	WT
-1.38256	WT
1.53535	WT
-1.38634	WT
0.498312	WT
-0.827558	WT
-1.36309	WT
-1.48486	WT
1.79674	WT
1.55605	WT
-1.02763	WT
0.611272	WT
0.710657	WT
1.97132	WT
-0.366783	WT
-0.00513379	WT
-2.35209	WT
-1.26722	WT
-1.46017	WT
0.170838	WT
0.635929	WT
0.747125	WT
0.485717	WT
0.225975	WT
1.60761	WT
0.317424	WT
-0.55689	WT
-0.296485	WT
-0.473314	WT
-0.0216269	WT
1.3298	WT
0.220681	WT
0.745276	WT
0.0810652	WT
2.98813	WT
0.470482	WT
-0.762668	WT
-1.08494	WT
-1.40308	WT
-0.612303	WT
0.515666	WT
2.72637	WT
-0.203942	WT
-2.28763	WT
1.9144	WT
2.27033	WT
0.112791	WT
1.15078	WT
-1.04545	WT
1.59477	WT
-1.71683	WT
0.90573	WT
0.795361	WT
-0.746327	WT
1.07393	WT
0.637237	WT
-0.610128	WT
-0.908042	WT
-0.054945	WT
0.71475	WT
-0.618266	WT
-1.47123	WT
-0.37706	WT
-0.0914154	WT
-1.54376	WT
0.852209	WT
-1.38654	WT
-0.484317	WT
1.15756	WT
0.130184	WT
-0.555669	WT
0.196052	WT
0.756515	WT
-0.118649	WT
0.492657	WT
0.706227	WT
0.495187	WT
0.016087	WT
1.25305	WT
-0.160623	WT
0.253074	WT
-1.42774	WT
-0.167469	WT
0.659129	WT
-0.186892	WT
0.205499	WT
-1.17739	WT
0.647921	WT
1.00616	WT
-0.395575	WT
0.157423	WT
0.915834	WT
0.972069	WT
-2.11638	WT
-1.06146	WT
-0.270491	WT
0.600467	WT
1.63716	WT
-0.489749	WT
0.0864388	WT
0.134575	WT
0.0900768	WT
-1.08667	WT
-1.66985	WT
1.30386	WT
0.196713	WT
1.4817	WT
-0.931291	WT
-0.449563	WT
-0.42155	WT
-0.035524	WT
1.30255	WT
1.28115	WT
0.220666	WT
-1.18493	WT
0.887018	WT
1.02301	WT
-0.486654	WT
1.22868	WT
-0.842159	WT
-1.63354	WT
0.959738	WT
0.0479532	WT
-1.03209	WT
0.220221	WT
1.84327	WT
0.558611	WT
0.181042	WT
0.00981103	WT
0.8887	WT
-1.94565	WT
0.81578	WT
1.2957	WT
-1.03548	WT
-0.0756275	WT
1.08861	WT
0.189411	WT
-0.424804	WT
1.54136	WT
1.55075	WT
1.01187	WT
-0.3377	WT
-0.155924	WT
0.745743	WT
0.342124	WT
-0.0275358	WT
-0.141461	WT
1.4145	WT
-1.00916	WT
-0.462221	WT
1.06775	WT
0.0833858	WT
-1.02809	WT
-0.160556	WT
-0.772864	WT
0.944913	WT
-0.872668	WT
0.979515	WT
-0.348152	WT
0.0391577	WT
0.848592	WT
-1.13495	WT
-0.532091	WT
-0.612276	WT
0.463172	WT
0.0239034	WT
1.22391	WT
1.16004	WT
-0.935151	WT
0.38433	WT
-0.327549	WT
0.0537426	WT
0.346008	WT
-0.449229	WT
-1.1781	WT
-0.201085	WT
-0.26398	WT
0.696638	WT
-0.468903	WT
-0.32845	WT
-0.846198	WT
-0.809222	WT
0.587157	WT
-0.884826	WT
0.21137	WT
-0.35986	WT
0.527565	WT
-1.51887	WT
0.782722	WT
0.140583	WT
-0.681387	WT
-0.245317	WT
0.288244	WT
1.25753	WT
1.30377	WT
0.803838	WT
0.948129	WT
0.54488	WT
-0.51438	WT
-0.970805	WT
0.399641	WT
0.823333	WT
0.0409711	WT
1.3459	WT
-0.703045	WT
0.420415	WT
0.22038	WT
-0.358304	WT
-0.890254	WT
0.883901	WT
0.548763	WT
0.0649875	WT
-0.645434	WT
1.27643	WT
0.951065	WT
-0.00715198	WT
1.01566	WT
0.00497911	WT
-0.843767	WT
-1.3746	WT
-0.187627	WT
2.05598	WT
-0.444858	WT
-0.442265	WT
-0.516693	WT
-0.329197	WT
-0.0305348	WT
0.0824102	WT
0.680254	WT
-0.740462	WT
-1.15516	WT
-1.06127	WT
0.126553	WT
0.525306	WT
-0.167857	WT
1.50053	WT
0.831278	WT
-0.29124	WT
0.192809	WT
0.79312	WT
0.126768	WT
-0.980777	WT
-0.716272	WT
-1.01599	WT
-0.922069	WT
0.704423	WT
-0.33579	WT
0.157624	WT
0.00156886	WT
-1.46698	WT
-0.273158	WT
-0.0909864	WT
0.258988	WT
-1.25206	WT
1.37746	WT
-1.03449	WT
0.441445	WT
1.88066	WT
-0.31926	WT
0.0954324	WT
-0.622892	WT
-0.808916	WT
-0.557613	WT
0.0131847	WT
0.836042	WT
-1.07298	WT
1.67611	WT
0.39415	WT
0.177397	WT
-0.477446	WT
0.372217	WT
-1.68546	WT
0.426885	WT
-0.862057	WT
-1.11374	WT
-1.03543	WT
1.36511	WT
0.742091	WT
-0.30294	WT
0.240378	WT
0.310143	WT
-1.16761	WT
-1.58899	WT
-0.419273	WT
-0.863767	WT
0.328396	WT
-1.12287	WT
-0.283533	WT
0.502076	WT
-0.257777	WT
0.511288	WT
1.04435	WT
-0.639458	WT
0.886822	WT
-0.439789	WT
-0.87228	WT
-0.334769	WT
-1.06215	WT
0.174427	WT
0.292231	WT
0.0887161	WT
-1.4548	WT
1.12942	WT
-0.604707	WT
0.532524	WT
0.080681	WT
0.844135	WT
0.413281	WT
0.405527	WT
0.327704	WT
-0.871074	WT
1.02252	WT
-0.0988218	WT
0.547805	WT
-0.998602	WT
-0.0696605	WT
-0.41568	WT
-0.568652	WT
-0.571329	WT
0.141528	WT
0.441429	WT
0.351049	WT
1.63902	WT
-0.457277	WT
-2.65975	WT
-0.0251927	WT
-0.902594	WT
-1.39455	WT
0.420544	WT
-0.627351	WT
0.199034	WT
1.38068	WT
0.0226141	WT
1.06613	WT
-0.298448	WT
-0.934763	WT
-1.39086	WT
0.754252	WT
-1.22829	WT
0.398891	WT
-1.31472	WT
0.538968	WT
0.53913	WT
1.1661	WT
-0.734912	WT
-0.426255	WT
0.165893	WT
-1.3937	WT
0.655052	WT
0.0845093	WT
0.853724	WT
1.24029	WT
-0.805508	WT
1.25594	WT
-1.58471	WT
-0.291778	WT
-1.0615	WT
-0.619033	WT
-2.05886	WT
-1.23492	WT
-2.19391	WT
-0.0204186	WT
2.34156	WT
-0.0224373	WT
-1.03578	WT
0.809703	WT
-0.27043	WT
1.19341	WT
0.488446	WT
0.597295	WT
0.410186	WT
0.43944	WT
1.52363	WT
-1.8294	WT
0.00738032	WT
0.0578221	WT
0.244368	WT
1.08144	WT
2.25715	WT
1.40011	WT
1.43451	WT
-0.0593567	WT
-1.46735	WT
0.818917	WT
-1.28557	WT
2.53624	WT
-1.27263	WT
1.3727	WT
-1.59039	WT
-2.17174	WT
1.47205	WT
0.713723	WT
-0.604017	WT
-1.99355	WT
1.19526	WT
0.394532	WT
-0.254466	WT
-0.263492	WT
-1.23354	WT
-1.08922	WT
-2.06354	WT
-0.414468	WT
0.245871	WT
0.329407	WT
-0.193627	WT
-0.842117	WT
2.17714	WT
-0.752628	WT
1.75271	WT
0.202183	WT
-0.0417673	WT
0.671415	WT
-0.864376	WT
-1.24524	WT
0.180974	WT
-0.732878	WT
-0.134211	WT
0.105352	WT
-2.02527	WT
-1.75175	WT
-0.231154	WT
2.21688	WT
0.203408	WT
0.909868	WT
0.357778	WT
-1.11072	WT
-0.461558	WT
-1.06857	WT
-2.91172	WT
-0.142659	WT
1.58611	WT
-0.830331	WT
0.52622	WT
-0.81504	WT
-2.18213	WT
-0.257381	WT
0.110568	WT
-0.934991	WT
0.79422	WT
-0.584717	WT
0.959318	WT
-0.79195	WT
-0.802628	WT
0.828793	WT
0.185633	WT
0.303419	WT
-1.70967	WT
-0.759136	WT
0.266398	WT
1.67572	WT
-2.57038	WT
0.430744	WT
-0.2415	WT
1.10162	WT
-2.51619	WT
-0.218063	WT
1.01627	WT
1.23964	WT
0.149672	WT
0.477487	WT
-0.514111	WT
-0.892511	WT
0.688885	WT
-0.139892	WT
-1.11484	WT
-1.13738	WT
0.7931	WT
0.560006	WT
0.367839	WT
0.0363642	WT
0.597084	WT
0.949076	WT
-0.530225	WT
1.13076	WT
-0.629702	WT
-0.110234	WT
1.39697	WT
0.348848	WT
0.187799	WT
-1.75738	WT
-1.35412	WT
-0.631239	WT
-1.14543	WT
1.10532	WT
1.87937	WT
-0.295076	WT
-0.596177	WT
-0.557501	WT
-0.334575	WT
-0.417842	WT
1.14489	WT
-0.196638	WT
-0.817353	WT
-0.35722	WT
-0.365382	WT
-1.14655	WT
0.236089	WT
0.851139	WT
-1.33422	WT
-0.453331	WT
-0.65279	WT
0.425433	WT
-0.165325	WT
1.09647	WT
0.343007	WT
0.154418	WT
0.322083	WT
-0.590258	WT
-1.88893	WT
0.602118	WT
0.0896478	WT
0.20805	WT
0.101361	WT
-1.99754	WT
0.448552	WT
-2.31606	WT
-1.66816	WT
0.147289	WT
-0.788659	WT
0.60901	WT
0.716691	WT
-1.33123	WT
0.593443	WT
-0.0912823	WT
-1.07119	WT
0.247306	WT
0.151288	WT
-1.03786	WT
-1.31782	WT
0.751523	WT
0.14103	WT
1.31774	WT
-0.597938	WT
-0.884554	WT
0.512858	WT
-0.0958468	WT
0.0191515	WT
-0.285573	WT
0.575601	WT
0.0935088	WT
-1.57486	WT
-0.475284	WT
1.69496	WT
-0.565071	WT
0.898671	WT
0.538117	WT
0.04075	WT
0.840606	WT
-0.00700467	WT
0.33153	WT
-1.41182	WT
-0.36959	WT
0.704404	WT
-0.595676	WT
2.16149	WT
0.238225	WT
-0.0270642	WT
1.02788	WT
-0.474147	WT
-1.61555	WT
-1.43602	WT
-0.837977	WT
0.5297	WT
1.15929	WT
1.33214	WT
0.252945	WT
1.03785	WT
2.23165	WT
-0.969933	WT
-0.217204	WT
-0.753811	WT
-0.320268	WT
-0.143686	WT
1.1685	WT
1.15493	WT
-0.717367	WT
-1.00084	WT
1.56318	WT
-0.801582	WT
-0.420439	WT
-1.57239	WT
0.808048	WT
2.1297	WT
0.308312	WT
0.607309	WT
-0.560541	WT
-0.223271	WT
-1.75401	WT
-1.42335	WT
0.632264	WT
-1.68901	WT
1.17647	WT
0.820515	WT
-0.508319	WT
-1.08047	WT
0.902627	WT
-0.369519	WT
1.54267	WT
-0.575801	WT
0.00136262	WT
-0.372383	WT
0.291509	WT
-1.15558	WT
0.892237	WT
-0.0803558	WT
0.741363	WT
1.46463	WT
-0.228613	WT
-0.0711372	WT
-0.287829	WT
0.86504	WT
-1.33354	WT
0.307833	WT
0.177434	WT
-0.698761	WT
1.26089	WT
0.980086	WT
0.243488	WT
0.320741	WT
0.760345	WT
0.218637	WT
0.25866	WT
1.11609	WT
-0.0360252	WT
0.480957	WT
0.0383469	WT
0.244497	WT
-0.88656	WT
0.500673	WT
-1.14662	WT
-0.980265	WT
0.182539	WT
-1.72737	WT
1.28783	WT
0.378658	WT
0.213758	WT
0.0316328	WT
-0.728693	WT
-1.72053	WT
0.569033	WT
1.88626	WT
-0.291132	WT
1.69806	WT
2.15982	WT
-0.541372	WT
-1.47774	WT
0.0507776	WT
-0.397735	WT
-2.66613	WT
0.808262	WT
-1.13537	WT
0.154113	WT
-1.54141	WT
-1.53425	WT
-0.339478	WT
-0.609338	WT
-0.0721784	WT
-0.469207	WT
0.799674	WT
0.357527	WT
0.554544	WT
-1.47101	WT
0.669663	WT
0.894784	WT
-1.01699	WT
-1.55314	WT
0.378524	WT
1.17943	WT
-0.105352	WT
-0.590267	WT
0.811677	WT
1.18165	WT
-2.46743	WT
-0.673114	WT
-0.20656	WT
-0.460845	WT
-0.392519	WT
0.121446	WT
0.0737219	WT
1.40901	WT
2.05672	WT
-0.653428	WT
-0.586973	WT
-0.0352218	WT
-0.378959	WT
1.81659	WT
-0.190094	WT
-0.958128	WT
1.49589	WT
0.312663	WT
0.14685	WT
-0.132926	WT
0.287338	WT
1.00956	WT
-1.29394	WT
-0.298633	WT
-2.93937	WT
1.47653	WT
0.023034	WT
-0.535318	WT
0.759715	WT
0.0295842	WT
1.49108	WT
0.57362	WT
-0.270292	WT
1.94176	WT
-0.0425856	WT
1.10577	WT
-0.554518	WT
-1.00533	WT
1.61991	WT
-0.386567	WT
1.5005	WT
-0.930019	WT
-0.332791	WT
1.32419	WT
1.02619	WT
0.631607	WT
-0.59455	WT
0.373085	WT
-0.915834	WT
1.79848	WT
0.950799	WT
0.416797	WT
-1.02828	WT
-1.71391	WT
-0.770375	WT
1.24018	WT
0.559274	WT
-0.0736407	WT
-0.368935	WT
-0.0544286	WT
0.518748	WT
0.193988	WT
0.398676	WT
0.612978	WT
-0.492499	WT
0.452049	WT
0.630097	WT
-0.276134	WT
-1.74526	WT
0.946387	WT
2.88472	WT
-0.0231445	WT
2.42545	WT
-0.494529	WT
-0.7632	WT
0.177643	WT
0.333562	WT
1.2453	WT
1.62845	WT
1.32975	WT
-1.68275	WT
-1.19855	WT
2.87128	WT
0.610048	WT
1.50522	WT
-0.0945741	WT
1.1868	WT
-0.833965	WT
0.598942	WT
-1.08414	WT
[truncated: 338,320+ more rows]

## Sheet: Figure 3b
front_GSmean_femur_correct_WTzscore	kdm5b
-0.988573	WT
0.673283	WT
-0.384381	WT
-0.804367	WT
1.21376	WT
2.07155	WT
-1.50757	WT
-0.707347	WT
0.222112	WT
1.99561	WT
-0.796222	WT
0.21996	WT
0.511531	WT
-1.04441	WT
0.592769	WT
1.35167	WT
-0.916467	WT
1.06645	WT
-0.0912289	WT
-0.9231	WT
-0.274628	WT
-0.840999	WT
-0.608855	WT
-0.0305426	WT
-0.494237	HOM
-1.35014	HOM
-1.51802	HOM
-3.40927	HOM
-2.59425	HOM
-1.16222	HOM
-2.87835	HOM
0.804417	HOM
0.00261746	HOM
-0.567988	HOM
-0.306699	HOM
-1.71689	HOM
-1.54005	HOM
-0.695406	HET
-1.47793	HET
-0.773266	HET
-0.775979	HET
-0.289915	HET
0.369025	HET
-1.32368	HET
-1.56175	HET
0.634139	HET
-1.36354	HET
-0.731131	HET
-0.460408	HET
-1.48387	HET
-0.211681	HET
-0.681516	HET
-1.3586	HET
-0.633168	HET
-0.50144	HET

## Sheet: Figure S2
Variant	N	beta	se	P	Ncarriers	chr	pos	ClinVar	CLNDN	Reported in Cabrera-Serrano, M. et al.
1:228211790:C_T	340319	0.403362	6.87986	0.953247	1	1	228211790	n/a	NA	No
1:228211877:C_T	340319	0.639012	1.83876	0.728199	14	1	228211877	n/a	NA	No
1:228212029:C_A	340319	5.48633	6.87984	0.42519	1	1	228212029	n/a	NA	No
1:228212075:CAG_C	340319	-8.47282	6.87978	0.218116	1	1	228212075	n/a	NA	No
1:228212150:G_T	340319	1.64013	2.17561	0.450929	10	1	228212150	n/a	NA	No
1:228212276:G_T	340316	-0.00276356	3.97197	0.999445	3	1	228212276	n/a	NA	No
1:228212327:T_TA	340319	0.200489	2.60041	0.938545	7	1	228212327	n/a	NA	No
1:228212329:C_G	340319	2.07877	1.30022	0.109869	28	1	228212329	n/a	NA	No
1:228212366:GC_G	340319	-9.66592	6.87972	0.160026	1	1	228212366	n/a	NA	No
1:228212690:C_T	340319	1.67819	3.43993	0.625654	4	1	228212690	n/a	NA	No
1:228212771:G_T	340319	4.35081	4.86468	0.371126	2	1	228212771	n/a	NA	No
1:228212773:T_G	340319	2.49531	6.87974	0.716826	1	1	228212773	n/a	NA	No
1:228213484:G_GC	340319	3.07712	6.87983	0.654683	1	1	228213484	n/a	NA	No
1:228213543:CGT_C	340319	0.882047	2.80872	0.753491	6	1	228213543	n/a	NA	No
1:228213580:CA_C	340319	-12.7606	6.87982	0.0636265	1	1	228213580	n/a	NA	No
1:228213612:G_GC	340319	4.19731	6.87968	0.541795	1	1	228213612	n/a	NA	No
1:228213664:C_A	340319	1.60582	6.87975	0.815441	1	1	228213664	n/a	NA	No
1:228214249:CGGTCCCGGTGGGCCCCGTCCACT_C	340319	-0.367398	1.06166	0.729298	42	1	228214249	n/a	NA	No
1:228214285:AG_A	340319	-0.952237	3.97206	0.810537	3	1	228214285	n/a	NA	No
1:228214319:CT_C	340319	-1.67823	3.43998	0.62565	4	1	228214319	n/a	NA	No
1:228214368:G_T	340319	1.27462	4.86476	0.793314	2	1	228214368	n/a	NA	No
1:228214435:G_A	340319	-1.22585	6.87975	0.85858	1	1	228214435	n/a	NA	No
1:228214795:AG_A	340319	2.21406	6.87981	0.747589	1	1	228214795	n/a	NA	No
1:228214868:G_A	340319	3.69814	6.88009	0.590913	1	1	228214868	n/a	NA	No
1:228214944:C_A	340319	13.8674	6.87968	0.0438319	1	1	228214944	n/a	NA	No
1:228214973:G_A	340319	-10.3451	4.86465	0.033455	2	1	228214973	n/a	NA	No
1:228215026:C_T	340319	6.49537	3.97208	0.101997	3	1	228215026	n/a	NA	No
1:228215032:C_T	340319	4.62238	3.97199	0.244528	3	1	228215032	n/a	NA	No
1:228215099:G_A	340319	6.02535	6.87983	0.381139	1	1	228215099	n/a	NA	No
1:228215562:G_A	340319	3.70328	2.29324	0.106341	9	1	228215562	n/a	NA	No
1:228216534:GT_G	340319	0.237584	6.87969	0.972451	1	1	228216534	n/a	NA	No
1:228216581:T_G	340319	-4.20361	6.87977	0.541193	1	1	228216581	n/a	NA	No
1:228216597:GC_G	340319	7.50405	6.87977	0.275387	1	1	228216597	n/a	NA	No
1:228216704:T_C	340319	-9.50104	6.8797	0.167272	1	1	228216704	n/a	NA	No
1:228217237:T_TA	340319	0.559933	6.8801	0.935136	1	1	228217237	n/a	NA	No
1:228217290:T_C	340319	-16.9326	6.87994	0.0138498	1	1	228217290	n/a	NA	No
1:228219323:G_A	340319	-2.97051	6.87967	0.665901	1	1	228219323	n/a	NA	No
1:228219439:G_A	340319	11.9687	6.87984	0.0819167	1	1	228219439	n/a	NA	No
1:228219471:C_A	340319	1.73044	2.43252	0.476853	8	1	228219471	n/a	NA	No
1:228219569:C_T	340319	-7.9167	6.87995	0.24986	1	1	228219569	n/a	NA	No
1:228224455:CCA_C	340317	-1.20973	2.80873	0.666685	6	1	228224455	n/a	NA	No
1:228224485:C_T	340319	9.9152	6.87968	0.149521	1	1	228224485	n/a	NA	No
1:228224506:C_T	340319	1.25899	2.43238	0.604741	8	1	228224506	n/a	NA	No
1:228224541:C_A	340319	-0.616077	6.87987	0.928647	1	1	228224541	n/a	NA	No
1:228224546:TG_T	340319	-7.03116	3.9721	0.0767049	3	1	228224546	n/a	NA	No
1:228224577:C_G	340319	-14.8566	6.88001	0.0308208	1	1	228224577	n/a	NA	No
1:228224607:GA_G	340319	7.36569	6.87975	0.284335	1	1	228224607	n/a	NA	No
1:228224641:AG_A	340319	0.389717	1.66865	0.815333	17	1	228224641	n/a	NA	No
1:228224653:C_T	340319	0.948945	3.44002	0.78266	4	1	228224653	n/a	NA	No
1:228224656:C_T	340319	3.8488	6.88047	0.575903	1	1	228224656	n/a	NA	No
1:228224697:TG_T	340319	-1.34888	2.29338	0.556426	9	1	228224697	n/a	NA	No
1:228224722:CT_C	340319	-4.05126	4.86468	0.404964	2	1	228224722	n/a	NA	No
1:228243240:CA_C	340319	1.16061	6.87988	0.866035	1	1	228243240	n/a	NA	No
1:228243284:A_AG	340319	1.22685	4.86483	0.800896	2	1	228243284	n/a	NA	No
1:228243380:C_T	340319	-10.2921	6.87966	0.134649	1	1	228243380	n/a	NA	No
1:228243441:TC_T	340319	-3.11241	6.8797	0.650978	1	1	228243441	n/a	NA	No
1:228243459:G_A	340319	3.97164	4.86469	0.41426	2	1	228243459	n/a	NA	No
1:228244309:GT_G	340319	-7.73115	4.86481	0.112017	2	1	228244309	n/a	NA	No
1:228244326:C_G	340319	-23.2151	6.87976	0.000739829	1	1	228244326	n/a	NA	No
1:228244400:G_T	340319	1.72706	6.87971	0.801786	1	1	228244400	n/a	NA	No
1:228244402:GGTGAC_G	340319	1.07744	0.873897	0.217607	62	1	228244402	n/a	NA	No
1:228244517:G_T	340319	7.38261	6.87968	0.283225	1	1	228244517	n/a	NA	No
1:228244572:G_A	340319	-0.987015	3.9721	0.803758	3	1	228244572	n/a	NA	No
1:228245412:G_T	340319	-8.20743	6.87983	0.232882	1	1	228245412	n/a	NA	No
1:228245474:GA_G	340319	-6.16703	6.87981	0.370042	1	1	228245474	n/a	NA	No
1:228245592:C_T	340319	0.259004	2.07443	0.900638	11	1	228245592	n/a	NA	No
1:228245658:C_T	340319	7.93705	3.07671	0.00988851	5	1	228245658	n/a	NA	No
1:228246642:G_A	340319	5.45992	6.88021	0.427447	1	1	228246642	n/a	NA	No
1:228246725:C_T	340319	-1.82632	3.43986	0.595469	4	1	228246725	n/a	NA	No
1:228246754:C_A	340319	1.15935	1.07455	0.280625	41	1	228246754	n/a	NA	No
1:228246756:C_CAGGGGCCCCAGCCG	340319	1.06208	1.62162	0.5125	18	1	228246756	n/a	NA	No
1:228249978:GT_G	340319	-3.07826	2.60038	0.236505	7	1	228249978	n/a	NA	No
1:228250030:AT_A	340319	6.66989	6.87969	0.332295	1	1	228250030	n/a	NA	No
1:228250080:G_A	340319	-0.366387	1.98607	0.853638	12	1	228250080	n/a	NA	No
1:228250083:CA_C	340319	10.7897	6.87979	0.116808	1	1	228250083	n/a	NA	No
1:228250182:CG_C	340319	7.5173	6.87971	0.274536	1	1	228250182	n/a	NA	No
1:228250221:C_CT	340319	2.9115	6.87979	0.672153	1	1	228250221	n/a	NA	No
1:228250241:G_A	340319	-4.33314	6.87979	0.528802	1	1	228250241	n/a	NA	No
1:228256754:GGAGGT_G	340319	-0.802412	2.07445	0.6989	11	1	228256754	n/a	NA	No
1:228256766:G_A	340319	-4.94745	6.8797	0.472056	1	1	228256766	n/a	NA	No
1:228256872:G_T	340319	-8.01332	6.87969	0.24411	1	1	228256872	n/a	NA	No
1:228259558:CA_C	340319	-23.0631	6.87972	0.000801431	1	1	228259558	n/a	NA	No
1:228259739:TG_T	340319	-6.65289	4.86468	0.171441	2	1	228259739	n/a	NA	No
1:228264271:C_T	340319	-2.24837	6.8797	0.74381	1	1	228264271	n/a	NA	No
1:228264353:C_CCGGG	340319	-4.78043	6.87975	0.487147	1	1	228264353	n/a	NA	No
1:228268662:AG_A	340319	4.4245	4.86477	0.363088	2	1	228268662	n/a	NA	No
1:228268724:C_T	340319	4.42669	6.8798	0.519943	1	1	228268724	n/a	NA	No
1:228268747:CG_C	340319	0.305004	0.853436	0.720805	65	1	228268747	n/a	NA	No
1:228268767:CA_C	340319	-4.643	3.43996	0.177105	4	1	228268767	n/a	NA	No
1:228268781:C_CT	340319	5.92084	6.8798	0.389452	1	1	228268781	n/a	NA	No
1:228268796:C_T	340319	0.338406	3.07671	0.912418	5	1	228268796	n/a	NA	No
1:228271959:GTT_G	340319	-1.08918	4.86479	0.822843	2	1	228271959	n/a	NA	No
1:228272026:T_TGC	340319	0.265543	6.87978	0.969211	1	1	228272026	n/a	NA	No
1:228272178:C_A	340319	3.70997	1.77641	0.0367563	15	1	228272178	n/a	NA	No
1:228272191:C_T	340319	2.25484	2.60093	0.385979	7	1	228272191	n/a	NA	No
1:228273282:GGT_G	340319	-4.09062	6.8798	0.552122	1	1	228273282	n/a	NA	No
1:228273387:G_A	340319	0.474967	1.06207	0.654726	42	1	228273387	n/a	NA	Yes
1:228273509:C_CG	340317	2.92207	2.60039	0.26114	7	1	228273509	n/a	NA	No
1:228273781:C_T	340319	4.09035	3.43997	0.234414	4	1	228273781	n/a	NA	No
1:228273788:C_A	340319	-5.68022	3.97207	0.152707	3	1	228273788	n/a	NA	No
1:228273793:A_T	340319	2.91745	6.87965	0.671515	1	1	228273793	n/a	NA	No
1:228273976:C_T	340319	-0.78587	1.98608	0.692335	12	1	228273976	n/a	NA	No
1:228274176:A_T	340319	-3.76138	6.8799	0.584572	1	1	228274176	n/a	NA	No
1:228274283:G_A	340319	-3.22432	4.8648	0.507469	2	1	228274283	n/a	NA	No
1:228274358:CTG_C	340319	4.07025	2.80867	0.147289	6	1	228274358	n/a	NA	No
1:228274577:C_T	340319	3.29342	2.29331	0.150976	9	1	228274577	n/a	NA	No
1:228274623:AGG_A	340319	-1.10033	4.8648	0.821061	2	1	228274623	n/a	NA	No
1:228274727:TCA_T	340319	2.51919	6.87977	0.714236	1	1	228274727	n/a	NA	No
1:228274760:T_TC	340319	20.4699	6.8799	0.00292709	1	1	228274760	n/a	NA	No
1:228274838:C_T	340319	-0.798795	1.62167	0.622312	18	1	228274838	n/a	NA	No
1:228274842:G_T	340319	0.605231	0.353889	0.0872244	379	1	228274842	n/a	NA	Yes
1:228275795:C_T	340319	0.0327719	6.87989	0.996199	1	1	228275795	n/a	NA	No
1:228275982:G_GC	340319	-7.90772	6.87979	0.250386	1	1	228275982	n/a	NA	No
1:228276001:GAC_G	340319	0.276066	6.88167	0.968001	1	1	228276001	n/a	NA	No
1:228276013:ACT_A	340317	0.461877	6.87977	0.946474	1	1	228276013	n/a	NA	No
1:228276449:G_A	340319	10.222	6.87974	0.137329	1	1	228276449	n/a	NA	No
1:228276459:T_TA	340319	3.12285	4.86479	0.52092	2	1	228276459	n/a	NA	No
1:228276524:C_T	340319	5.91816	6.87982	0.389668	1	1	228276524	n/a	NA	No
1:228276552:G_GCA	340319	3.18382	6.87986	0.643527	1	1	228276552	n/a	NA	No
1:228276555:G_A	340319	-6.67878	6.87967	0.331649	1	1	228276555	n/a	NA	No
1:228276585:G_GGCCCCCC	340319	2.7742	2.6004	0.286047	7	1	228276585	n/a	NA	No
1:228276632:C_CT	340318	1.18844	4.86479	0.807003	2	1	228276632	n/a	NA	No
1:228276635:TC_T	340319	0.661468	2.6006	0.799224	7	1	228276635	n/a	NA	No
1:228276675:AG_A	340319	-5.28367	4.86465	0.27742	2	1	228276675	n/a	NA	No
1:228276700:G_GCGGCT	340319	3.82273	6.87995	0.578462	1	1	228276700	n/a	NA	No
1:228276718:T_C	340319	0.955626	2.80875	0.733683	6	1	228276718	n/a	NA	No
1:228276979:G_GA	340319	2.66743	3.43993	0.438086	4	1	228276979	n/a	NA	No
1:228277035:G_A	340319	13.2956	4.86465	0.00627425	2	1	228277035	n/a	NA	No
1:228277041:AG_A	340319	1.16274	4.86477	0.811096	2	1	228277041	n/a	NA	No
1:228277044:T_A	340319	2.22697	4.86472	0.647112	2	1	228277044	n/a	NA	No
1:228277158:A_G	340319	9.2767	6.87969	0.177525	1	1	228277158	n/a	NA	No
1:228277159:G_A	340319	13.2319	6.87971	0.0544412	1	1	228277159	n/a	NA	No
1:228277314:G_A	340319	1.94431	3.97205	0.624489	3	1	228277314	n/a	NA	No
1:228277503:A_T	340319	6.56273	6.87974	0.340124	1	1	228277503	n/a	NA	No
1:228277535:AG_A	340319	1.90568	2.8087	0.49746	6	1	228277535	n/a	NA	No
1:228277810:C_T	340319	1.76888	6.87985	0.797093	1	1	228277810	n/a	NA	No
1:228277822:GAA_G	340319	4.07673	6.87969	0.553466	1	1	228277822	n/a	NA	No
1:228277837:C_T	340319	-4.86392	3.07671	0.113906	5	1	228277837	n/a	NA	No
1:228277849:C_CT	340319	10.9985	6.87982	0.109895	1	1	228277849	n/a	NA	No
1:228278696:AGT_A	340319	-5.62313	6.87966	0.413725	1	1	228278696	n/a	NA	No
1:228278795:G_A	340319	-2.83754	6.87995	0.680021	1	1	228278795	n/a	NA	No
1:228278904:T_TA	340319	-0.015604	6.87976	0.99819	1	1	228278904	n/a	NA	No
1:228278956:G_A	340319	-2.82817	1.98605	0.154442	12	1	228278956	n/a	NA	No
1:228278957:T_G	340319	-19.9732	6.87977	0.00369419	1	1	228278957	n/a	NA	No
1:228279177:C_T	340319	0.729841	3.97203	0.854214	3	1	228279177	n/a	NA	No
1:228279311:T_TG	340319	5.00901	3.0768	0.103527	5	1	228279311	n/a	NA	No
1:228279333:C_T	340319	-0.593884	6.87976	0.931209	1	1	228279333	n/a	NA	No
1:228279820:G_A	340319	-0.312663	2.29334	0.891556	9	1	228279820	n/a	NA	No
1:228279860:CAG_C	340319	0.660308	2.29331	0.773402	9	1	228279860	n/a	NA	No
1:228279907:G_GC	340319	-7.43643	6.87973	0.279734	1	1	228279907	n/a	NA	No
1:228279930:C_A	340319	-7.73805	3.97214	0.0514061	3	1	228279930	n/a	NA	No
1:228279945:CCT_C	340319	6.4067	6.87977	0.351732	1	1	228279945	n/a	NA	No
1:228280011:G_GC	340319	-4.44168	3.97203	0.263466	3	1	228280011	n/a	NA	No
1:228280043:GC_G	340319	1.38541	1.66871	0.406411	17	1	228280043	n/a	NA	No
1:228280236:G_A	340319	1.91521	6.87967	0.780716	1	1	228280236	n/a	NA	No
1:228280404:CCT_C	340319	6.07075	6.87979	0.37756	1	1	228280404	n/a	NA	No
1:228280442:C_T	340319	2.959	2.43245	0.223807	8	1	228280442	n/a	NA	No
1:228280545:TC_T	340319	7.41877	4.86468	0.127253	2	1	228280545	n/a	NA	No
1:228280622:GC_G	340319	-0.773565	6.87975	0.910474	1	1	228280622	n/a	NA	No
1:228280687:C_CA	340319	1.30862	2.43243	0.590586	8	1	228280687	n/a	NA	No
1:228280725:GC_G	340319	1.02031	3.9724	0.797295	3	1	228280725	n/a	NA	No
1:228280797:G_A	340319	-3.3425	6.87986	0.627082	1	1	228280797	n/a	NA	No
1:228282006:C_A	340319	-5.50646	6.87964	0.42348	1	1	228282006	n/a	NA	No
1:228282103:C_T	340319	0.118989	3.43989	0.972406	4	1	228282103	n/a	NA	No
1:228283071:G_T	340319	-6.79853	6.87972	0.323056	1	1	228283071	n/a	NA	No
1:228283124:G_A	340319	12.0775	6.87983	0.0791757	1	1	228283124	n/a	NA	No
1:228283127:G_GAA	340319	0.643322	3.07673	0.834376	5	1	228283127	n/a	NA	No
1:228283285:G_C	340319	3.59163	2.60036	0.167217	7	1	228283285	n/a	NA	No
1:228283612:CAAGG_C	340319	-6.91222	6.8797	0.315029	1	1	228283612	n/a	NA	No
1:228283643:A_T	340319	5.04709	6.87978	0.463186	1	1	228283643	n/a	NA	No
1:228283745:T_TC	340319	4.26032	6.8798	0.535751	1	1	228283745	n/a	NA	No
1:228283766:C_T	340319	6.97807	6.87989	0.310454	1	1	228283766	n/a	NA	No
1:228283770:G_T	340319	-7.09751	3.97204	0.07396	3	1	228283770	n/a	NA	No
1:228286077:G_A	340319	-3.22317	2.80869	0.251146	6	1	228286077	n/a	NA	No
1:228286347:ACTGGTGGGTTG_A	340319	5.99513	4.86479	0.217818	2	1	228286347	n/a	NA	No
1:228286772:G_A	340319	-13.2423	6.87976	0.0542528	1	1	228286772	n/a	NA	No
1:228286783:CG_C	340319	-3.94871	3.07675	0.199352	5	1	228286783	n/a	NA	No
1:228287040:GT_G	340319	-3.17341	1.7764	0.0740316	15	1	228287040	n/a	NA	No
1:228287693:G_A	340319	1.44685	4.8648	0.766153	2	1	228287693	n/a	NA	No
1:228287839:C_G	340319	0.827264	2.29327	0.718298	9	1	228287839	n/a	NA	No
1:228287940:CT_C	340319	1.187	6.87972	0.863016	1	1	228287940	n/a	NA	No
1:228287961:G_T	340319	3.72169	6.87991	0.588542	1	1	228287961	n/a	NA	No
1:228288084:A_T	340319	0.485695	3.07686	0.874572	5	1	228288084	n/a	NA	Yes
1:228288087:CTG_C	340319	4.97471	4.86474	0.306496	2	1	228288087	n/a	NA	No
1:228288168:A_T	340319	-0.313392	1.72	0.855423	16	1	228288168	n/a	NA	No
1:228288203:C_A	340319	-5.57443	6.87995	0.417801	1	1	228288203	n/a	NA	No
1:228288237:C_T	340319	-0.718558	4.86474	0.882574	2	1	228288237	n/a	NA	No
1:228288266:CG_C	340319	-2.2556	4.86481	0.642894	2	1	228288266	n/a	NA	No
1:228288277:C_CGT	340319	0.444559	2.60037	0.864255	7	1	228288277	n/a	NA	No
1:228288309:TCA_T	340319	2.31464	2.29334	0.312837	9	1	228288309	n/a	NA	No
1:228288325:G_A	340319	3.81706	3.97211	0.336571	3	1	228288325	n/a	NA	No
1:228288623:A_C	340319	-0.517792	2.60035	0.842166	7	1	228288623	n/a	NA	No
1:228288732:A_T	340319	6.24988	6.8798	0.363646	1	1	228288732	n/a	NA	No
1:228288826:A_ATGCTGGGGAGTACTCC	340319	-2.20305	6.87997	0.748808	1	1	228288826	n/a	NA	No
1:228288873:ACT_A	340319	7.57496	6.87985	0.270882	1	1	228288873	n/a	NA	No
1:228288876:C_CT	340319	3.22689	6.87973	0.639039	1	1	228288876	n/a	NA	No
1:228291945:G_GAC	340319	6.54893	6.87981	0.341145	1	1	228291945	n/a	NA	No
1:228292000:G_A	340319	1.47835	4.86487	0.761218	2	1	228292000	n/a	NA	No
1:228292157:CA_C	340319	1.18737	1.83872	0.518437	14	1	228292157	n/a	NA	No
1:228292162:G_T	340319	1.8306	6.87969	0.790172	1	1	228292162	n/a	NA	No
1:228292559:AG_A	340319	-3.04186	6.87964	0.658378	1	1	228292559	n/a	NA	No
1:228292561:G_T	340319	0.111497	1.53845	0.942225	20	1	228292561	n/a	NA	No
1:228292570:G_GAAGGGGCC	340319	0.0581026	3.97203	0.988329	3	1	228292570	n/a	NA	No
1:228292756:G_T	340319	0.506339	2.43242	0.835102	8	1	228292756	n/a	NA	No
1:228292782:CA_C	340319	2.16656	6.8797	0.752822	1	1	228292782	n/a	NA	No
1:228292788:T_C	340319	1.18403	6.87968	0.863354	1	1	228292788	n/a	NA	No
1:228293456:G_A	340319	-0.618264	6.8799	0.928394	1	1	228293456	n/a	NA	No
1:228293458:G_A	340319	3.49129	6.87974	0.611822	1	1	228293458	n/a	NA	No
1:228293558:T_TG	340319	1.65254	6.87982	0.810174	1	1	228293558	n/a	NA	No
1:228293592:ACCTCAGC_A	340319	3.4692	1.53845	0.024134	20	1	228293592	n/a	NA	No
1:228293612:CA_C	340316	3.37105	3.97199	0.396045	3	1	228293612	n/a	NA	No
1:228294151:G_C	340319	7.74884	6.87975	0.260028	1	1	228294151	n/a	NA	No
1:228294361:G_T	340319	-1.15581	6.87977	0.866583	1	1	228294361	n/a	NA	No
1:228294406:ACT_A	340319	-3.05223	6.87978	0.657295	1	1	228294406	n/a	NA	No
1:228294411:CA_C	340319	4.88575	2.60031	0.0602579	7	1	228294411	n/a	NA	No
1:228294778:A_G	340319	-8.58942	6.87986	0.211853	1	1	228294778	n/a	NA	No
1:228294882:G_A	340319	-2.60675	6.87983	0.704764	1	1	228294882	n/a	NA	No
1:228294956:C_T	340319	2.21674	0.873852	0.0111894	62	1	228294956	n/a	NA	No
1:228294972:CTG_C	340319	-12.3219	6.87993	0.0732942	1	1	228294972	n/a	NA	No
1:228294978:CA_C	340319	2.38942	3.9721	0.547473	3	1	228294978	n/a	NA	No
1:228295006:C_CG	340319	2.35195	6.87985	0.732455	1	1	228295006	n/a	NA	No
1:228298453:G_A	340319	4.06807	2.1756	0.0615035	10	1	228298453	n/a	NA	No
1:228298465:C_T	340319	2.39371	2.80868	0.394074	6	1	228298465	n/a	NA	No
1:228298579:A_T	340319	3.36066	6.87979	0.625208	1	1	228298579	n/a	NA	No
1:228298630:C_T	340319	1.46412	2.80865	0.602166	6	1	228298630	n/a	NA	No
1:228298646:CTG_C	340319	-2.83393	6.87973	0.680395	1	1	228298646	n/a	NA	No
1:228298684:C_T	340319	1.94571	2.60035	0.45431	7	1	228298684	n/a	NA	No
1:228298718:G_T	340319	-0.0638218	6.87984	0.992598	1	1	228298718	n/a	NA	No
1:228299357:G_T	340319	-2.6289	6.87972	0.702371	1	1	228299357	n/a	NA	No
1:228299389:TG_T	340318	-3.66976	6.87965	0.593741	1	1	228299389	n/a	NA	No
1:228299472:AC_A	340319	-2.37124	6.87965	0.73034	1	1	228299472	n/a	NA	No
1:228299475:C_A	340319	-1.61772	6.87997	0.814104	1	1	228299475	n/a	NA	No
1:228299523:G_A	340319	1.06542	6.87982	0.876931	1	1	228299523	n/a	NA	No
1:228299903:AG_A	340319	2.46135	6.87969	0.720516	1	1	228299903	n/a	NA	No
1:228299931:AG_A	340319	-1.02241	3.43991	0.766299	4	1	228299931	n/a	NA	No
1:228299971:G_GC	340319	5.03008	4.86477	0.301146	2	1	228299971	n/a	NA	No
1:228300024:C_G	340319	10.9506	6.87976	0.111449	1	1	228300024	n/a	NA	No
1:228300141:CA_C	340319	-3.30779	6.87971	0.630656	1	1	228300141	n/a	NA	No
1:228300146:G_A	340319	-2.26322	2.17562	0.298219	10	1	228300146	n/a	NA	No
1:228303674:G_A	340319	0.0878783	0.911345	0.923181	57	1	228303674	n/a	NA	No
1:228303777:G_A	340319	-0.571828	4.86476	0.906428	2	1	228303777	n/a	NA	No
1:228303890:TTGTG_T	340319	-1.62267	3.97216	0.682898	3	1	228303890	n/a	NA	No
1:228303908:G_T	340319	-2.45205	6.87975	0.721529	1	1	228303908	n/a	NA	No
1:228303929:AC_A	340319	-3.11818	4.86478	0.521542	2	1	228303929	n/a	NA	No
1:228303934:CA_C	340319	4.09863	4.86472	0.399497	2	1	228303934	n/a	NA	No
1:228304428:C_T	340319	0.228688	1.62163	0.887852	18	1	228304428	n/a	NA	No
1:228304529:TG_T	340319	2.23249	2.80869	0.426701	6	1	228304529	n/a	NA	No
1:228304533:C_T	340319	1.01319	3.97203	0.798661	3	1	228304533	n/a	NA	No
1:228304556:C_CA	340319	0.754194	1.66865	0.651284	17	1	228304556	n/a	NA	No
1:228304562:CA_C	340319	-28.9895	6.87963	2.51157e-05	1	1	228304562	n/a	NA	No
1:228305302:A_AT	340319	-4.89086	6.87976	0.477144	1	1	228305302	n/a	NA	No
1:228305325:C_CA	340319	1.33297	6.87973	0.846369	1	1	228305325	n/a	NA	No
1:228305339:CAT_C	340319	0.690496	1.14675	0.547087	36	1	228305339	n/a	NA	No
1:228305346:ATG_A	340319	0.061772	6.87977	0.992836	1	1	228305346	n/a	NA	No
1:228305380:GT_G	340319	1.02866	4.86478	0.832537	2	1	228305380	n/a	NA	No
1:228306419:G_T	340319	-5.54839	6.87982	0.419971	1	1	228306419	n/a	NA	No
1:228306446:G_T	340319	5.33854	4.8648	0.272476	2	1	228306446	n/a	NA	No
1:228306498:TGCAGG_T	340319	9.48046	3.97203	0.0169959	3	1	228306498	n/a	NA	No
1:228306512:C_CT	340319	9.48046	3.97203	0.0169959	3	1	228306512	n/a	NA	No
1:228306538:C_A	340319	4.30495	6.87983	0.53149	1	1	228306538	n/a	NA	No
1:228306555:T_A	340319	-10.6055	6.87975	0.123182	1	1	228306555	n/a	NA	No
1:228306566:C_T	340319	-0.451807	6.87994	0.94764	1	1	228306566	n/a	NA	No
1:228306601:T_A	340319	-0.0263544	3.07676	0.993166	5	1	228306601	n/a	NA	No
1:228306912:C_CGGTTCCT	340319	2.7866	6.88001	0.685457	1	1	228306912	n/a	NA	No
1:228306975:G_T	340319	-7.64761	6.87979	0.266309	1	1	228306975	n/a	NA	No
1:228307048:A_AGATGGTGCAG	340319	6.29381	6.87983	0.360287	1	1	228307048	n/a	NA	No
1:228307084:T_TA	340319	-3.46115	4.86468	0.476783	2	1	228307084	n/a	NA	No
1:228307101:G_T	340319	10.1781	4.86475	0.0364191	2	1	228307101	n/a	NA	No
1:228307113:GA_G	340319	3.05011	6.8797	0.657514	1	1	228307113	n/a	NA	No
1:228307154:CCT_C	340319	3.24924	4.86484	0.504196	2	1	228307154	n/a	NA	No
1:228307169:T_C	340319	2.43791	0.650209	0.000177269	112	1	228307169	n/a	NA	No
1:228307257:A_G	340319	3.21527	3.97207	0.418245	3	1	228307257	n/a	NA	No
1:228307287:TCA_T	340319	-0.0363093	4.86476	0.994045	2	1	228307287	n/a	NA	No
1:228307352:C_A	340314	-1.41771	1.90814	0.457495	13	1	228307352	n/a	NA	No
1:228307482:T_A	340319	2.66275	6.87989	0.698732	1	1	228307482	n/a	NA	No
1:228307533:T_G	340319	3.34393	4.86478	0.491846	2	1	228307533	n/a	NA	No
1:228308111:A_AGCCT	340319	8.41388	6.87979	0.221336	1	1	228308111	n/a	NA	No
1:228308220:G_A	340319	13.0497	6.88084	0.0578915	1	1	228308220	n/a	NA	No
1:228308223:C_A	340319	-8.74149	6.87975	0.203868	1	1	228308223	n/a	NA	No
1:228308226:AC_A	340319	-1.21192	3.07677	0.693659	5	1	228308226	n/a	NA	No
1:228308368:C_T	340319	-8.6353	4.86484	0.0758918	2	1	228308368	n/a	NA	No
1:228308379:CAG_C	340319	1.11483	2.17561	0.608357	10	1	228308379	n/a	NA	No
1:228309137:C_T	340319	-12.0358	6.87999	0.0802235	1	1	228309137	n/a	NA	No
1:228309230:C_T	340319	1.92461	2.80882	0.493216	6	1	228309230	n/a	NA	No
1:228309483:G_A	340319	7.93641	6.87967	0.248664	1	1	228309483	n/a	NA	No
1:228316053:C_T	340319	1.10129	6.87986	0.872823	1	1	228316053	n/a	NA	No
1:228316116:C_T	340319	7.46165	3.07675	0.0153017	5	1	228316116	n/a	NA	No
1:228316708:G_A	340319	6.29464	3.97221	0.113042	3	1	228316708	n/a	NA	No
1:228316713:G_A	340319	-3.06146	2.8088	0.275735	6	1	228316713	n/a	NA	No
1:228316765:C_T	340319	-12.4243	6.87981	0.0709348	1	1	228316765	n/a	NA	No
1:228316782:C_A	340319	1.75044	3.07682	0.569415	5	1	228316782	n/a	NA	Yes
1:228317462:A_C	340319	11.1948	6.8797	0.103691	1	1	228317462	n/a	NA	No
1:228317683:TC_T	340319	7.67692	6.87979	0.264481	1	1	228317683	n/a	NA	No
1:228317743:TGC_T	340319	-2.35857	4.86469	0.627794	2	1	228317743	n/a	NA	No
1:228317890:A_G	340319	6.47024	2.80867	0.0212419	6	1	228317890	n/a	NA	No
1:228317918:C_T	340319	21.335	6.87961	0.00192759	1	1	228317918	n/a	NA	No
1:228317925:C_G	340319	1.03474	2.80872	0.712573	6	1	228317925	n/a	NA	No
1:228318010:G_A	340319	-1.12325	2.17564	0.605658	10	1	228318010	n/a	NA	No
1:228318040:TG_T	340319	-3.14234	3.43993	0.360985	4	1	228318040	n/a	NA	No
1:228318121:C_A	340319	-0.660665	6.87978	0.923497	1	1	228318121	n/a	NA	No
1:228318964:CT_C	340319	2.43038	6.87977	0.72389	1	1	228318964	n/a	NA	No
1:228319081:G_T	340319	1.47467	1.62162	0.363149	18	1	228319081	n/a	NA	No
1:228319153:TCA_T	340319	12.6546	6.87974	0.0658562	1	1	228319153	n/a	NA	No
1:228319177:TC_T	340319	5.45013	6.87972	0.428243	1	1	228319177	n/a	NA	No
1:228319255:G_A	340319	-4.34822	6.87972	0.527365	1	1	228319255	n/a	NA	No
1:228321392:C_CCA	340319	14.4166	6.87963	0.0361223	1	1	228321392	n/a	NA	No
1:228321521:C_T	340319	-7.18587	6.87974	0.296256	1	1	228321521	n/a	NA	No
1:228321529:AG_A	340319	2.37546	6.87976	0.729883	1	1	228321529	n/a	NA	No
1:228321623:C_T	340319	-0.290398	3.97214	0.94172	3	1	228321623	n/a	NA	No
1:228321634:G_A	340319	1.37504	2.29344	0.548804	9	1	228321634	n/a	NA	No
1:228321683:C_T	340319	-2.32676	6.87985	0.735213	1	1	228321683	n/a	NA	No
1:228321701:T_TG	340319	-1.17315	4.86473	0.809436	2	1	228321701	n/a	NA	No
1:228321769:GT_G	340319	0.99125	6.87988	0.885438	1	1	228321769	n/a	NA	No
1:228321838:TG_T	340319	-0.980395	6.88003	0.886686	1	1	228321838	n/a	NA	No
1:228322067:C_T	340319	3.0573	1.98604	0.123708	12	1	228322067	n/a	NA	No
1:228322216:T_C	340319	2.30407	3.97204	0.561866	3	1	228322216	n/a	NA	No
1:228323335:G_GT	340319	4.55598	6.87977	0.507825	1	1	228323335	n/a	NA	No
1:228323337:TC_T	340319	-4.44736	4.86496	0.360632	2	1	228323337	n/a	NA	No
1:228323535:TG_T	340319	1.79278	1.83876	0.329564	14	1	228323535	n/a	NA	No
1:228332858:A_G	340319	-0.60603	1.30042	0.641197	28	1	228332858	n/a	NA	No
1:228332939:G_A	340319	-0.496059	3.97213	0.900615	3	1	228332939	n/a	NA	No
1:228333198:G_A	340319	4.09615	3.43998	0.233753	4	1	228333198	n/a	NA	No
1:228333244:GC_G	340319	4.82886	4.86479	0.320899	2	1	228333244	n/a	NA	No
1:228333714:C_T	340319	2.90075	3.07675	0.345787	5	1	228333714	n/a	NA	No
1:228333755:C_G	340319	12.837	6.87974	0.0620549	1	1	228333755	n/a	NA	No
1:228333777:C_T	340319	2.87119	6.87991	0.676437	1	1	228333777	n/a	NA	No
1:228334814:G_C	340319	2.1149	4.86486	0.663758	2	1	228334814	n/a	NA	No
1:228334841:C_T	340319	1.40971	3.07673	0.64682	5	1	228334841	n/a	NA	No
1:228334859:AC_A	340319	3.58803	6.87965	0.601989	1	1	228334859	n/a	NA	No
1:228334881:GC_G	340319	-8.39206	6.87971	0.222531	1	1	228334881	n/a	NA	No
1:228335078:A_G	340319	0.103722	0.888269	0.907043	60	1	228335078	n/a	NA	No
1:228335104:G_A	340319	3.5703	4.86504	0.463029	2	1	228335104	n/a	NA	No
1:228335105:G_A	340319	16.1049	6.87963	0.019235	1	1	228335105	n/a	NA	No
1:228335138:G_A	340319	6.36759	6.87991	0.354688	1	1	228335138	n/a	NA	No
1:228335299:G_A	340319	2.69761	3.0768	0.38062	5	1	228335299	n/a	NA	No
1:228335852:G_T	340319	4.14933	4.86478	0.393697	2	1	228335852	n/a	NA	No
1:228335853:T_A	340319	0.435499	3.97208	0.912695	3	1	228335853	n/a	NA	No
1:228336213:ATC_A	340319	2.40221	3.07672	0.434938	5	1	228336213	n/a	NA	No
1:228337087:TCC_T	340319	2.06607	6.87972	0.763939	1	1	228337087	n/a	NA	No
1:228337104:GGT_G	340319	-1.06991	4.86469	0.825923	2	1	228337104	n/a	NA	No
1:228337127:G_A	340319	0.34444	4.86479	0.943555	2	1	228337127	n/a	NA	No
1:228337315:C_T	340319	0.760556	0.880936	0.387946	61	1	228337315	n/a	NA	No
1:228337319:C_G	340319	12.303	4.86471	0.0114383	2	1	228337319	n/a	NA	No
1:228337375:C_T	340319	0.218196	1.72001	0.899053	16	1	228337375	n/a	NA	No
1:228337381:G_T	340319	5.13416	6.8797	0.4555	1	1	228337381	n/a	NA	No
1:228337979:G_GC	340319	3.96302	3.0768	0.197735	5	1	228337979	n/a	NA	No
1:228338062:G_A	340319	-3.41496	6.87968	0.619624	1	1	228338062	n/a	NA	No
1:228338116:C_A	340319	-9.85761	6.87993	0.151914	1	1	228338116	n/a	NA	No
1:228338320:CCT_C	340319	-1.98223	6.87968	0.773249	1	1	228338320	n/a	NA	No
1:228338852:G_A	340319	0.757701	3.07672	0.805474	5	1	228338852	n/a	NA	No
1:228338926:C_CT	340319	3.30179	6.8798	0.631281	1	1	228338926	n/a	NA	No
1:228339025:AGGTG_A	340319	2.8076	1.83872	0.126779	14	1	228339025	n/a	NA	No
1:228340024:C_T	340319	3.27725	6.8797	0.633814	1	1	228340024	n/a	NA	No
1:228340087:C_T	340319	2.63475	6.87977	0.701742	1	1	228340087	n/a	NA	No
1:228340098:C_A	340319	-0.533674	4.86482	0.912647	2	1	228340098	n/a	NA	No
1:228340102:G_T	340319	-6.47266	4.86468	0.183341	2	1	228340102	n/a	NA	No
1:228340541:CT_C	340319	-0.0905956	3.97204	0.981803	3	1	228340541	n/a	NA	No
1:228340580:G_GT	340319	-5.72795	4.86465	0.239011	2	1	228340580	n/a	NA	No
1:228340606:AC_A	340319	-1.45289	6.87969	0.832743	1	1	228340606	n/a	NA	No
1:228340762:C_A	340319	8.28524	6.87968	0.228473	1	1	228340762	n/a	NA	No
1:228340890:T_C	340319	-1.59055	3.972	0.688832	3	1	228340890	n/a	NA	No
1:228341094:G_C	340319	0.980807	6.87963	0.886632	1	1	228341094	n/a	NA	No
1:228341119:G_GCACC	340319	-5.00237	6.87975	0.467156	1	1	228341119	n/a	NA	No
1:228341121:AC_A	340319	2.99017	6.87986	0.663834	1	1	228341121	n/a	NA	No
1:228341158:C_CA	340319	-4.07881	6.87968	0.553263	1	1	228341158	n/a	NA	No
1:228341203:C_T	340319	7.06506	6.87988	0.304461	1	1	228341203	n/a	NA	No
1:228341461:C_T	340319	-2.34702	3.97212	0.554605	3	1	228341461	n/a	NA	No
1:228341565:G_A	340319	-7.32782	2.29329	0.00139685	9	1	228341565	n/a	NA	No
1:228341572:G_T	340319	14.6511	6.87982	0.0332072	1	1	228341572	n/a	NA	No
1:228341606:C_CT	340319	3.49534	6.87972	0.611408	1	1	228341606	n/a	NA	No
1:228341615:G_A	340318	-0.0920341	3.07681	0.976137	5	1	228341615	n/a	NA	No
1:228342120:GC_G	340319	4.70697	6.8798	0.493867	1	1	228342120	n/a	NA	No
1:228342169:G_T	340319	-0.201899	4.86475	0.966895	2	1	228342169	n/a	NA	No
1:228342226:TACA_T	340319	1.01344	6.87969	0.882888	1	1	228342226	n/a	NA	No
1:228349918:CCA_C	340319	-7.93987	6.87975	0.248463	1	1	228349918	n/a	NA	No
1:228349977:GT_G	340319	5.94084	6.87978	0.387851	1	1	228349977	n/a	NA	No
1:228349991:C_T	340319	6.9178	6.87979	0.314645	1	1	228349991	n/a	NA	No
1:228351308:GGGTGGATTCCA_G	340319	3.2869	1.77652	0.0642866	15	1	228351308	ClinVar Pathogenic/Likely pathogenic	Inborn_genetic_diseases	No
1:228351323:G_A	340319	-2.95889	3.97208	0.456319	3	1	228351323	n/a	NA	No
1:228351327:C_G	340319	3.2397	4.86477	0.505443	2	1	228351327	n/a	NA	No
1:228351424:G_T	340319	-5.21165	6.87978	0.448732	1	1	228351424	n/a	NA	No
1:228351441:C_A	340319	3.2159	6.87977	0.640183	1	1	228351441	n/a	NA	No
1:228353063:G_A	340319	-1.40575	1.10172	0.20197	39	1	228353063	n/a	NA	Yes
1:228362574:A_G	340319	-0.0687977	2.29335	0.976068	9	1	228362574	n/a	NA	No
1:228362590:C_T	340318	0.846153	0.681344	0.214278	102	1	228362590	n/a	NA	No
1:228362688:CA_C	340319	-2.74103	4.86485	0.573139	2	1	228362688	n/a	NA	No
1:228362700:C_CA	340319	7.70939	6.87988	0.262472	1	1	228362700	n/a	NA	No
1:228362756:G_A	340319	1.62066	6.87973	0.813766	1	1	228362756	n/a	NA	No
1:228365454:G_GC	340319	0.443475	1.25624	0.724075	30	1	228365454	n/a	NA	No
1:228365518:CAG_C	340319	6.32882	6.88011	0.357641	1	1	228365518	n/a	NA	No
1:228365561:G_A	340319	-1.03304	2.4324	0.671057	8	1	228365561	n/a	NA	No
1:228366179:G_A	340319	8.36869	4.86471	0.0853818	2	1	228366179	n/a	NA	No
1:228366398:A_G	340319	0.0155603	4.86477	0.997448	2	1	228366398	n/a	NA	No
1:228366491:AT_A	340319	5.06378	3.43988	0.141	4	1	228366491	n/a	NA	No
1:228366564:TG_T	340319	1.72752	2.60033	0.506468	7	1	228366564	n/a	NA	No
1:228366569:G_A	340319	1.0952	0.973075	0.260377	50	1	228366569	n/a	NA	No
1:228366890:G_A	340319	-0.0940934	6.87986	0.989088	1	1	228366890	n/a	NA	No
1:228366978:CGT_C	340319	1.55422	0.936319	0.0969313	54	1	228366978	n/a	NA	No
1:228367077:C_A	340319	3.06935	6.8797	0.655493	1	1	228367077	n/a	NA	No
1:228367084:C_T	340319	1.23619	2.43245	0.611307	8	1	228367084	n/a	NA	No
1:228367085:GA_G	340319	-5.30409	6.8797	0.440721	1	1	228367085	n/a	NA	No
1:228367111:C_CCGCT	340319	0.735381	6.87972	0.914875	1	1	228367111	n/a	NA	No
1:228367941:GC_G	340319	1.49764	2.6003	0.564649	7	1	228367941	n/a	NA	No
1:228367947:G_A	340319	-1.33925	6.87984	0.845657	1	1	228367947	n/a	NA	No
1:228368337:A_T	340319	5.57059	6.87977	0.41811	1	1	228368337	n/a	NA	No
1:228368396:G_GA	340319	7.77041	6.87973	0.258703	1	1	228368396	n/a	NA	No
1:228368400:TC_T	340319	5.50758	6.88002	0.423412	1	1	228368400	n/a	NA	No
1:228368720:A_G	340319	-2.02861	3.4399	0.555372	4	1	228368720	n/a	NA	No
1:228368749:G_GC	340319	-1.25232	6.87969	0.855558	1	1	228368749	n/a	NA	No
1:228368752:C_CG	340319	0.284095	2.43238	0.907021	8	1	228368752	n/a	NA	No
1:228368784:T_TG	340319	-6.0493	6.87982	0.379249	1	1	228368784	n/a	NA	No
1:228369136:G_A	340319	-8.25245	3.97202	0.0377429	3	1	228369136	n/a	NA	No
1:228370003:G_T	340319	-2.53248	6.87971	0.712793	1	1	228370003	n/a	NA	No
1:228370030:ATGGC_A	340319	-0.999574	3.43989	0.771371	4	1	228370030	n/a	NA	No
1:228370048:G_T	340319	-5.60616	6.87986	0.41515	1	1	228370048	n/a	NA	No
1:228370061:AC_A	340319	4.49363	2.80872	0.109625	6	1	228370061	n/a	NA	No
1:228370081:CAG_C	340319	-6.51322	6.87981	0.343785	1	1	228370081	n/a	NA	No
1:228370084:A_T	340319	-0.493629	1.40442	0.725226	24	1	228370084	n/a	NA	No
1:228370096:T_G	340319	5.6621	6.87987	0.410511	1	1	228370096	n/a	NA	No
1:228370194:GC_G	340319	0.712737	3.43987	0.835855	4	1	228370194	n/a	NA	No
1:228370742:C_T	340319	-0.494714	1.25618	0.69371	30	1	228370742	n/a	NA	No
1:228371223:ACACT_A	340319	-9.23787	6.88002	0.179366	1	1	228371223	n/a	NA	No
1:228371287:G_T	340319	8.92988	6.87977	0.194291	1	1	228371287	n/a	NA	No
1:228371340:TG_T	340319	2.6652	6.87982	0.698464	1	1	228371340	n/a	NA	No
1:228371367:C_A	340319	3.57255	3.97202	0.368425	3	1	228371367	n/a	NA	No
1:228371434:GC_G	340319	4.09073	4.86479	0.400413	2	1	228371434	n/a	NA	No
1:228371440:GC_G	340319	8.4134	6.87996	0.221374	1	1	228371440	n/a	NA	No
1:228371501:C_CG	340319	-2.95851	6.87986	0.667178	1	1	228371501	n/a	NA	No
1:228371554:G_T	340318	2.87068	4.86483	0.555132	2	1	228371554	n/a	NA	No
1:228371689:A_AC	340318	-3.42098	3.43988	0.319978	4	1	228371689	n/a	NA	No
1:228371695:C_CG	340319	-2.27652	6.8797	0.740717	1	1	228371695	n/a	NA	No
1:228371719:G_T	340319	-12.8803	6.87967	0.0611771	1	1	228371719	n/a	NA	No
1:228371728:C_T	340319	7.76619	4.86473	0.110394	2	1	228371728	n/a	NA	No
1:228371738:C_A	340319	0.339837	0.860048	0.692742	64	1	228371738	n/a	NA	No
1:228371748:C_CG	340318	0.58917	2.07443	0.776399	11	1	228371748	n/a	NA	No
1:228371755:GC_G	340319	-2.7362	6.87983	0.690842	1	1	228371755	n/a	NA	No
1:228371759:CT_C	340319	0.97518	0.532854	0.0672349	167	1	228371759	n/a	NA	No
1:228371782:C_T	340319	1.65265	6.87973	0.810159	1	1	228371782	n/a	NA	No
1:228371788:T_TC	340319	-3.04078	4.86485	0.531938	2	1	228371788	n/a	NA	No
1:228371834:CAG_C	340319	2.51614	6.8798	0.714568	1	1	228371834	n/a	NA	No
1:228371861:G_A	340319	-0.34764	6.87969	0.959699	1	1	228371861	n/a	NA	No
1:228371912:AG_A	340319	7.58314	6.87992	0.27037	1	1	228371912	n/a	NA	No
1:228371916:CT_C	340319	10.4964	2.80865	0.000186144	6	1	228371916	n/a	NA	No
1:228371946:C_A	340319	6.93069	6.87978	0.313743	1	1	228371946	n/a	NA	No
1:228371967:AG_A	340319	-0.928998	1.19767	0.437943	33	1	228371967	n/a	NA	No
1:228371976:CAA_C	340319	3.8143	3.07683	0.215093	5	1	228371976	n/a	NA	No
1:228371990:T_G	340319	1.24898	3.97201	0.753183	3	1	228371990	n/a	NA	No
1:228372001:AG_A	340319	1.12885	6.87968	0.869665	1	1	228372001	n/a	NA	No
1:228372022:C_T	340319	7.35892	6.87974	0.284777	1	1	228372022	n/a	NA	No
1:228372065:C_CT	340319	-0.334412	3.07671	0.913447	5	1	228372065	n/a	NA	No
1:228372085:ATC_A	340319	0.613037	3.97206	0.877344	3	1	228372085	n/a	NA	No
1:228372134:C_A	340318	-5.8484	4.86473	0.229285	2	1	228372134	n/a	NA	No
1:228372197:CAG_C	340319	-0.870487	6.87971	0.899313	1	1	228372197	n/a	NA	No
1:228372223:G_T	340319	1.37517	4.86465	0.777418	2	1	228372223	n/a	NA	No
1:228372284:AG_A	340319	-4.14771	4.86479	0.393884	2	1	228372284	n/a	NA	No
1:228372433:C_T	340319	0.430614	3.43994	0.900381	4	1	228372433	n/a	NA	No
1:228372445:G_T	340311	3.67401	4.86477	0.450113	2	1	228372445	n/a	NA	No
1:228372452:AG_A	340319	3.5554	2.29326	0.121055	9	1	228372452	n/a	NA	No
1:228372479:C_A	340319	-0.836763	1.83876	0.649059	14	1	228372479	n/a	NA	No
1:228372516:GCC_G	340319	0.591407	0.822454	0.472094	70	1	228372516	n/a	NA	No
1:228372589:T_TG	340319	-4.3464	6.87995	0.527552	1	1	228372589	n/a	NA	No
1:228372604:C_T	340319	-0.188065	0.874744	0.829772	62	1	228372604	n/a	NA	No
1:228372717:C_A	340316	4.18732	6.8798	0.542764	1	1	228372717	n/a	NA	No
1:228372720:T_TA	340316	0.678641	3.97229	0.864347	3	1	228372720	n/a	NA	No
1:228372775:C_T	340319	-2.39806	2.43241	0.324195	8	1	228372775	n/a	NA	No
1:228372828:GC_G	340319	1.68582	3.07676	0.583747	5	1	228372828	n/a	NA	No
1:228372836:G_A	340319	-3.47845	2.60033	0.180997	7	1	228372836	n/a	NA	No
1:228372853:C_CT	340319	0.180093	6.8796	0.979116	1	1	228372853	n/a	NA	No
1:228372890:CAG_C	340319	-0.64394	1.21623	0.596489	32	1	228372890	n/a	NA	No
1:228372916:G_T	340319	2.35265	4.86471	0.62866	2	1	228372916	n/a	NA	No
1:228372924:C_CGT	340319	-0.327323	4.86473	0.946355	2	1	228372924	n/a	NA	No
1:228372950:C_A	340319	0.150796	6.87976	0.982513	1	1	228372950	n/a	NA	No
1:228373023:TGA_T	340319	2.39237	2.60036	0.357565	7	1	228373023	n/a	NA	No
1:228373082:G_A	340319	-4.71502	2.43251	0.0525829	8	1	228373082	n/a	NA	No
1:228373931:G_A	340319	-3.54785	6.88032	0.606098	1	1	228373931	n/a	NA	No
1:228373948:G_GC	340319	-3.32653	6.87988	0.62873	1	1	228373948	n/a	NA	No
1:228374009:C_T	340319	3.81509	2.43238	0.116774	8	1	228374009	n/a	NA	No
1:228374013:G_A	340319	1.21287	0.459842	0.00835057	224	1	228374013	n/a	NA	No
1:228374361:C_T	340319	4.2068	6.87974	0.540884	1	1	228374361	n/a	NA	No
1:228374381:C_A	340319	-1.06917	6.87975	0.876499	1	1	228374381	n/a	NA	No
1:228374403:GC_G	340319	0.451863	6.87987	0.947633	1	1	228374403	n/a	NA	No
1:228374421:A_T	340319	-9.62285	6.8797	0.161895	1	1	228374421	n/a	NA	No
1:228374583:A_C	340319	1.00034	4.8647	0.837078	2	1	228374583	n/a	NA	No
1:228374584:G_C	340319	0.0653853	0.49538	0.894992	193	1	228374584	n/a	NA	No
1:228374720:C_CA	340319	-1.76315	6.87964	0.797731	1	1	228374720	n/a	NA	No
1:228374754:T_C	340319	-14.843	6.87968	0.0309667	1	1	228374754	n/a	NA	No
1:228375714:CT_C	340319	-0.563361	1.90817	0.767813	13	1	228375714	n/a	NA	No
1:228375745:C_A	340319	-2.83284	4.86481	0.560356	2	1	228375745	n/a	NA	No
1:228375809:C_T	340319	-3.99349	6.87981	0.561601	1	1	228375809	n/a	NA	No
1:228376017:G_A	340319	-3.0083	2.60032	0.247315	7	1	228376017	n/a	NA	No
1:228376041:TTGAC_T	340319	0.5204	4.86481	0.914811	2	1	228376041	n/a	NA	No
1:228376066:G_GCT	340319	4.52473	6.8801	0.510761	1	1	228376066	n/a	NA	No
1:228376117:AG_A	340319	2.6685	3.07674	0.385772	5	1	228376117	n/a	NA	No
1:228376179:G_A	340319	6.77268	3.97201	0.0881762	3	1	228376179	n/a	NA	No
1:228376791:A_T	340319	6.29606	6.87969	0.360106	1	1	228376791	n/a	NA	No
1:228376792:GC_G	340319	6.29606	6.87969	0.360106	1	1	228376792	n/a	NA	No
1:228376810:CA_C	340319	-2.92374	3.97206	0.461684	3	1	228376810	n/a	NA	No
1:228376863:AC_A	340319	2.07779	3.97198	0.600897	3	1	228376863	n/a	NA	No
1:228376875:G_A	340319	-0.0406883	1.32416	0.975487	27	1	228376875	n/a	NA	No
1:228377081:G_A	340319	-1.209	4.86469	0.803728	2	1	228377081	n/a	NA	No
1:228377200:C_T	340319	-0.0880099	2.07438	0.966158	11	1	228377200	n/a	NA	No
1:228377500:C_G	340319	1.73096	1.90826	0.364358	13	1	228377500	n/a	NA	No
1:228377552:C_A	340319	1.35343	1.62167	0.40395	18	1	228377552	n/a	NA	No
1:228377610:G_T	340319	-12.496	6.87969	0.0693165	1	1	228377610	n/a	NA	No
1:228377935:A_G	340319	-8.82679	6.87969	0.199485	1	1	228377935	n/a	NA	No
1:228377970:C_CA	340319	5.85971	6.88005	0.394384	1	1	228377970	n/a	NA	No
1:228378286:C_A	340319	9.06879	6.87972	0.18744	1	1	228378286	n/a	NA	No
1:228378616:A_C	340319	-10.5347	6.87979	0.125708	1	1	228378616	n/a	NA	No
1:228378630:C_A	340319	-1.68764	6.87977	0.80622	1	1	228378630	n/a	NA	No
1:228378657:G_A	340319	-0.657326	4.86466	0.892515	2	1	228378657	n/a	NA	No

## Sheet: Figure S3
Geno	front_GSmean_correct_WTzscore
wt	-0.833893
wt	0.722734
wt	-0.242439
wt	-1.4118
wt	1.2092
wt	2.16075
wt	-1.81097
wt	-0.286231
wt	0.014736
wt	1.2092
wt	-1.01917
wt	-0.217537
wt	0.491007
wt	-0.693
wt	0.98713
wt	1.4912
wt	-0.891582
wt	0.872451
wt	0.0577125
wt	-0.796019
wt	-0.0799648
wt	-1.02597
wt	-0.460519
wt	0.55298
hom	-0.374636
hom	-0.949997
hom	-1.27378
hom	-2.67717
hom	-2.17951
hom	-1.06373
hom	-2.65851
hom	0.738171
hom	0.613259
hom	-0.796019
hom	-0.274536
hom	-1.07889
hom	-0.936108
het	-0.432055
het	-1.20216
het	-0.567863
het	-0.349264
het	-0.349264
het	0.760598
het	-0.861045
het	-1.38253
het	0.749801
het	-0.679724
het	-0.528796
het	-0.279958
het	-1.27378
het	-0.149506
het	-0.419255
het	-1.35337
het	-0.406478
het	-0.349264

## Sheet: Figure S4a
grip strength (kg)	height (cm)
30	161
28	158
38	177
40	173
22	167
54	181
47	175
32	170
28	165.2
20	166
48	171
22	162
20	163
30	158
18	153
12	149.8
50	176
28	167
36	174
50	177
20	161
48	190
26	157
24	169
30	163
28	162
40	165
48	175.5
40	175
44	170
40	174
29	161
44	175
30	180
24	168
24	165
28	163
60	170
30	167
42	165
44	167
32	153
36	179
26	168
48	179
47	180
28	168
33	172
26	156
40	183
32	178
28	162
36	173
39	167.5
20	165
36	187
18	159
7	175
34	177
59	187.5
44	174
47	183
22	156
26	158
52	177
40	185
44	180
27	173
24	164
16	161
23	166
40	175
10	161
24	151
32	162
46	176
24	153
44	180
23	157
39	171
42	181
52	180
24	163
38	162
29	158
42	176
69	177
55	200
30	167
66	180
30	164
30	180
34	170
24	166
33	168
23	165.8
30	178
36	167
12	162
42	183
42	171
18	162
38	169
26	156
20	155
26	158
56	189
45	171
25	160
23	166
18	164
46	186
26	161
38	168
55	181
40	177
44	167
14	159
34	164
48	191
54	173
32	166
26	158
27	169
36	173
14	161
19	154
56	183
28	157.5
30	193
42	177
37	178
48	170
52	178
52	173
22	147
44	188
20	160
18	173
34	174
16	163
26	154
20	176
30	152
14	154.5
20	164
29	161
61	194
25	170
28	174
22	159
50	168
18	156
26	150
20	172
37	177
12	160
50	178
41	184
48	174
33	168
45	179
28	178
46	164
32	143
42	174
30	164
51	179
33	171
36	175
20	166
20	159
37	177
46	175
30	150
28	158
26	160
36	171
20	157
34	172
17	152
30	177
14	167
52	174
35	168
30	170
54	182
30	157
41	178
24	145
52	191.5
26	159
43	183
52	175
26	157
24	161
18	160
42	174
16	158
54	177
32	171
26	155
24	161
42	172
24	172
22	157
36	178
46	183
22	161
50	182
32	184
38	174
50	176
59	179
20	158
22	159
17	155
38	166
28	176
42	168
40	171
24	165
51	179
22	163
16	173
25	158
29	173
21	172
32	161
40	174
26	156
26	162
36	176
32	161
36	175
24	164
23	155
42	180
14	153
18	165
36	174
38	174
30	173
42	164.2
26	165.5
22	166
22	174
32	172
38	183
28	155
38	175
22	164
36	163
52	182
18	150
49	177
44	187
38	170
36	181.5
24	162
31	176
22	165
40	173
46	180
22	171
34	160
44	173
24	162
20	162
54	179
36	175
20	164
20	166
50	184
56	182
42	188
38	165
30	173
14	162.1
45	175
18	157
22	153
40	169
24	162
14	148
46	184.3
60	190
36	170
12	156
20	171
20	154
45	185
40	171
30	161
18	159.5
28	164
40	172
26	160
38	177
40	178
17	153
24	159
38	169
16	152
58	181
30	164
52	180
38	167
14	159
30	158
25	156
51	176
52	183
28	165
26	168
30	167
54	179
24	165
16	155
48	174
35	183.3
26	157
34	170
26	170
52	182
5	157.9
32	177.5
31	169
39	177
25	166
36	180
28	165
20	161
48	176
20	176
44	171
21	152
28	163
46	184
56	171
24	163
20	167
22	158
22	161
48	179
28	177
24	167
56	183
50	182
28	157
26	170
28	158
16	163
28	153
25	165.9
23	164
33	160
44	166
40	170
30	169
52	184
44	183
40	164
12	152
14	147
33	171
26	163
20	156
44	188
27	159
34	171
20	165.5
42	173
46	168
24	155
46	183
20	161
32	185
62	171
34	172
30	151
30	160
22	161
20	157
14	154
26	160
40	172
24	171
30	157
48	188
30	168
41	174
38	174
42	179
38	172
24	165
22	159
28	166
20	164
14	156
21	170
62	172
10	170
35	167
22	157
30	165
20	162
22	158
47	172
40	160
38	168
44	176
20	160
36	168
19	162
40	172
43	171
30	160
26	156
52	175
27	167
32	176
24	167
15	175
24	153
39	174
41	185
51	181
23	153
33	169
40	171
30	161
36	175.5
19	151
22	167
35	168
44	173
18	157
36	172
18	164
30	156
20	162
32	163
29	167
37	178
38	173
44	167
44	184
30	164
6	165
20	162
24	162
20	153
35	171
52	170
43	179
22	160
20	159
30	170
56	184
22	158
42	168
34	182
53	184
29	162
31	164
20	168
34	180
32	153
26	158
25	171
40	176
28	175
48	176
56	187
22	160
40	171
46	173
42	188
25	165
22	160
30	159
37	186
42	193
42	161
30	175
28	159
14	148
30	171
46	177
24	163
34	169
38	159
42	180
28	158
53	185
20	159
45	187
26	160
32	162
18	157
40	177
42	189
31	166
56	177
32	181
34	172
44	174
48	176
54	177
40	171
20	165
24	165
30	179
50	179
16	166
28	169
28	162.4
27	158
9	171
24	165
48	172
52	188.5
16	161
36	180
36	168
18	166
45	170
8	170
40	173
40	171
40	171
20	167
18	157
26	160
24	165
46	188
49	179
43	177
20	157
32	164
56	190
27	152.5
47	175
26	162
4	159
12	159
20	154
26	165
18	172
18	154
26	156
18	154
62	188
19	160
18	160
50	194
31	165
22	161
24	158.5
33	175
58	182
50	178
30	175
37	179
26	162
18	161
44	170
24	153
32	168
38	181
34	161
30	162
44	182
33	177
18	154
20	155
22	159
24	166
25	161.5
50	178
22	166
46	175
46	168
35	178
50	172
20	163
36	178
32	181.5
48	173
40	173
30	165
26	157
34	181
54	175
20	165
32	158
39	175
42	169
45	183
32	169
47	181
18	165
22	158
28	163
36	161
30	161
28	166
52	167
38	176
45	171
32	171
32	162
27	176
40	163
55	178
48	170
31	170.5
22	163
28	163
64	185
36	166
18	158
40	167
29	159
16	161
28	166
14	171
50	175
42	175
24	167.5
12	158
50	184
67	188
50	176
44	179
62	171
30	162
16	155
49	173
34	172
30	162
26	170
26	166
32	162
40	165
25	171
28	164
22	149
40	162
56	179
28	168
27	168
50	178
32	179
30	164.5
26	157
16	156
34	165
28	174
28	167
30	156
18	156
34	165
31	161
28	161
24	163
42	173
21	160
42	172
21	158
40	168
38	174
27	161
31	169
42	178
22	158
54	183
57	180
19	155
52	184
28	157
42	175
20	164
34	174
30	171
28	167
22	169
40	166
48	177
10	160
18	156
20	156
26	152
28	171
56	182
34	170
26	155
60	185
40	180
26	159
46	173
31	157
14	184
18	171
38	169
20	157
34	177
20	167
20	157
36	168
32	159
38	166
10	168
24	167
22	171
26	164
21	170
32	179
20	165
22	171
34	171
34	161
40	178
36	172
28	163
24	167
36	176
24	195
50	183
32	165
39	157
28	153
20	159
52	185
32	162
26	165
42	182
20	175
24	163
38	171
26	169
45	176
50	187
38	172
52	181
48	185
21	162
22	158
27	151
38	167
44	175
21	161
20	156
41	179
47	168
46	167
26	162
46	173
38	169
24	185
52	185
26	174
32	170
28	158
20	154
48	189.5
26	161
46	173
33	177
38	178
22	167
28	173
42	166
53	188
40	170
26	172
40	179
28	158
54	179
16	165
28	175
27	168
50	177
34	173
42	177
40	177
22	165
38	184
28	159
50	181
56	183
50	177
31	169
22	160
22	164
52	186
46	164
23	164
22	163
25	166
32	168
30	183
36	174
28	166
25	161
36	164
33	169
44	181
56	186
42	187
40	165
16	154.5
22	160
22	166
43	188
42	177
26	159
21	162
56	172
32	176
28	176
24	150
36	186
26	155
34	164
20	155
38	164
22	175
10	159
26	158
26	168
50	176
40	161
23	167
10	167
32	174
21	151
52	181
20	152
25	164.3
21	157
38	176
38	176
30	171
30	164
14	154
24	160
44	171
34	168
20	150
40	177
30	165
49	178
50	174.4
40	180
40	163
24	167
32	193
60	194
50	174
27	161
44	169.8
28	164
42	172
22	173
8	165
22	159
20	156
16	163
46	176
44	181
32	163
30	164
32	164
20	158
26	169
46	187
22	153
44	172
42	181.4
45	168
50	177
20	148
24	160
32	167
24	163
48	189
40	176
35	163
26	173
31	164
50	170
48	170
70	182
24	151
19	161
26	171
26	168
34	173
44	174
30	172
23	165
40	167
46	180
50	173
24	165
40	170
48	180
36	169
40	181
22	159
30	176
26	170
35	161
20	160
26	160
26	169
48	176
30	163
32	164
26	157
14	168
56	186
26	162
23	151
30	154
34	171
30	169
40	168
52	168
42	176
19	166
32	175
34	164.4
22	169
38	177
30	165
30	177
42	171
43	174
30	182
32	183
28	165
46	183
42	181
30	183
28	174.5
28	164
26	163
53	178
30	158
23	159.8
22	149
34	177
30	169
28	161
28	170
26	153
20	166
45	179
30	161
34	166
66	191
52	176
24	156
38	173
39	172
30	162
20	155
22	158
42	170
32	166
24	155
52	189
44	178
46	183
24	152
22	160
44	181
42	177
20	163
23	177
30	163
62	181
34	174
30	162
22	165
30	179
29	161
53	180
25	160
36	171
20	161
31	171
33	176
22	165
18	151.3
24	172
43	172
26	169
22	169
28	172
34	170
21	159
28	172
52	182
25	163
56	180
62	185
46	180
32	172
34	157
50	174
46	175
24	162
31	168
26	160
50	180
26	163
50	187
30	160
32	161
28	171
28	156
30	166
22	160
45	181
72	182
26	170
38	178
22	164
32	158
28	164
45	173
19	158
45	181
24	175
24	165
31	161
10	153
30	160
34	168
44	174
21	161
56	187
27	168
20	153
42	174
42	165
26	160
20	162
21	162
12	164
61	178
27	165
52	186
52	184
23	157
28	160
25	173
20	161
22	163
36	175
38	181
30	178
12	169
24	173
12	152
24	167
26	160
55	179
41	168
38	174
30	155
50	170
32	169.3
50	179
29	161
30	157
32	181
49	175
36	167
44	176.4
24	156
24	164
44	175
22	162
19	162
54	178
38	171
32	181
30	165
46	178
38	172
30	177
10	160
32	160.5
46	187
23	160
24	164
22	161
14	157
41	180
40	169.3
42	183
40	183
42	180.5
24	163
26	189
20	158
33	168
38	173
20	163
28	168.5
32	175
48	173
50	177
30	166
25	157.5
22	166
29	168
20	164
20	151
30	161
44	185
36	170
38	175
26	155
60	186
38	170
10	167
26	161
30	186
52	176
30	157
32	173
24	158
28	158
26	167
46	176
28	168
46	186
42	172
18	172
34	160
24	161
57	181
60	183
25	171
32	168
46	181
28	156
16	157
18	162
35	170
54	177
32	166.6
21	159
26	160
42	181
25	171
44	183
45	172
23	160
41	183
22	158
32	168
24	154
39	186
60	182
26	169
36	165
54	182
32	179
51	176
34	168
20	161
26	170
24	167
24	172.4
42	179
50	176
43	173
53	180
48	176
28	172
30	162
23	160
34	159
40	167
20	153
28	161
48	175
40	171
30	170.5
48	170
44	180
18	156
38	175
40	181
24	160
18	156
14	161
41	180
29	162
18	177
37	182
36	176
30	160
23	165
20	160
58	186
30	171
24	162
30	156
20	164
26	153
32	159
22	160
32	162
44	189
40	175
34	170
32	164.5
28	164
28	166
26	163
42	187
28	163
22	165
28	164
34	171
26	154
32	185
20	164
36	171
26	154
30	170
50	174
32	176.2
30	171
24	170
16	161
32	165
36	167
38	164
24	175
46	180
28	156
38	176
24	157
22	155
22	166
34	164
14	154
26	161
34	178
32	160
28	167
40	176
38	158
28	166
22	157
26	168
34	173
26	173
55	180
44	183
52	181
26	173
65	175
31	160
20	164
40	186
19	162
24	165
45	179
62	176
20	150
20	162
56	171
60	177
23	150
32	166
16	160
50	169
26	171
48	179
30	163
19	161
50	169
49	185
18	153
36	179
46	178
30	159
36	187
28	179
38	176
38	177
12	164
48	177
16	165
23	157
48	176
28	162
20	145
24	162
48	169
40	172
24	157
48	180
30	175
40	172
38	172
35	163
47	174
34	170
44	174
31	155
24	163
29	164
34	187
30	164
46	177
20	161
40	173
52	177
30	163
26	183
18	163
22	158
26	153
56	175
42	187
24	163
42	184
40	173
16	161
16	171
38	168
30	172
32	161
38	176
20	162
36	170
44	173
36	166
46	174
48	181
18	159
46	170
46	169
38	165
36	171
24	164.6
26	158
30	165
28	162
16	158
42	174
57	177
40	168
40	169
28	168
32	163
30	177
47	185
47	176
18	170
40	175
30	162
25	165
23	168
46	166
55	175
52	174
22	162
26	166
44	178
32	175
45	175
46	181
31	151
18	157
20	170
32	172
46	185
34	179
22	157
34	174
50	183
32	172
30	152
44	179
38	162
48	176
20	159
18	156
20	161
42	167.4
24	158
34	167
34	158
20	167
40	175
26	154
44	183
38	164
41	183
34	178
24	164
22	168
28	163
21	168
22	156
32	163
24	161
42	176
32	179
30	164
40	169
28	165
28	181.5
26	151
26	167.6
40	182
24	170
43	176
50	184
36	175
50	177
54	184
26	165
21	158
23	163
26	156
30	173
26	163
58	191
20	157
45	167
50	187
42	173
20	165.5
47	168
27	152
24	162
40	184
30	152
50	170
42	172
48	181
28	174
20	169
18	165
42	170
56	165
40	180
42	173
41	173
30	178
28	157
42	183
30	163
34	175
33	171
32	170
44	186
46	179
38	178
50	175
28	157
24	161
26	159
28	162
42	175
18	147
20	158
18	153
31	166
28	158
22	166
41	173
22	158
20	171
46	185
24	168
32	168
30	170
42	184.5
20	162
30	167
40	164
40	174
26	165
18	151.5
20	164
22	152
28	171
30	163.8
15	140
39	166
33	172
48	188
24	156
24	158
32	185
28	163
18	163
39	185
32	182
52	183
32	164
24	163
24	163
42	176
16	158
14	158
20	160
34	165
40	171
30	161
24	161
25	160
24	167
43	159
33	155
20	164
34	169
22	163
34	171
42	180
40	187
29	161
25	164
27	156
31	165
32	165
22	152
42	176
30	168
32	161
30	175
46	182
46	174
36	176
33	168
22	160
29	167
16	159
28	162
38	178
26	170
20	160
30	164
30	162
43	168
52	177
22	152
18	172
44	174
18	169
28	172
48	177
34	175
40	171
34	167
39	164
30	158
37	171.5
20	167
28	168
30	161
16	155
28	165
32	174
44	173
26	163
38	168
18	160
25	169
50	186
34	177
48	174
40	173
26	157
48	171
18	164
32	150
27	176
21	161
16	156
36	171
26	182
19	164
26	166
26	161
58	174
42	177
20	163
26	160
40	178
53	191
30	161
30	172
40	169
30	161
56	181
16	156
24	164
28	161
48	180
50	186
56	177
50	175
52	169
28	170
16	160
28	164.5
16	159
66	189
16	162
50	174
32	164
30	180
32	166
32	173
22	159
28	173
34	158
52	187
42	170
44	185
16	166
16	154
26	177
37	171
44	165
44	177
22	171
36	177
36	161
38	186.1
36	151
25	155
28	167
29	171.2
36	176
32	165
24	163
36	175
44	179
40	177
24	169
34	190
40	178
42	162
28	160
50	184
30	170
38	183
22	161
24	175
16	174
42	183
35	174
32	161
29	151
20	168
26	183
25	165
28	168
18	158
47	173
41	181
48	173
22	159
36	181
28	160
29	167
28	158
26	177.5
18	157
28	168
64	201.7
16	171
24	153
38	183
32	159
20	181
43	183
46	171
48	171
28	174
40	167
36	169
18	167
30	171
24	155
22	171
35	165
31	167
46	172
43	170
24	172.5
51	186
34	165
22	163
46	178
18	151
27	171
34	156
30	162.5
30	169
12	168
40	191.5
38	172
38	182
32	166
40	168
20	161
18	161
34	175
44	183
24	162
34	165
22	161
24	163
27	171
44	188
32	169
25	165
50	178
30	184
23	168
18	159
32	164
36	172
43	168
30	174
22	151
28	168
20	157
22	164
28	162
26	153
29	167
40	173
12	151
32	169
26	181
34	185
28	164
24	161
32	168
48	174
32	178
29	163
46	183
30	174
26	167
24	163
16	169
32	173
27	150
26	159
55	180
34	173
18	157
28	162
22	162
24	160
20	154
44	176
28	162
14	154
36	182
52	166
20	174
48	180
32	161
30	170
32	162
42	179
46	180
16	153
20	158
45	176
20	158
54	165
48	184
26	165
30	163
23	161
30	170
14	155
32	175
50	183
54	195
56	183.5
40	162
30	168.5
44	175
32	173
38	169
39	175
22	164
45	176.5
31	153
46	169
38	183
18	154
31	160
38	182
42	178
34	182
28	154
38	163
28	167
32	169
20	158
21	161
24	165
12	150
30	169
32	178
50	168
36	170
40	182
33	179
32	160
48	191
32	155
22	165
46	192
42	184
26	167
35	177
32	161
42	181
48	173
47	171
26	164
39	174
20	163
28	162
18	164
28	169
28	157
23	173
32	157
29	150
24	155
44	180
46	170
40	180
40	173
28	153
28	171
46	175
38	170
40	175
36	176
42	173
16	162
20	160
30	183.5
28	170
32	166
26	156
28	164
24	162
18	158
30	175
28	162
54	177
38	184
60	182
56	162
20	160
14	169.4
25	167
44	181
22	175.2
28	160
16	161
24	157.6
30	174
29	161
23	163
36	177
22	157
20	158
52	182
46	176
45	169
39	196
48	179
50	185
22	162
19	167.5
34	169
54	179
22	154.5
18	151
28	162
48	173
8	166.7
35	169
42	185
20	156
39	164
42	183
28	160
54	176
36	160
42	180
23	167
46	176
20	150
41	174
25	169
18	164
54	179
26	150
44	179
44	179
30	158
29	161
14	154
23	162
1	165
48	172.7
23	167.4
22	171
32	157
42	171
45	162
34	173
25	160.7
54	178
24	157
48	174
22	167
20	159
38	166.5
18	146
40	175
22	164
22	163
30	155
30	155
28	157
20	164
40	174.5
38	186
56	177
28	166
26	155
20	165
12	161
20	162
35	166
47	174
24	162
22	164
38	170
26	155
24	153
26	164
46	175
26	167
29	169.5
52	186
24	172
32	177
29	155
68	188
26	160
60	175
37	179
32	168
39	166
28	164
48	175
36	159
50	183
32	180
36	187
66	191
26	157
48	162
36	170
48	171
37	177
30	156
21	157
[truncated: 338,320+ more rows]

## Sheet: Figure S4b
Femur_length_correct_WTzscore	front_GSmean_correct_WTzscore
-0.202298	-0.833893
0.0866825	0.722734
-0.0580401	-0.242439
-2.091	-1.4118
1.3993	1.2092
1.55946	2.16075
-1.0057	-1.81097
2.28018	-0.286231
-0.172207	0.014736
-1.55207	1.2092
-0.591043	-1.01917
-1.14299	-0.217537
-0.346091	0.491007
0.670219	-0.693
0.0294879	0.98713
-0.703417	1.4912
-0.0316658	-0.891582
-0.312283	0.872451
0.678009	0.0577125
0.392745	-0.796019
0.821338	-0.0799648
-0.867944	-1.02597
0.535145	-0.460519
0.624174	0.55298
0.965131	-0.374636
1.98469	-0.949997
1.25411	-1.27378
1.22629	-2.67717
-0.411649	-2.17951
0.25081	-1.06373
0.965131	-2.65851
0.10934	0.738171
2.87672	0.613259
-1.0057	-0.796019
0.10934	-0.274536
0.474806	-1.07889
0.325902	-0.936108
0.377521	-0.432055
0.23187	-1.20216
0.0866825	-0.567863
0.955398	-0.349264
-1.07397	-0.349264
1.40211	0.760598
0.955398	-0.861045
-0.359649	-1.38253
0.220171	0.749801
2.00423	-0.679724
-0.0706683	-0.528796
0.0866825	-0.279958
-0.215391	-1.27378
-0.503442	-0.149506
0.220171	-0.419255
-1.07397	-1.35337
0.23187	-0.406478
-0.0580401	-0.349264

## Sheet: Figure S5
tissue	beta	se	P	FDR_q	ngenes	lower	upper
brain	-0.0674532	0.0122814	3.97034e-08	1.42932e-06	2279	-0.0915249	-0.0433816
heart muscle	-0.114495	0.0287038	6.64127e-05	0.00119543	320	-0.170754	-0.0582352
pituitary gland	-0.103155	0.0329792	0.00176091	0.021131	261	-0.167794	-0.0385156
kidney	-0.0642838	0.0233755	0.00595887	0.0536298	382	-0.1101	-0.0184679
bone marrow	-0.0466048	0.0179333	0.00935572	0.0579116	790	-0.081754	-0.0114556
esophagus	-0.0623472	0.0245798	0.0111965	0.0579116	420	-0.110524	-0.0141707
endometrium	-0.134251	0.0530915	0.0114499	0.0579116	86	-0.238311	-0.0301918
adipose tissue	-0.100023	0.0402122	0.0128692	0.0579116	165	-0.178839	-0.0212071
gallbladder	-0.1202	0.0547416	0.0281085	0.112434	74	-0.227494	-0.0129069
tongue	-0.0491473	0.0236382	0.0376047	0.135377	459	-0.0954781	-0.00281639
skeletal muscle	-0.0345853	0.017187	0.0441897	0.139639	840	-0.0682718	-0.000898777
salivary gland	-0.0576883	0.0289831	0.0465462	0.139639	268	-0.114495	-0.000881466
liver	-0.0295314	0.0155624	0.0577478	0.159917	915	-0.0600338	0.000970879
retina	-0.0349667	0.0201444	0.0826	0.2124	638	-0.0744498	0.00451637
testis	-0.0180691	0.0111119	0.103929	0.246114	1567	-0.0398485	0.00371025
choroid plexus	-0.0369589	0.0230853	0.109384	0.246114	366	-0.0822061	0.00828824
smooth muscle	-0.084796	0.0704762	0.228905	0.484739	46	-0.222929	0.0533372
seminal vesicle	-0.0813671	0.0711374	0.252706	0.497246	63	-0.220796	0.0580621
stomach	-0.0344693	0.0321733	0.284007	0.497246	209	-0.097529	0.0285904
ovary	-0.0476397	0.0448775	0.288442	0.497246	128	-0.1356	0.0403203
skin	-0.023576	0.0222837	0.29006	0.497246	541	-0.0672521	0.0201001
pancreas	-0.0245844	0.0273408	0.368554	0.603089	289	-0.0781723	0.0290035
parathyroid gland	0.0300847	0.036245	0.406518	0.622177	195	-0.0409555	0.101125
intestine	-0.0139751	0.0171368	0.414785	0.622177	666	-0.0475632	0.019613
adrenal gland	-0.0259332	0.0378911	0.493714	0.686175	199	-0.1002	0.0483333
placenta	-0.0220889	0.0324133	0.495571	0.686175	254	-0.085619	0.0414412
breast	0.0262373	0.045349	0.562883	0.747366	117	-0.0626467	0.115121
thyroid gland	0.014405	0.0261193	0.581284	0.747366	347	-0.0367887	0.0655988
prostate	0.0208848	0.0400802	0.602315	0.747702	108	-0.0576724	0.0994419
vagina	-0.0188085	0.0391448	0.630882	0.75106	156	-0.0955323	0.0579152
lymphoid tissue	0.00695913	0.0161151	0.665859	0.75106	1015	-0.0246265	0.0385447
urinary bladder	0.0188476	0.0438896	0.667609	0.75106	136	-0.067176	0.104871
lung	0.0113207	0.0333295	0.734113	0.788039	181	-0.0540051	0.0766464
epididymis	-0.0102313	0.0313632	0.744259	0.788039	233	-0.0717032	0.0512407
fallopian tube	0.00238709	0.0229235	0.917064	0.943266	275	-0.0425429	0.0473171
cervix	-0.00304935	0.048569	0.949939	0.949939	120	-0.0982446	0.0921459

## Sheet: Figure S6
PRS_percentile	LoF	Mean_residualized_hand_grip_strength
1	Non-carrier	-2.89287
2	Non-carrier	-2.0426
3	Non-carrier	-2.30932
4	Non-carrier	-1.66736
5	Non-carrier	-1.66815
6	Non-carrier	-1.86454
7	Non-carrier	-1.69363
8	Non-carrier	-1.53249
9	Non-carrier	-1.44064
10	Non-carrier	-1.71774
11	Non-carrier	-0.946463
12	Non-carrier	-1.10397
13	Non-carrier	-0.134597
14	Non-carrier	-1.295
15	Non-carrier	-0.540194
16	Non-carrier	-0.768222
17	Non-carrier	-1.03852
18	Non-carrier	-1.02256
19	Non-carrier	-0.532952
20	Non-carrier	-0.944131
21	Non-carrier	-0.319629
22	Non-carrier	-0.631079
23	Non-carrier	-0.464151
24	Non-carrier	-0.98656
25	Non-carrier	-0.194635
26	Non-carrier	-0.113875
27	Non-carrier	-0.457982
28	Non-carrier	-0.626746
29	Non-carrier	0.466583
30	Non-carrier	-0.109193
31	Non-carrier	-0.554624
32	Non-carrier	-0.0114175
33	Non-carrier	-0.196455
34	Non-carrier	0.170003
35	Non-carrier	-0.14484
36	Non-carrier	-0.0635771
37	Non-carrier	-0.364538
38	Non-carrier	-0.0960502
39	Non-carrier	-0.700785
40	Non-carrier	0.121574
41	Non-carrier	0.162221
42	Non-carrier	0.282217
43	Non-carrier	0.256664
44	Non-carrier	-0.419861
45	Non-carrier	0.0491849
46	Non-carrier	-0.113108
47	Non-carrier	-0.0763048
48	Non-carrier	-0.49128
49	Non-carrier	-0.236875
50	Non-carrier	0.116684
51	Non-carrier	-0.471342
52	Non-carrier	0.158994
53	Non-carrier	0.875418
54	Non-carrier	0.190733
55	Non-carrier	-0.10174
56	Non-carrier	-0.0086067
57	Non-carrier	0.334023
58	Non-carrier	-0.503373
59	Non-carrier	-0.272255
60	Non-carrier	0.608245
61	Non-carrier	0.95781
62	Non-carrier	0.937103
63	Non-carrier	0.728656
64	Non-carrier	0.932771
65	Non-carrier	0.119607
66	Non-carrier	0.543097
67	Non-carrier	-0.259214
68	Non-carrier	-0.095457
69	Non-carrier	1.10118
70	Non-carrier	0.0100494
71	Non-carrier	0.601508
72	Non-carrier	0.602364
73	Non-carrier	0.141786
74	Non-carrier	0.394026
75	Non-carrier	0.0579657
76	Non-carrier	0.756426
77	Non-carrier	0.330992
78	Non-carrier	0.344571
79	Non-carrier	0.864076
80	Non-carrier	0.246531
81	Non-carrier	0.620618
82	Non-carrier	0.834032
83	Non-carrier	1.33385
84	Non-carrier	0.734957
85	Non-carrier	0.583301
86	Non-carrier	0.98045
87	Non-carrier	0.576491
88	Non-carrier	0.882131
89	Non-carrier	1.32513
90	Non-carrier	1.15231
91	Non-carrier	0.870563
92	Non-carrier	1.26668
93	Non-carrier	1.01822
94	Non-carrier	1.56171
95	Non-carrier	1.11706
96	Non-carrier	1.77956
97	Non-carrier	1.76033
98	Non-carrier	2.2245
99	Non-carrier	2.50625
100	Non-carrier	2.98442
1	Heterozygous, autosomal dominant genes	-3.14405
2	Heterozygous, autosomal dominant genes	-2.88731
3	Heterozygous, autosomal dominant genes	-2.01127
4	Heterozygous, autosomal dominant genes	-0.554167
5	Heterozygous, autosomal dominant genes	-1.24664
6	Heterozygous, autosomal dominant genes	-1.12983
7	Heterozygous, autosomal dominant genes	-1.48698
8	Heterozygous, autosomal dominant genes	-2.54495
9	Heterozygous, autosomal dominant genes	-1.43272
10	Heterozygous, autosomal dominant genes	-2.27306
11	Heterozygous, autosomal dominant genes	-3.10476
12	Heterozygous, autosomal dominant genes	-1.65177
13	Heterozygous, autosomal dominant genes	-1.1009
14	Heterozygous, autosomal dominant genes	-1.57623
15	Heterozygous, autosomal dominant genes	-1.16882
16	Heterozygous, autosomal dominant genes	0.0349945
17	Heterozygous, autosomal dominant genes	-0.454781
18	Heterozygous, autosomal dominant genes	-1.66251
19	Heterozygous, autosomal dominant genes	-1.29002
20	Heterozygous, autosomal dominant genes	-0.484002
21	Heterozygous, autosomal dominant genes	-2.26893
22	Heterozygous, autosomal dominant genes	0.209166
23	Heterozygous, autosomal dominant genes	-0.120351
24	Heterozygous, autosomal dominant genes	-1.79802
25	Heterozygous, autosomal dominant genes	-1.71136
26	Heterozygous, autosomal dominant genes	-0.612593
27	Heterozygous, autosomal dominant genes	-0.60622
28	Heterozygous, autosomal dominant genes	-1.22986
29	Heterozygous, autosomal dominant genes	-1.43114
30	Heterozygous, autosomal dominant genes	-0.560913
31	Heterozygous, autosomal dominant genes	-0.835339
32	Heterozygous, autosomal dominant genes	0.0475297
33	Heterozygous, autosomal dominant genes	-1.33154
34	Heterozygous, autosomal dominant genes	-1.12168
35	Heterozygous, autosomal dominant genes	-1.77359
36	Heterozygous, autosomal dominant genes	-1.03559
37	Heterozygous, autosomal dominant genes	0.590584
38	Heterozygous, autosomal dominant genes	-0.626406
39	Heterozygous, autosomal dominant genes	0.0497662
40	Heterozygous, autosomal dominant genes	0.566953
41	Heterozygous, autosomal dominant genes	-1.10824
42	Heterozygous, autosomal dominant genes	0.294776
43	Heterozygous, autosomal dominant genes	0.970064
44	Heterozygous, autosomal dominant genes	-0.0846044
45	Heterozygous, autosomal dominant genes	-0.236648
46	Heterozygous, autosomal dominant genes	0.367223
47	Heterozygous, autosomal dominant genes	-1.41526
48	Heterozygous, autosomal dominant genes	0.0483353
49	Heterozygous, autosomal dominant genes	0.872032
50	Heterozygous, autosomal dominant genes	0.534275
51	Heterozygous, autosomal dominant genes	-0.283075
52	Heterozygous, autosomal dominant genes	0.931872
53	Heterozygous, autosomal dominant genes	0.403623
54	Heterozygous, autosomal dominant genes	-0.690399
55	Heterozygous, autosomal dominant genes	-0.504945
56	Heterozygous, autosomal dominant genes	-1.31133
57	Heterozygous, autosomal dominant genes	-0.0388516
58	Heterozygous, autosomal dominant genes	-0.659585
59	Heterozygous, autosomal dominant genes	-0.144765
60	Heterozygous, autosomal dominant genes	0.590067
61	Heterozygous, autosomal dominant genes	0.901757
62	Heterozygous, autosomal dominant genes	-0.408757
63	Heterozygous, autosomal dominant genes	-0.0067971
64	Heterozygous, autosomal dominant genes	-0.120708
65	Heterozygous, autosomal dominant genes	0.0336408
66	Heterozygous, autosomal dominant genes	-0.340785
67	Heterozygous, autosomal dominant genes	0.510724
68	Heterozygous, autosomal dominant genes	0.0916258
69	Heterozygous, autosomal dominant genes	0.274142
70	Heterozygous, autosomal dominant genes	0.422063
71	Heterozygous, autosomal dominant genes	0.419355
72	Heterozygous, autosomal dominant genes	0.527192
73	Heterozygous, autosomal dominant genes	-0.465433
74	Heterozygous, autosomal dominant genes	0.188661
75	Heterozygous, autosomal dominant genes	0.527056
76	Heterozygous, autosomal dominant genes	-0.0543425
77	Heterozygous, autosomal dominant genes	0.722248
78	Heterozygous, autosomal dominant genes	0.311551
79	Heterozygous, autosomal dominant genes	0.721881
80	Heterozygous, autosomal dominant genes	1.99355
81	Heterozygous, autosomal dominant genes	0.385555
82	Heterozygous, autosomal dominant genes	0.578772
83	Heterozygous, autosomal dominant genes	1.08872
84	Heterozygous, autosomal dominant genes	1.50079
85	Heterozygous, autosomal dominant genes	-0.8645
86	Heterozygous, autosomal dominant genes	-0.0678623
87	Heterozygous, autosomal dominant genes	0.826623
88	Heterozygous, autosomal dominant genes	2.6937
89	Heterozygous, autosomal dominant genes	0.774174
90	Heterozygous, autosomal dominant genes	1.3527
91	Heterozygous, autosomal dominant genes	2.40759
92	Heterozygous, autosomal dominant genes	1.7593
93	Heterozygous, autosomal dominant genes	0.725439
94	Heterozygous, autosomal dominant genes	1.65725
95	Heterozygous, autosomal dominant genes	1.83193
96	Heterozygous, autosomal dominant genes	1.75006
97	Heterozygous, autosomal dominant genes	1.23392
98	Heterozygous, autosomal dominant genes	1.19237
99	Heterozygous, autosomal dominant genes	1.87531
100	Heterozygous, autosomal dominant genes	2.89811
1	Heterozygous, autosomal recessive genes	-2.3599
2	Heterozygous, autosomal recessive genes	-1.45291
3	Heterozygous, autosomal recessive genes	-2.11229
4	Heterozygous, autosomal recessive genes	-1.27095
5	Heterozygous, autosomal recessive genes	-1.62775
6	Heterozygous, autosomal recessive genes	-1.2855
7	Heterozygous, autosomal recessive genes	-1.96106
8	Heterozygous, autosomal recessive genes	-0.855144
9	Heterozygous, autosomal recessive genes	-1.24144
10	Heterozygous, autosomal recessive genes	-0.874268
11	Heterozygous, autosomal recessive genes	-0.707085
12	Heterozygous, autosomal recessive genes	-1.00966
13	Heterozygous, autosomal recessive genes	-0.0012886
14	Heterozygous, autosomal recessive genes	-2.15399
15	Heterozygous, autosomal recessive genes	-0.626992
16	Heterozygous, autosomal recessive genes	-1.36117
17	Heterozygous, autosomal recessive genes	-1.31255
18	Heterozygous, autosomal recessive genes	-0.797793
19	Heterozygous, autosomal recessive genes	-0.534636
20	Heterozygous, autosomal recessive genes	-1.01948
21	Heterozygous, autosomal recessive genes	0.0102743
22	Heterozygous, autosomal recessive genes	-0.849626
23	Heterozygous, autosomal recessive genes	-0.868751
24	Heterozygous, autosomal recessive genes	-1.06546
25	Heterozygous, autosomal recessive genes	-0.355698
26	Heterozygous, autosomal recessive genes	-1.47815
27	Heterozygous, autosomal recessive genes	-0.35341
28	Heterozygous, autosomal recessive genes	-0.594257
29	Heterozygous, autosomal recessive genes	-0.712277
30	Heterozygous, autosomal recessive genes	-0.191338
31	Heterozygous, autosomal recessive genes	-0.533236
32	Heterozygous, autosomal recessive genes	-1.1259
33	Heterozygous, autosomal recessive genes	-0.678948
34	Heterozygous, autosomal recessive genes	-0.39941
35	Heterozygous, autosomal recessive genes	-0.169719
36	Heterozygous, autosomal recessive genes	-0.316895
37	Heterozygous, autosomal recessive genes	-0.248973
38	Heterozygous, autosomal recessive genes	-0.694736
39	Heterozygous, autosomal recessive genes	-0.53601
40	Heterozygous, autosomal recessive genes	-0.0223346
41	Heterozygous, autosomal recessive genes	-0.866838
42	Heterozygous, autosomal recessive genes	-0.129622
43	Heterozygous, autosomal recessive genes	0.51213
44	Heterozygous, autosomal recessive genes	-0.442564
45	Heterozygous, autosomal recessive genes	-0.498869
46	Heterozygous, autosomal recessive genes	-0.362638
47	Heterozygous, autosomal recessive genes	0.0964462
48	Heterozygous, autosomal recessive genes	0.13833
49	Heterozygous, autosomal recessive genes	-0.35176
50	Heterozygous, autosomal recessive genes	0.0794743
51	Heterozygous, autosomal recessive genes	1.32984
52	Heterozygous, autosomal recessive genes	0.777532
53	Heterozygous, autosomal recessive genes	0.353841
54	Heterozygous, autosomal recessive genes	-0.0949387
55	Heterozygous, autosomal recessive genes	0.27884
56	Heterozygous, autosomal recessive genes	0.149252
57	Heterozygous, autosomal recessive genes	0.587401
58	Heterozygous, autosomal recessive genes	0.207385
59	Heterozygous, autosomal recessive genes	0.222374
60	Heterozygous, autosomal recessive genes	0.37818
61	Heterozygous, autosomal recessive genes	0.418458
62	Heterozygous, autosomal recessive genes	0.311303
63	Heterozygous, autosomal recessive genes	0.327799
64	Heterozygous, autosomal recessive genes	-0.277996
65	Heterozygous, autosomal recessive genes	-0.327901
66	Heterozygous, autosomal recessive genes	-0.031872
67	Heterozygous, autosomal recessive genes	0.0383874
68	Heterozygous, autosomal recessive genes	-0.265869
69	Heterozygous, autosomal recessive genes	0.233394
70	Heterozygous, autosomal recessive genes	-0.271528
71	Heterozygous, autosomal recessive genes	0.499528
72	Heterozygous, autosomal recessive genes	0.644469
73	Heterozygous, autosomal recessive genes	0.750967
74	Heterozygous, autosomal recessive genes	1.13406
75	Heterozygous, autosomal recessive genes	0.57648
76	Heterozygous, autosomal recessive genes	0.632893
77	Heterozygous, autosomal recessive genes	0.52516
78	Heterozygous, autosomal recessive genes	0.580803
79	Heterozygous, autosomal recessive genes	0.823997
80	Heterozygous, autosomal recessive genes	0.879583
81	Heterozygous, autosomal recessive genes	1.01667
82	Heterozygous, autosomal recessive genes	0.504467
83	Heterozygous, autosomal recessive genes	0.695515
84	Heterozygous, autosomal recessive genes	1.72811
85	Heterozygous, autosomal recessive genes	0.602858
86	Heterozygous, autosomal recessive genes	0.606169
87	Heterozygous, autosomal recessive genes	1.38632
88	Heterozygous, autosomal recessive genes	1.44556
89	Heterozygous, autosomal recessive genes	1.43244
90	Heterozygous, autosomal recessive genes	1.48092
91	Heterozygous, autosomal recessive genes	1.28249
92	Heterozygous, autosomal recessive genes	1.56289
93	Heterozygous, autosomal recessive genes	2.27127
94	Heterozygous, autosomal recessive genes	0.346795
95	Heterozygous, autosomal recessive genes	1.15291
96	Heterozygous, autosomal recessive genes	1.75142
97	Heterozygous, autosomal recessive genes	1.45503
98	Heterozygous, autosomal recessive genes	2.40469
99	Heterozygous, autosomal recessive genes	2.63783
100	Heterozygous, autosomal recessive genes	2.72452
